# Supplementary material for: Crystal structures of the penta- and hexa­hydrate of thulium nitrate
Source: Acta Crystallogr E Crystallogr Commun. 2020 Nov 24;76(Pt 12):1863–7. doi: 10.1107/S2056989020015388 (PMC7784656; doi:10.1107/S2056989020015388)
Supplement: Supplementary file 1 [file e-76-01863-sup1.cif]

##############################################################################
#                                                                            #
# This CIF contains the data in a paper accepted for publication in          #
# Acta Crystallographica Section E. It conforms to the requirements of       #
# Notes for Authors for Acta Crystallographica Section E, and has been       #
# peer reviewed under the auspices of the IUCr Commission on Journals.       #
#                                                                            #
# Full details of the Crystallographic Information File format               #
# are given in the paper "The Crystallographic Information File (CIF):       #
# a New Standard Archive File for Crystallography" by S. R. Hall, F. H.      #
# Allen and I. D. Brown [Acta Cryst. (1991), A47, 655-685].                  #
#                                                                            #
# The current version of the core CIF dictionary is obtainable from          #
# ftp://ftp.iucr.org/pub/cif_core.dic.                                       #
#                                                                            #
# Software is freely available for graphical display of the structure(s)     #
# in this CIF. For information consult the CIF software page                 #
# http://www.iucr.org/resources/cif/software.                                #
#                                                                            #
# This file may be used for bona fide research purposes within the           #
# scientific community so long as proper attribution is given to the journal # 
# article from which it was obtained.                                        #
#                                                                            #
##############################################################################
data_global
_audit_creation_method     'SHELXL-2014/7'
_journal_date_recd_electronic     2020-11-05
_journal_date_accepted     2020-11-20
_journal_name_full     'Acta Crystallographica, Section E'
_journal_year     2020
_journal_volume     76
_journal_issue     12
_journal_page_first     1863
_journal_page_last     1867
_journal_paper_category     GI
_journal_paper_doi     10.1107/S2056989020015388
_journal_coeditor_code     WM5589
_publ_contact_author_name     'Klein, Wilhelm'
_publ_contact_author_address
; Technische Universit\"at M\"unchen
  Fakult\"at f\"ur Chemie
  Lichtenbergstr. 4
  85747 Garching
  Germany
;
_publ_contact_author_email     'wilhelm.klein@tum.de'
_publ_contact_author_fax     '+49 89 289-13186'
_publ_contact_author_phone     '+49 89 289-13227'
_publ_section_title
;
Crystal structures of the penta- and hexahydrate of thulium nitrate
;
_publ_section_title_footnote     .
loop_
    _publ_author_name
    _publ_author_footnote
    _publ_author_address
    'Klein, Wilhelm' ?
; Technische Universit\"at M\"unchen
  Department of Chemistry
  Lichtenbergstr. 4
  85747 Garching
  Germany
;
_publ_section_synopsis
;
The title compounds represent the most hydrated thulium nitrates known so far.
Both structures consists of molecular [Tm(NO~3~)~3~(H~2~O)~4~] complexes and
additional water molecules, which are interconnected by medium-strong to weak
hydrogen bonds.
;
data_TONi-2_223K
_audit_creation_method     'SHELXL-2014/7'
_chemical_name_systematic
;
Thulium nitrate
;
_chemical_name_common     ?
_chemical_formula_moiety     'H8 N3 O13 Tm, H2 O'
_chemical_formula_sum     'H10 N3 O14 Tm'
_chemical_formula_iupac     '[Tm (N O3)3 (H2 O)4], H2 O'
_chemical_formula_weight     445.04
_chemical_melting_point     ?
_space_group_crystal_system     triclinic
_space_group_name_H-M_alt     'P -1'
_space_group_name_Hall     '-P 1'
loop_
    _space_group_symop_operation_xyz
    'x, y, z'
    '-x, -y, -z'
_cell_length_a     6.5782(4)
_cell_length_b     9.5213(5)
_cell_length_c     10.4848(6)
_cell_angle_alpha     63.696(4)
_cell_angle_beta     84.656(5)
_cell_angle_gamma     76.146(4)
_cell_volume     571.51(6)
_cell_formula_units_Z     2
_cell_measurement_reflns_used     15951
_cell_measurement_theta_min     3.19
_cell_measurement_theta_max     36.88
_cell_measurement_temperature     223(2)
_exptl_crystal_description     block
_exptl_crystal_colour     colourless
_exptl_crystal_size_max     0.25
_exptl_crystal_size_mid     0.2
_exptl_crystal_size_min     0.2
_exptl_crystal_density_diffrn     2.586
_exptl_crystal_F_000     424
_exptl_absorpt_coefficient_mu     7.846
_exptl_absorpt_correction_type     empirical
_exptl_absorpt_process_details
;
(X-AREA; Stoe, 2015)
;
_exptl_absorpt_correction_T_min     0.798
_exptl_absorpt_correction_T_max     1.000
_diffrn_ambient_temperature     223(2)
_diffrn_source     'Genix 3D HF Mo'
_diffrn_source_power     0.050
_diffrn_source_voltage     50
_diffrn_source_current     1.000
_diffrn_radiation_type     MoK\a
_diffrn_radiation_wavelength     0.71073
_diffrn_radiation_monochromator     'Graded multilayer mirror'
_diffrn_measurement_device_type     'STOE StadiVari'
_diffrn_measurement_method     '\w scans'
_diffrn_detector     'STOE'
_diffrn_detector_area_resol_mean     5.81
_diffrn_reflns_number     18549
_diffrn_reflns_av_R_equivalents     0.0375
_diffrn_reflns_av_unetI/netI     0.0602
_diffrn_reflns_theta_min     3.190
_diffrn_reflns_theta_max     32.498
_diffrn_reflns_theta_full     25.242
_diffrn_measured_fraction_theta_max     0.998
_diffrn_measured_fraction_theta_full     0.997
_diffrn_reflns_limit_h_min     -9
_diffrn_reflns_limit_h_max     9
_diffrn_reflns_limit_k_min     -13
_diffrn_reflns_limit_k_max     14
_diffrn_reflns_limit_l_min     -14
_diffrn_reflns_limit_l_max     15
_reflns_number_total     4113
_reflns_number_gt     3394
_reflns_threshold_expression     'I > 2\s(I)'
_refine_ls_structure_factor_coef     Fsqd
_refine_ls_matrix_type     full
_refine_ls_R_factor_all     0.0236
_refine_ls_R_factor_gt     0.0171
_refine_ls_wR_factor_gt     0.0285
_refine_ls_wR_factor_ref     0.0289
_refine_ls_goodness_of_fit_ref     0.647
_refine_ls_restrained_S_all     0.647
_refine_ls_number_reflns     4113
_refine_ls_number_parameters     204
_refine_ls_number_restraints     0
_refine_ls_hydrogen_treatment     refall
_refine_ls_weighting_scheme     calc
_refine_ls_weighting_details     'w=1/[\s^2^(Fo^2^)] where P=(Fo^2^+2Fc^2^)/3'
_atom_sites_solution_hydrogens     difmap
_atom_sites_solution_primary     direct
_atom_sites_solution_secondary     difmap
_refine_ls_shift/su_max     0.001
_refine_ls_shift/su_mean     0.000
_refine_diff_density_max     0.942
_refine_diff_density_min     -0.918
_refine_ls_extinction_method
;
SHELXL-2014/7 (Sheldrick, 2015)
;
_refine_ls_extinction_coef     0.0130(4)
_refine_ls_extinction_expression
                                  'Fc^*^=kFc[1+0.001xFc^2^\l^3^/sin(2\q)]^-1/4^'
loop_
    _atom_type_symbol
    _atom_type_description
    _atom_type_scat_dispersion_real
    _atom_type_scat_dispersion_imag
    _atom_type_scat_source
    'Tm' 'Tm' -0.3139 5.2483
                         'International Tables Vol C Tables 4.2.6.8 and 6.1.1.4'
    'N' 'N' 0.0061 0.0033
                         'International Tables Vol C Tables 4.2.6.8 and 6.1.1.4'
    'O' 'O' 0.0106 0.0060
                         'International Tables Vol C Tables 4.2.6.8 and 6.1.1.4'
    'H' 'H' 0.0000 0.0000
                         'International Tables Vol C Tables 4.2.6.8 and 6.1.1.4'
_computing_data_collection
;
X-AREA (Stoe, 2015)
;
_computing_cell_refinement
;
X-AREA (Stoe, 2015)
;
_computing_data_reduction
;
X-AREA (Stoe, 2015)
;
_computing_structure_solution
;
SHELXS-97 (Sheldrick, 2008)
;
_computing_structure_refinement
;
SHELXL-2014/7 (Sheldrick, 2015)
;
_computing_molecular_graphics
;
DIAMOND (Brandenburg & Putz, 2012)
;
_computing_publication_material
;
publCIF (Westrip, 2010)
;
loop_
    _atom_site_type_symbol
    _atom_site_label
    _atom_site_fract_x
    _atom_site_fract_y
    _atom_site_fract_z
    _atom_site_U_iso_or_equiv
    _atom_site_adp_type
    _atom_site_calc_flag
    _atom_site_occupancy
    _atom_site_disorder_assembly
    _atom_site_disorder_group
    Tm Tm 0.24261(2) 0.34935(2) 0.29463(2) 0.01335(4) Uani d 1 . .
    N N1 0.4678(3) 0.2804(2) 0.5557(2) 0.0181(4) Uani d 1 . .
    O O1 0.2946(3) 0.38136(19) 0.50762(18) 0.0237(3) Uani d 1 . .
    O O2 0.5532(3) 0.21177(19) 0.47971(17) 0.0235(3) Uani d 1 . .
    O O3 0.5463(4) 0.2559(3) 0.6667(2) 0.0334(5) Uani d 1 . .
    N N2 0.5187(3) 0.2148(2) 0.1245(2) 0.0224(4) Uani d 1 . .
    O O4 0.4995(3) 0.1419(2) 0.25849(18) 0.0281(4) Uani d 1 . .
    O O5 0.4049(3) 0.35678(19) 0.06621(17) 0.0235(3) Uani d 1 . .
    O O6 0.6366(4) 0.1552(2) 0.0567(2) 0.0393(5) Uani d 1 . .
    N N3 0.0240(3) 0.6856(2) 0.1466(2) 0.0207(4) Uani d 1 . .
    O O7 0.0612(3) 0.58072(19) 0.09609(18) 0.0229(4) Uani d 1 . .
    O O8 0.1039(3) 0.63874(19) 0.26683(17) 0.0232(3) Uani d 1 . .
    O O9 -0.0817(4) 0.8199(2) 0.0805(2) 0.0371(5) Uani d 1 . .
    O O10 -0.0906(3) 0.3864(2) 0.39356(19) 0.0222(3) Uani d 1 . .
    H H1 -0.150(6) 0.447(4) 0.428(4) 0.034(8) Uiso d 1 . .
    H H2 -0.182(6) 0.374(4) 0.360(4) 0.028(8) Uiso d 1 . .
    O O11 0.1965(3) 0.1013(2) 0.46732(19) 0.0221(3) Uani d 1 . .
    H H3 0.124(7) 0.088(5) 0.532(5) 0.047(11) Uiso d 1 . .
    H H4 0.278(6) 0.014(5) 0.475(4) 0.035(9) Uiso d 1 . .
    O O12 0.0243(3) 0.2649(2) 0.19433(18) 0.0229(3) Uani d 1 . .
    H H5 0.038(6) 0.169(5) 0.212(4) 0.041(10) Uiso d 1 . .
    H H6 0.009(6) 0.311(4) 0.106(4) 0.035(9) Uiso d 1 . .
    O O13 0.5125(3) 0.5005(2) 0.22335(18) 0.0207(3) Uani d 1 . .
    H H7 0.556(8) 0.530(5) 0.141(5) 0.059(12) Uiso d 1 . .
    H H8 0.495(7) 0.586(5) 0.237(4) 0.045(10) Uiso d 1 . .
    O O14 0.0035(5) 0.9548(2) 0.2793(2) 0.0322(5) Uani d 1 . .
    H H9 0.120(7) 0.892(5) 0.285(4) 0.038(9) Uiso d 1 . .
    H H10 -0.046(9) 0.956(6) 0.224(6) 0.066(16) Uiso d 1 . .
loop_
    _atom_site_aniso_label
    _atom_site_aniso_U_11
    _atom_site_aniso_U_22
    _atom_site_aniso_U_33
    _atom_site_aniso_U_12
    _atom_site_aniso_U_13
    _atom_site_aniso_U_23
    Tm 0.01449(5) 0.01318(5) 0.01242(4) -0.00290(3) -0.00004(3) -0.00565(3)
    N1 0.0201(10) 0.0177(8) 0.0181(8) -0.0059(7) -0.0007(7) -0.0082(7)
    O1 0.0221(9) 0.0251(8) 0.0241(8) 0.0038(7) -0.0053(6) -0.0142(7)
    O2 0.0262(9) 0.0215(7) 0.0233(8) -0.0017(7) 0.0005(7) -0.0118(6)
    O3 0.0384(12) 0.0372(10) 0.0277(10) -0.0024(9) -0.0141(9) -0.0170(8)
    N2 0.0248(11) 0.0220(9) 0.0214(9) -0.0042(8) 0.0040(8) -0.0117(8)
    O4 0.0330(10) 0.0251(8) 0.0171(8) 0.0029(7) 0.0007(7) -0.0059(6)
    O5 0.0291(10) 0.0197(7) 0.0214(8) -0.0053(7) 0.0058(7) -0.0097(6)
    O6 0.0454(13) 0.0381(10) 0.0335(10) 0.0016(9) 0.0120(9) -0.0224(8)
    N3 0.0231(10) 0.0150(8) 0.0220(9) -0.0010(7) -0.0039(7) -0.0072(7)
    O7 0.0329(10) 0.0166(7) 0.0192(8) -0.0016(7) -0.0056(7) -0.0084(6)
    O8 0.0266(9) 0.0240(8) 0.0225(8) -0.0042(7) -0.0037(7) -0.0131(6)
    O9 0.0451(13) 0.0182(8) 0.0380(10) 0.0105(8) -0.0137(9) -0.0093(8)
    O10 0.0165(9) 0.0288(8) 0.0288(9) -0.0047(7) 0.0026(7) -0.0198(7)
    O11 0.0238(9) 0.0172(7) 0.0205(8) -0.0036(7) 0.0038(7) -0.0051(6)
    O12 0.0371(10) 0.0185(8) 0.0152(8) -0.0110(7) -0.0035(7) -0.0062(6)
    O13 0.0257(9) 0.0196(7) 0.0170(8) -0.0078(6) 0.0028(6) -0.0073(6)
    O14 0.0520(15) 0.0212(9) 0.0236(10) -0.0045(9) 0.0004(9) -0.0117(8)
_geom_special_details
;
 All esds (except the esd in the dihedral angle between two l.s. planes)
 are estimated using the full covariance matrix.  The cell esds are taken
 into account individually in the estimation of esds in distances, angles
 and torsion angles; correlations between esds in cell parameters are only
 used when they are defined by crystal symmetry.  An approximate (isotropic)
 treatment of cell esds is used for estimating esds involving l.s. planes.
;
loop_
    _geom_bond_atom_site_label_1
    _geom_bond_atom_site_label_2
    _geom_bond_site_symmetry_2
    _geom_bond_distance
    _geom_bond_publ_flag
    Tm O12 . 2.3235(18) ?
    Tm O11 . 2.3235(17) ?
    Tm O10 . 2.3526(18) ?
    Tm O7 . 2.3980(17) ?
    Tm O13 . 2.4089(18) ?
    Tm O4 . 2.4181(17) ?
    Tm O1 . 2.4479(16) ?
    Tm O5 . 2.5081(16) ?
    Tm O8 . 2.5776(15) ?
    Tm O2 . 2.6193(18) ?
    Tm N2 . 2.9035(19) ?
    Tm N3 . 2.9212(18) ?
    Tm N1 . 2.9690(19) ?
    N1 O3 . 1.220(3) ?
    N1 O2 . 1.257(2) ?
    N1 O1 . 1.276(3) ?
    O1 O2 . 2.144(2) ?
    O1 O3 . 2.180(3) ?
    O1 O8 . 2.755(2) ?
    O1 O10 2_566 2.849(2) ?
    O1 O10 . 2.882(3) ?
    O1 O13 . 3.035(2) ?
    O1 O11 . 3.095(2) ?
    O2 O3 . 2.174(2) ?
    O2 O4 . 2.753(2) ?
    O2 O11 . 2.827(3) ?
    O2 O13 . 2.844(2) ?
    O2 O11 2_656 2.874(2) ?
    O2 O10 1_655 3.035(3) ?
    O3 O13 2_666 2.953(3) ?
    O3 O8 2_666 2.969(3) ?
    O3 O14 2_666 3.095(3) ?
    N2 O6 . 1.213(3) ?
    N2 O4 . 1.271(3) ?
    N2 O5 . 1.277(3) ?
    O4 O5 . 2.146(2) ?
    O4 O6 . 2.184(2) ?
    O4 O11 . 2.779(3) ?
    O4 O12 . 3.088(3) ?
    O5 O6 . 2.181(2) ?
    O5 O13 2_665 2.784(2) ?
    O5 O13 . 2.786(2) ?
    O5 O7 . 2.812(2) ?
    O5 O12 . 2.867(3) ?
    O5 O5 2_665 2.981(3) ?
    O6 O14 1_645 3.132(4) ?
    O6 O9 2_665 3.153(3) ?
    O6 O9 1_645 3.199(2) ?
    N3 O9 . 1.216(3) ?
    N3 O8 . 1.256(3) ?
    N3 O7 . 1.290(2) ?
    O7 O8 . 2.153(2) ?
    O7 O9 . 2.184(2) ?
    O7 O12 2_565 2.776(2) ?
    O7 O12 . 2.778(2) ?
    O7 O10 . 3.056(3) ?
    O7 O13 . 3.150(3) ?
    O8 O9 . 2.175(2) ?
    O8 O10 . 2.738(3) ?
    O8 O13 . 2.788(2) ?
    O8 O3 2_666 2.969(3) ?
    O8 O14 . 2.982(3) ?
    O9 O14 . 3.040(3) ?
    O9 O6 2_665 3.153(3) ?
    O9 O6 1_465 3.199(2) ?
    O10 O11 . 2.736(2) ?
    O10 O12 . 2.775(2) ?
    O10 O1 2_566 2.849(2) ?
    O10 O13 1_455 2.996(3) ?
    O10 O2 1_455 3.035(3) ?
    O10 H1 . 0.82(4) ?
    O10 H2 . 0.78(4) ?
    O11 O14 2_566 2.739(3) ?
    O11 O12 . 2.777(2) ?
    O11 O2 2_656 2.874(2) ?
    O11 O4 2_656 3.253(2) ?
    O11 H3 . 0.77(5) ?
    O11 H4 . 0.85(4) ?
    O12 O14 1_545 2.715(3) ?
    O12 O7 2_565 2.776(2) ?
    O12 O9 2_565 3.288(3) ?
    O12 H5 . 0.83(4) ?
    O12 H6 . 0.83(4) ?
    O13 O5 2_665 2.784(2) ?
    O13 O3 2_666 2.953(3) ?
    O13 O10 1_655 2.996(3) ?
    O13 O6 2_665 3.286(3) ?
    O13 H7 . 0.82(5) ?
    O13 H8 . 0.86(4) ?
    O14 O12 1_565 2.715(3) ?
    O14 O11 2_566 2.739(3) ?
    O14 O3 2_666 3.095(3) ?
    O14 O6 1_465 3.132(4) ?
    O14 H9 . 0.84(4) ?
    O14 H10 . 0.68(6) ?
loop_
    _geom_angle_atom_site_label_1
    _geom_angle_atom_site_label_2
    _geom_angle_atom_site_label_3
    _geom_angle_site_symmetry_1
    _geom_angle_site_symmetry_3
    _geom_angle
    _geom_angle_publ_flag
    O12 Tm O11 . . 73.38(6) ?
    O12 Tm O10 . . 72.80(7) ?
    O11 Tm O10 . . 71.63(6) ?
    O12 Tm O7 . . 72.07(6) ?
    O11 Tm O7 . . 140.36(7) ?
    O10 Tm O7 . . 80.06(7) ?
    O12 Tm O13 . . 139.17(6) ?
    O11 Tm O13 . . 137.72(6) ?
    O10 Tm O13 . . 133.41(6) ?
    O7 Tm O13 . . 81.90(6) ?
    O12 Tm O4 . . 81.26(7) ?
    O11 Tm O4 . . 71.73(6) ?
    O10 Tm O4 . . 139.74(7) ?
    O7 Tm O4 . . 120.66(6) ?
    O13 Tm O4 . . 85.91(6) ?
    O12 Tm O1 . . 142.71(7) ?
    O11 Tm O1 . . 80.83(6) ?
    O10 Tm O1 . . 73.77(7) ?
    O7 Tm O1 . . 117.47(5) ?
    O13 Tm O1 . . 77.34(6) ?
    O4 Tm O1 . . 115.79(6) ?
    O12 Tm O5 . . 72.69(6) ?
    O11 Tm O5 . . 116.78(6) ?
    O10 Tm O5 . . 139.64(7) ?
    O7 Tm O5 . . 69.91(6) ?
    O13 Tm O5 . . 69.01(6) ?
    O4 Tm O5 . . 51.62(5) ?
    O1 Tm O5 . . 144.29(6) ?
    O12 Tm O8 . . 113.85(6) ?
    O11 Tm O8 . . 132.83(6) ?
    O10 Tm O8 . . 67.31(6) ?
    O7 Tm O8 . . 51.11(5) ?
    O13 Tm O8 . . 67.90(6) ?
    O4 Tm O8 . . 152.92(6) ?
    O1 Tm O8 . . 66.42(5) ?
    O5 Tm O8 . . 109.44(5) ?
    O12 Tm O2 . . 136.38(6) ?
    O11 Tm O2 . . 69.47(6) ?
    O10 Tm O2 . . 114.60(6) ?
    O7 Tm O2 . . 149.67(6) ?
    O13 Tm O2 . . 68.73(6) ?
    O4 Tm O2 . . 66.13(6) ?
    O1 Tm O2 . . 49.93(5) ?
    O5 Tm O2 . . 104.73(6) ?
    O8 Tm O2 . . 108.01(5) ?
    O12 Tm N2 . . 75.56(6) ?
    O11 Tm N2 . . 94.20(6) ?
    O10 Tm N2 . . 147.88(7) ?
    O7 Tm N2 . . 95.49(6) ?
    O13 Tm N2 . . 76.27(6) ?
    O4 Tm N2 . . 25.62(6) ?
    O1 Tm N2 . . 133.73(6) ?
    O5 Tm N2 . . 26.00(6) ?
    O8 Tm N2 . . 132.96(6) ?
    O2 Tm N2 . . 85.07(6) ?
    O12 Tm N3 . . 92.45(6) ?
    O11 Tm N3 . . 142.15(6) ?
    O10 Tm N3 . . 70.66(6) ?
    O7 Tm N3 . . 25.75(6) ?
    O13 Tm N3 . . 74.57(6) ?
    O4 Tm N3 . . 141.95(6) ?
    O1 Tm N3 . . 91.72(5) ?
    O5 Tm N3 . . 90.60(5) ?
    O8 Tm N3 . . 25.43(5) ?
    O2 Tm N3 . . 131.08(5) ?
    N2 Tm N3 . . 116.50(6) ?
    O12 Tm N1 . . 145.99(6) ?
    O11 Tm N1 . . 72.73(6) ?
    O10 Tm N1 . . 93.76(6) ?
    O7 Tm N1 . . 137.60(5) ?
    O13 Tm N1 . . 72.24(6) ?
    O4 Tm N1 . . 90.89(6) ?
    O1 Tm N1 . . 24.96(5) ?
    O5 Tm N1 . . 126.60(6) ?
    O8 Tm N1 . . 87.63(5) ?
    O2 Tm N1 . . 25.01(5) ?
    N2 Tm N1 . . 109.73(6) ?
    N3 Tm N1 . . 112.83(5) ?
    O3 N1 O2 . . 122.7(2) ?
    O3 N1 O1 . . 121.65(19) ?
    O2 N1 O1 . . 115.65(18) ?
    O3 N1 Tm . . 175.24(17) ?
    O2 N1 Tm . . 61.74(11) ?
    O1 N1 Tm . . 54.03(10) ?
    N1 O1 O2 . . 31.90(10) ?
    N1 O1 O3 . . 28.46(11) ?
    O2 O1 O3 . . 60.35(8) ?
    N1 O1 Tm . . 101.01(12) ?
    O2 O1 Tm . . 69.19(6) ?
    O3 O1 Tm . . 129.44(9) ?
    N1 O1 O8 . . 142.91(14) ?
    O2 O1 O8 . . 117.71(9) ?
    O3 O1 O8 . . 152.42(12) ?
    Tm O1 O8 . . 59.05(5) ?
    N1 O1 O10 . 2_566 125.68(13) ?
    O2 O1 O10 . 2_566 155.65(10) ?
    O3 O1 O10 . 2_566 97.77(9) ?
    Tm O1 O10 . 2_566 132.31(7) ?
    O8 O1 O10 . 2_566 76.13(6) ?
    N1 O1 O10 . . 136.42(14) ?
    O2 O1 O10 . . 111.95(9) ?
    O3 O1 O10 . . 149.48(11) ?
    Tm O1 O10 . . 51.60(5) ?
    O8 O1 O10 . . 58.08(6) ?
    O10 O1 O10 2_566 . 92.33(7) ?
    N1 O1 O13 . . 85.66(12) ?
    O2 O1 O13 . . 63.91(7) ?
    O3 O1 O13 . . 105.20(10) ?
    Tm O1 O13 . . 50.75(5) ?
    O8 O1 O13 . . 57.34(6) ?
    O10 O1 O13 2_566 . 117.55(8) ?
    O10 O1 O13 . . 95.28(7) ?
    N1 O1 O11 . . 82.07(12) ?
    O2 O1 O11 . . 62.22(7) ?
    O3 O1 O11 . . 101.73(9) ?
    Tm O1 O11 . . 47.83(4) ?
    O8 O1 O11 . . 100.20(7) ?
    O10 O1 O11 2_566 . 138.47(9) ?
    O10 O1 O11 . . 54.35(6) ?
    O13 O1 O11 . . 92.12(6) ?
    N1 O2 O1 . . 32.45(11) ?
    N1 O2 O3 . . 28.19(11) ?
    O1 O2 O3 . . 60.63(8) ?
    N1 O2 Tm . . 93.26(12) ?
    O1 O2 Tm . . 60.88(6) ?
    O3 O2 Tm . . 121.43(9) ?
    N1 O2 O4 . . 145.77(15) ?
    O1 O2 O4 . . 114.04(9) ?
    O3 O2 O4 . . 170.50(12) ?
    Tm O2 O4 . . 53.43(5) ?
    N1 O2 O11 . . 94.41(14) ?
    O1 O2 O11 . . 75.62(8) ?
    O3 O2 O11 . . 110.77(10) ?
    Tm O2 O11 . . 50.33(5) ?
    O4 O2 O11 . . 59.72(7) ?
    N1 O2 O13 . . 94.71(12) ?
    O1 O2 O13 . . 73.45(7) ?
    O3 O2 O13 . . 111.95(9) ?
    Tm O2 O13 . . 52.13(5) ?
    O4 O2 O13 . . 71.96(6) ?
    O11 O2 O13 . . 102.24(7) ?
    N1 O2 O11 . 2_656 135.37(13) ?
    O1 O2 O11 . 2_656 156.10(10) ?
    O3 O2 O11 . 2_656 110.89(9) ?
    Tm O2 O11 . 2_656 121.11(7) ?
    O4 O2 O11 . 2_656 70.59(6) ?
    O11 O2 O11 . 2_656 88.37(7) ?
    O13 O2 O11 . 2_656 128.19(8) ?
    N1 O2 O10 . 1_655 93.92(13) ?
    O1 O2 O10 . 1_655 103.88(9) ?
    O3 O2 O10 . 1_655 83.51(9) ?
    Tm O2 O10 . 1_655 113.27(7) ?
    O4 O2 O10 . 1_655 105.78(8) ?
    O11 O2 O10 . 1_655 162.02(8) ?
    O13 O2 O10 . 1_655 61.18(6) ?
    O11 O2 O10 2_656 1_655 96.80(7) ?
    N1 O3 O2 . . 29.13(11) ?
    N1 O3 O1 . . 29.90(11) ?
    O2 O3 O1 . . 59.02(8) ?
    N1 O3 O13 . 2_666 123.70(15) ?
    O2 O3 O13 . 2_666 146.33(11) ?
    O1 O3 O13 . 2_666 96.81(9) ?
    N1 O3 O8 . 2_666 133.41(18) ?
    O2 O3 O8 . 2_666 120.98(12) ?
    O1 O3 O8 . 2_666 132.24(11) ?
    O13 O3 O8 2_666 2_666 56.18(6) ?
    N1 O3 O14 . 2_666 113.40(16) ?
    O2 O3 O14 . 2_666 84.49(9) ?
    O1 O3 O14 . 2_666 142.73(10) ?
    O13 O3 O14 2_666 2_666 112.24(8) ?
    O8 O3 O14 2_666 2_666 58.87(6) ?
    O6 N2 O4 . . 122.98(19) ?
    O6 N2 O5 . . 122.2(2) ?
    O4 N2 O5 . . 114.76(17) ?
    O6 N2 Tm . . 178.28(17) ?
    O4 N2 Tm . . 55.33(10) ?
    O5 N2 Tm . . 59.44(10) ?
    N2 O4 O5 . . 32.70(10) ?
    N2 O4 O6 . . 27.78(11) ?
    O5 O4 O6 . . 60.48(8) ?
    N2 O4 Tm . . 99.05(12) ?
    O5 O4 Tm . . 66.35(6) ?
    O6 O4 Tm . . 126.84(9) ?
    N2 O4 O2 . . 133.14(15) ?
    O5 O4 O2 . . 111.36(9) ?
    O6 O4 O2 . . 141.71(12) ?
    Tm O4 O2 . . 60.45(5) ?
    N2 O4 O11 . . 140.81(15) ?
    O5 O4 O11 . . 112.74(9) ?
    O6 O4 O11 . . 156.42(13) ?
    Tm O4 O11 . . 52.55(5) ?
    O2 O4 O11 . . 61.45(6) ?
    N2 O4 O12 . . 84.97(14) ?
    O5 O4 O12 . . 63.46(7) ?
    O6 O4 O12 . . 104.30(10) ?
    Tm O4 O12 . . 48.04(5) ?
    O2 O4 O12 . . 103.44(7) ?
    O11 O4 O12 . . 56.19(6) ?
    N2 O5 O4 . . 32.54(11) ?
    N2 O5 O6 . . 28.07(11) ?
    O4 O5 O6 . . 60.61(8) ?
    N2 O5 Tm . . 94.56(12) ?
    O4 O5 Tm . . 62.03(6) ?
    O6 O5 Tm . . 122.63(9) ?
    N2 O5 O13 . 2_665 109.94(13) ?
    O4 O5 O13 . 2_665 142.41(9) ?
    O6 O5 O13 . 2_665 81.90(8) ?
    Tm O5 O13 . 2_665 155.31(8) ?
    N2 O5 O13 . . 102.32(14) ?
    O4 O5 O13 . . 82.54(8) ?
    O6 O5 O13 . . 117.15(11) ?
    Tm O5 O13 . . 53.82(5) ?
    O13 O5 O13 2_665 . 115.30(7) ?
    N2 O5 O7 . . 146.29(14) ?
    O4 O5 O7 . . 114.45(9) ?
    O6 O5 O7 . . 170.40(11) ?
    Tm O5 O7 . . 53.21(5) ?
    O13 O5 O7 2_665 . 103.03(7) ?
    O13 O5 O7 . . 68.48(6) ?
    N2 O5 O12 . . 94.81(14) ?
    O4 O5 O12 . . 74.50(8) ?
    O6 O5 O12 . . 111.87(10) ?
    Tm O5 O12 . . 50.68(5) ?
    O13 O5 O12 2_665 . 126.93(9) ?
    O13 O5 O12 . . 103.34(7) ?
    O7 O5 O12 . . 58.56(6) ?
    N2 O5 O5 . 2_665 121.20(17) ?
    O4 O5 O5 . 2_665 128.22(13) ?
    O6 O5 O5 . 2_665 107.16(11) ?
    Tm O5 O5 . 2_665 107.25(8) ?
    O13 O5 O5 2_665 2_665 57.69(6) ?
    O13 O5 O5 . 2_665 57.60(7) ?
    O7 O5 O5 . 2_665 82.40(7) ?
    O12 O5 O5 . 2_665 140.96(9) ?
    N2 O6 O5 . . 29.68(12) ?
    N2 O6 O4 . . 29.23(11) ?
    O5 O6 O4 . . 58.91(7) ?
    N2 O6 O14 . 1_645 99.61(16) ?
    O5 O6 O14 . 1_645 122.89(10) ?
    O4 O6 O14 . 1_645 75.58(9) ?
    N2 O6 O9 . 2_665 136.91(18) ?
    O5 O6 O9 . 2_665 124.28(11) ?
    O4 O6 O9 . 2_665 134.81(12) ?
    O14 O6 O9 1_645 2_665 67.17(7) ?
    N2 O6 O9 . 1_645 142.10(16) ?
    O5 O6 O9 . 1_645 169.33(12) ?
    O4 O6 O9 . 1_645 113.34(10) ?
    O14 O6 O9 1_645 1_645 57.38(6) ?
    O9 O6 O9 2_665 1_645 66.27(8) ?
    O9 N3 O8 . . 123.31(19) ?
    O9 N3 O7 . . 121.3(2) ?
    O8 N3 O7 . . 115.44(17) ?
    O9 N3 Tm . . 173.32(18) ?
    O8 N3 Tm . . 61.80(10) ?
    O7 N3 Tm . . 53.84(10) ?
    N3 O7 O8 . . 31.79(10) ?
    N3 O7 O9 . . 28.42(11) ?
    O8 O7 O9 . . 60.21(8) ?
    N3 O7 Tm . . 100.41(12) ?
    O8 O7 Tm . . 68.76(6) ?
    O9 O7 Tm . . 128.67(10) ?
    N3 O7 O12 . 2_565 109.38(13) ?
    O8 O7 O12 . 2_565 139.23(9) ?
    O9 O7 O12 . 2_565 82.11(8) ?
    Tm O7 O12 . 2_565 148.08(8) ?
    N3 O7 O12 . . 135.69(15) ?
    O8 O7 O12 . . 112.27(9) ?
    O9 O7 O12 . . 146.72(12) ?
    Tm O7 O12 . . 52.72(5) ?
    O12 O7 O12 2_565 . 107.80(7) ?
    N3 O7 O5 . . 138.14(16) ?
    O8 O7 O5 . . 112.81(9) ?
    O9 O7 O5 . . 151.26(12) ?
    Tm O7 O5 . . 56.88(5) ?
    O12 O7 O5 2_565 . 92.35(7) ?
    O12 O7 O5 . . 61.71(6) ?
    N3 O7 O10 . . 79.13(13) ?
    O8 O7 O10 . . 60.53(7) ?
    O9 O7 O10 . . 97.66(9) ?
    Tm O7 O10 . . 49.32(5) ?
    O12 O7 O10 2_565 . 146.96(10) ?
    O12 O7 O10 . . 56.57(6) ?
    O5 O7 O10 . . 101.99(7) ?
    N3 O7 O13 . . 82.94(13) ?
    O8 O7 O13 . . 59.99(7) ?
    O9 O7 O13 . . 104.46(10) ?
    Tm O7 O13 . . 49.20(5) ?
    O12 O7 O13 2_565 . 122.65(9) ?
    O12 O7 O13 . . 96.65(7) ?
    O5 O7 O13 . . 55.37(6) ?
    O10 O7 O13 . . 89.60(7) ?
    N3 O8 O7 . . 32.77(10) ?
    N3 O8 O9 . . 27.84(10) ?
    O7 O8 O9 . . 60.61(8) ?
    N3 O8 Tm . . 92.77(11) ?
    O7 O8 Tm . . 60.13(6) ?
    O9 O8 Tm . . 120.49(8) ?
    N3 O8 O10 . . 93.66(14) ?
    O7 O8 O10 . . 76.28(8) ?
    O9 O8 O10 . . 107.87(10) ?
    Tm O8 O10 . . 52.43(5) ?
    N3 O8 O1 . . 146.83(13) ?
    O7 O8 O1 . . 114.60(8) ?
    O9 O8 O1 . . 171.15(11) ?
    Tm O8 O1 . . 54.53(5) ?
    O10 O8 O1 . . 63.30(7) ?
    N3 O8 O13 . . 100.19(13) ?
    O7 O8 O13 . . 78.06(8) ?
    O9 O8 O13 . . 117.62(10) ?
    Tm O8 O13 . . 53.17(5) ?
    O10 O8 O13 . . 104.61(7) ?
    O1 O8 O13 . . 66.39(6) ?
    N3 O8 O3 . 2_666 127.07(15) ?
    O7 O8 O3 . 2_666 130.96(11) ?
    O9 O8 O3 . 2_666 113.90(10) ?
    Tm O8 O3 . 2_666 107.97(7) ?
    O10 O8 O3 . 2_666 137.66(9) ?
    O1 O8 O3 . 2_666 74.92(7) ?
    O13 O8 O3 . 2_666 61.63(7) ?
    N3 O8 O14 . . 97.81(13) ?
    O7 O8 O14 . . 130.15(10) ?
    O9 O8 O14 . . 70.27(8) ?
    Tm O8 O14 . . 168.88(9) ?
    O10 O8 O14 . . 129.72(9) ?
    O1 O8 O14 . . 115.20(8) ?
    O13 O8 O14 . . 120.95(9) ?
    O3 O8 O14 2_666 . 62.67(8) ?
    N3 O9 O8 . . 28.84(12) ?
    N3 O9 O7 . . 30.33(11) ?
    O8 O9 O7 . . 59.18(7) ?
    N3 O9 O14 . . 95.93(15) ?
    O8 O9 O14 . . 67.39(8) ?
    O7 O9 O14 . . 125.90(11) ?
    N3 O9 O6 . 2_665 76.99(16) ?
    O8 O9 O6 . 2_665 82.55(9) ?
    O7 O9 O6 . 2_665 74.67(9) ?
    O14 O9 O6 . 2_665 91.35(9) ?
    N3 O9 O6 . 1_465 152.81(17) ?
    O8 O9 O6 . 1_465 124.77(10) ?
    O7 O9 O6 . 1_465 170.46(13) ?
    O14 O9 O6 . 1_465 60.20(7) ?
    O6 O9 O6 2_665 1_465 113.72(8) ?
    Tm O10 O11 . . 53.69(5) ?
    Tm O10 O8 . . 60.27(6) ?
    O11 O10 O8 . . 110.30(8) ?
    Tm O10 O12 . . 53.11(5) ?
    O11 O10 O12 . . 60.49(6) ?
    O8 O10 O12 . . 96.36(7) ?
    Tm O10 O1 . 2_566 130.59(9) ?
    O11 O10 O1 . 2_566 143.50(9) ?
    O8 O10 O1 . 2_566 73.51(7) ?
    O12 O10 O1 . 2_566 155.76(9) ?
    Tm O10 O1 . . 54.63(5) ?
    O11 O10 O1 . . 66.79(7) ?
    O8 O10 O1 . . 58.62(6) ?
    O12 O10 O1 . . 106.09(8) ?
    O1 O10 O1 2_566 . 87.67(7) ?
    Tm O10 O13 . 1_455 122.60(8) ?
    O11 O10 O13 . 1_455 128.05(9) ?
    O8 O10 O13 . 1_455 103.81(7) ?
    O12 O10 O13 . 1_455 78.12(7) ?
    O1 O10 O13 2_566 1_455 82.96(7) ?
    O1 O10 O13 . 1_455 162.00(8) ?
    Tm O10 O2 . 1_455 135.89(8) ?
    O11 O10 O2 . 1_455 90.74(7) ?
    O8 O10 O2 . 1_455 158.09(8) ?
    O12 O10 O2 . 1_455 88.57(7) ?
    O1 O10 O2 2_566 1_455 93.44(7) ?
    O1 O10 O2 . 1_455 140.06(8) ?
    O13 O10 O2 1_455 1_455 56.26(6) ?
    Tm O10 O7 . . 50.62(5) ?
    O11 O10 O7 . . 100.01(7) ?
    O8 O10 O7 . . 43.18(5) ?
    O12 O10 O7 . . 56.67(6) ?
    O1 O10 O7 2_566 . 105.10(7) ?
    O1 O10 O7 . . 88.42(7) ?
    O13 O10 O7 1_455 . 79.30(7) ?
    O2 O10 O7 1_455 . 129.22(8) ?
    Tm O10 H1 . . 133(3) ?
    O11 O10 H1 . . 140(2) ?
    O8 O10 H1 . . 77(3) ?
    O12 O10 H1 . . 159(2) ?
    O1 O10 H1 2_566 . 5(2) ?
    O1 O10 H1 . . 88(3) ?
    O13 O10 H1 1_455 . 84(3) ?
    O2 O10 H1 1_455 . 91(3) ?
    O7 O10 H1 . . 110(2) ?
    Tm O10 H2 . . 117(2) ?
    O11 O10 H2 . . 103(2) ?
    O8 O10 H2 . . 125(3) ?
    O12 O10 H2 . . 64(2) ?
    O1 O10 H2 2_566 . 103(2) ?
    O1 O10 H2 . . 169(2) ?
    O13 O10 H2 1_455 . 26(2) ?
    O2 O10 H2 1_455 . 39(3) ?
    O7 O10 H2 . . 90(3) ?
    H1 O10 H2 . . 103(4) ?
    Tm O11 O10 . . 54.68(5) ?
    Tm O11 O14 . 2_566 126.09(8) ?
    O10 O11 O14 . 2_566 79.46(8) ?
    Tm O11 O12 . . 53.31(5) ?
    O10 O11 O12 . . 60.44(6) ?
    O14 O11 O12 2_566 . 128.28(10) ?
    Tm O11 O4 . . 55.71(5) ?
    O10 O11 O4 . . 108.60(8) ?
    O14 O11 O4 2_566 . 163.22(11) ?
    O12 O11 O4 . . 67.54(7) ?
    Tm O11 O2 . . 60.20(5) ?
    O10 O11 O2 . . 97.60(7) ?
    O14 O11 O2 2_566 . 106.22(9) ?
    O12 O11 O2 . . 110.01(8) ?
    O4 O11 O2 . . 58.83(7) ?
    Tm O11 O2 . 2_656 128.10(9) ?
    O10 O11 O2 . 2_656 169.77(9) ?
    O14 O11 O2 2_566 2_656 102.25(8) ?
    O12 O11 O2 . 2_656 112.15(8) ?
    O4 O11 O2 . 2_656 72.52(7) ?
    O2 O11 O2 . 2_656 91.62(7) ?
    Tm O11 O1 . . 51.34(5) ?
    O10 O11 O1 . . 58.86(6) ?
    O14 O11 O1 2_566 . 82.73(7) ?
    O12 O11 O1 . . 100.57(7) ?
    O4 O11 O1 . . 88.96(7) ?
    O2 O11 O1 . . 42.16(5) ?
    O2 O11 O1 2_656 . 131.25(8) ?
    Tm O11 O4 . 2_656 126.48(8) ?
    O10 O11 O4 . 2_656 135.39(8) ?
    O14 O11 O4 2_566 2_656 67.19(8) ?
    O12 O11 O4 . 2_656 163.11(9) ?
    O4 O11 O4 . 2_656 98.00(7) ?
    O2 O11 O4 . 2_656 66.31(6) ?
    O2 O11 O4 2_656 2_656 52.98(5) ?
    O1 O11 O4 . 2_656 87.35(6) ?
    Tm O11 H3 . . 125(3) ?
    O10 O11 H3 . . 75(3) ?
    O14 O11 H3 2_566 . 9(3) ?
    O12 O11 H3 . . 120(3) ?
    O4 O11 H3 . . 172(3) ?
    O2 O11 H3 . . 114(3) ?
    O2 O11 H3 2_656 . 105(3) ?
    O1 O11 H3 . . 87(3) ?
    O4 O11 H3 2_656 . 75(3) ?
    Tm O11 H4 . . 122(3) ?
    O10 O11 H4 . . 169(2) ?
    O14 O11 H4 2_566 . 108(2) ?
    O12 O11 H4 . . 109(2) ?
    O4 O11 H4 . . 66(2) ?
    O2 O11 H4 . . 88(3) ?
    O2 O11 H4 2_656 . 6(3) ?
    O1 O11 H4 . . 129(3) ?
    O4 O11 H4 2_656 . 56(2) ?
    H3 O11 H4 . . 111(4) ?
    Tm O12 O14 . 1_545 125.11(10) ?
    Tm O12 O10 . . 54.08(5) ?
    O14 O12 O10 1_545 . 116.16(9) ?
    Tm O12 O7 . 2_565 120.70(8) ?
    O14 O12 O7 1_545 2_565 105.94(8) ?
    O10 O12 O7 . 2_565 128.10(8) ?
    Tm O12 O11 . . 53.31(5) ?
    O14 O12 O11 1_545 . 75.07(8) ?
    O10 O12 O11 . . 59.06(6) ?
    O7 O12 O11 2_565 . 167.99(10) ?
    Tm O12 O7 . . 55.21(5) ?
    O14 O12 O7 1_545 . 176.85(10) ?
    O10 O12 O7 . . 66.77(6) ?
    O7 O12 O7 2_565 . 72.20(7) ?
    O11 O12 O7 . . 106.19(8) ?
    Tm O12 O5 . . 56.63(5) ?
    O14 O12 O5 1_545 . 117.49(9) ?
    O10 O12 O5 . . 107.92(8) ?
    O7 O12 O5 2_565 . 75.17(7) ?
    O11 O12 O5 . . 93.64(8) ?
    O7 O12 O5 . . 59.73(6) ?
    Tm O12 O4 . . 50.70(5) ?
    O14 O12 O4 1_545 . 87.49(9) ?
    O10 O12 O4 . . 99.49(7) ?
    O7 O12 O4 2_565 . 111.72(8) ?
    O11 O12 O4 . . 56.27(6) ?
    O7 O12 O4 . . 90.85(7) ?
    O5 O12 O4 . . 42.04(5) ?
    Tm O12 O9 . 2_565 131.81(9) ?
    O14 O12 O9 1_545 2_565 70.05(7) ?
    O10 O12 O9 . 2_565 168.34(9) ?
    O7 O12 O9 2_565 2_565 41.15(5) ?
    O11 O12 O9 . 2_565 132.43(8) ?
    O7 O12 O9 . 2_565 107.30(7) ?
    O5 O12 O9 . 2_565 75.57(7) ?
    O4 O12 O9 . 2_565 90.46(7) ?
    Tm O12 H5 . . 123(3) ?
    O14 O12 H5 1_545 . 10(3) ?
    O10 O12 H5 . . 124(3) ?
    O7 O12 H5 2_565 . 102(3) ?
    O11 O12 H5 . . 77(3) ?
    O7 O12 H5 . . 166(3) ?
    O5 O12 H5 . . 107(3) ?
    O4 O12 H5 . . 80(3) ?
    O9 O12 H5 2_565 . 63(3) ?
    Tm O12 H6 . . 118(3) ?
    O14 O12 H6 1_545 . 107(2) ?
    O10 O12 H6 . . 130(2) ?
    O7 O12 H6 2_565 . 4(3) ?
    O11 O12 H6 . . 164(3) ?
    O7 O12 H6 . . 71(2) ?
    O5 O12 H6 . . 71(3) ?
    O4 O12 H6 . . 107(3) ?
    O9 O12 H6 2_565 . 40(2) ?
    H5 O12 H6 . . 102(4) ?
    Tm O13 O5 . 2_665 116.85(8) ?
    Tm O13 O5 . . 57.18(5) ?
    O5 O13 O5 2_665 . 64.70(7) ?
    Tm O13 O8 . . 58.93(5) ?
    O5 O13 O8 2_665 . 108.57(8) ?
    O5 O13 O8 . . 96.27(7) ?
    Tm O13 O2 . . 59.14(5) ?
    O5 O13 O2 2_665 . 147.07(8) ?
    O5 O13 O2 . . 92.32(7) ?
    O8 O13 O2 . . 96.59(7) ?
    Tm O13 O3 . 2_666 113.42(8) ?
    O5 O13 O3 2_665 2_666 108.73(8) ?
    O5 O13 O3 . 2_666 155.31(9) ?
    O8 O13 O3 . 2_666 62.20(7) ?
    O2 O13 O3 . 2_666 101.59(7) ?
    Tm O13 O10 . 1_655 121.66(7) ?
    O5 O13 O10 2_665 1_655 110.19(8) ?
    O5 O13 O10 . 1_655 124.94(8) ?
    O8 O13 O10 . 1_655 132.34(8) ?
    O2 O13 O10 . 1_655 62.57(6) ?
    O3 O13 O10 2_666 1_655 79.74(7) ?
    Tm O13 O1 . . 51.90(5) ?
    O5 O13 O1 2_665 . 163.64(9) ?
    O5 O13 O1 . . 108.19(7) ?
    O8 O13 O1 . . 56.27(6) ?
    O2 O13 O1 . . 42.63(5) ?
    O3 O13 O1 2_666 . 71.17(7) ?
    O10 O13 O1 1_655 . 86.04(6) ?
    Tm O13 O7 . . 48.90(5) ?
    O5 O13 O7 2_665 . 79.82(7) ?
    O5 O13 O7 . . 56.15(6) ?
    O8 O13 O7 . . 41.95(5) ?
    O2 O13 O7 . . 107.68(8) ?
    O3 O13 O7 2_666 . 99.84(7) ?
    O10 O13 O7 1_655 . 169.66(8) ?
    O1 O13 O7 . . 84.06(7) ?
    Tm O13 O6 . 2_665 111.12(7) ?
    O5 O13 O6 2_665 2_665 41.08(5) ?
    O5 O13 O6 . 2_665 86.61(7) ?
    O8 O13 O6 . 2_665 71.96(6) ?
    O2 O13 O6 . 2_665 168.28(9) ?
    O3 O13 O6 2_666 2_665 75.62(6) ?
    O10 O13 O6 1_655 2_665 127.02(8) ?
    O1 O13 O6 . 2_665 126.97(7) ?
    O7 O13 O6 . 2_665 62.22(6) ?
    Tm O13 H7 . . 119(3) ?
    O5 O13 H7 2_665 . 10(3) ?
    O5 O13 H7 . . 64(3) ?
    O8 O13 H7 . . 119(3) ?
    O2 O13 H7 . . 138(3) ?
    O3 O13 H7 2_666 . 114(3) ?
    O10 O13 H7 1_655 . 102(3) ?
    O1 O13 H7 . . 171(3) ?
    O7 O13 H7 . . 88(3) ?
    O6 O13 H7 2_665 . 51(3) ?
    Tm O13 H8 . . 119(3) ?
    O5 O13 H8 2_665 . 97(3) ?
    O5 O13 H8 . . 148(3) ?
    O8 O13 H8 . . 63(3) ?
    O2 O13 H8 . . 114(3) ?
    O3 O13 H8 2_666 . 12(3) ?
    O10 O13 H8 1_655 . 86(3) ?
    O1 O13 H8 . . 82(3) ?
    O7 O13 H8 . . 96(3) ?
    O6 O13 H8 2_665 . 64(3) ?
    H7 O13 H8 . . 103(4) ?
    O12 O14 O11 1_565 2_566 99.62(8) ?
    O12 O14 O8 1_565 . 155.24(10) ?
    O11 O14 O8 2_566 . 104.73(8) ?
    O12 O14 O9 1_565 . 124.30(10) ?
    O11 O14 O9 2_566 . 123.04(11) ?
    O8 O14 O9 . . 42.34(5) ?
    O12 O14 O3 1_565 2_666 108.74(10) ?
    O11 O14 O3 2_566 2_666 109.99(9) ?
    O8 O14 O3 . 2_666 58.46(7) ?
    O9 O14 O3 . 2_666 89.88(8) ?
    O12 O14 O6 1_565 1_465 75.69(8) ?
    O11 O14 O6 2_566 1_465 102.46(10) ?
    O8 O14 O6 . 1_465 103.01(9) ?
    O9 O14 O6 . 1_465 62.42(7) ?
    O3 O14 O6 2_666 1_465 145.65(9) ?
    O12 O14 H9 1_565 . 114(3) ?
    O11 O14 H9 2_566 . 115(3) ?
    O8 O14 H9 . . 50(3) ?
    O9 O14 H9 . . 80(3) ?
    O3 O14 H9 2_666 . 10(3) ?
    O6 O14 H9 1_465 . 137(3) ?
    O12 O14 H10 1_565 . 104(5) ?
    O11 O14 H10 2_566 . 120(5) ?
    O8 O14 H10 . . 67(4) ?
    O9 O14 H10 . . 25(4) ?
    O3 O14 H10 2_666 . 112(5) ?
    O6 O14 H10 1_465 . 37(4) ?
    H9 O14 H10 . . 103(5) ?
loop_
    _geom_hbond_atom_site_label_D
    _geom_hbond_atom_site_label_H
    _geom_hbond_atom_site_label_A
    _geom_hbond_site_symmetry_A
    _geom_hbond_distance_DH
    _geom_hbond_distance_HA
    _geom_hbond_distance_DA
    _geom_hbond_angle_DHA
    O10 H1 O1 2_566 0.82(4) 2.03(4) 2.849(2) 174(3)
    O10 H2 O13 1_455 0.78(4) 2.32(4) 2.996(3) 145(3)
    O10 H2 O2 1_455 0.78(4) 2.48(4) 3.035(3) 129(3)
    O11 H3 O14 2_566 0.77(5) 1.98(5) 2.739(3) 167(5)
    O11 H4 O2 2_656 0.85(4) 2.03(4) 2.874(2) 171(4)
    O12 H5 O14 1_545 0.83(4) 1.90(4) 2.715(3) 165(4)
    O12 H6 O7 2_565 0.83(4) 1.95(4) 2.776(2) 174(4)
    O13 H7 O5 2_665 0.82(5) 1.98(5) 2.784(2) 166(4)
    O13 H8 O3 2_666 0.86(4) 2.12(4) 2.953(3) 163(4)
    O14 H9 O3 2_666 0.84(4) 2.27(5) 3.095(3) 167(4)
    O14 H10 O9 . 0.68(6) 2.44(6) 3.040(3) 148(5)
    O14 H10 O6 1_465 0.68(6) 2.62(6) 3.132(4) 134(5)
_shelx_space_group_comment
;
The symmetry employed for this shelxl refinement is uniquely defined
by the following loop, which should always be used as a source of
symmetry information in preference to the above space-group names.
They are only intended as comments.
;
_shelx_hkl_file
;
  -5   7   4  658.37   79.76   0
  -4  15   5   11.24   98.52   0
  -3   5  -2 1553.52   72.72   0
  -3  11  -1  128.85   74.68   0
  -1  12  -3  105.57   80.51   0
   0   9  -5  150.84   67.82   0
   2   6  -6   65.80   74.57   0
   2   7  -6  285.41   84.82   0
  -5  10   4  285.85   71.77   0
  -5  11   5  185.79   82.74   0
  -3   6  -2  250.20   59.55   0
  -3   8  -2  591.44   74.78   0
  -2   4  -3 1307.71   71.46   0
  -2  13  -1  -20.16   81.49   0
  -5   8   4   14.12   67.95   0
  -5   9   4  321.49   70.72   0
  -4   4   2 1631.72   84.73   0
  -4  12   2   60.84   80.12   0
  -4  13   3  206.31   94.37   0
  -4  14   4  158.21   94.09   0
  -3   7  -2  484.45   63.62   0
  -3  12   0  236.68   84.80   0
  -2   9  -3    2.61   73.29   0
  -1   4  -4 2538.27   93.23   0
  -1   9  -4   42.70   72.51   0
   0   5  -5  293.06   66.46   0
   0   8  -5  116.93   68.27   0
   0  11  -4   44.09   83.61   0
   0  13  -3   80.37   95.50   0
   1  10  -5   -5.83   81.43   0
   1  14  -3   11.75  101.99   0
   2  11  -5  220.83   88.99   0
   2  13  -4   43.25  100.41   0
  -5  10   5  -11.36   77.05   0
  -4   5   1 1395.98   79.85   0
  -4  15   6  140.16  101.01   0
  -2  11  -2   37.24   74.61   0
  -2  14   0   85.58   89.17   0
  -2  15   1   68.14  102.27   0
  -1  13  -2   24.04   79.62   0
   0   6  -5  879.05   75.88   0
   0   7  -5  954.54   79.16   0
   1  12  -4   10.80   91.20   0
  -3  13   1  131.22   87.40   0
  -3  15   3  108.42   94.37   0
  -2   3  -2 2306.20   89.95   0
  -2   5  -3  577.85   58.53   0
  -2   8  -3  519.66   68.15   0
  -1   8  -4  597.08   74.42   0
  -1  11  -3   24.92   80.17   0
   1  15  -2  123.46   98.28   0
  -4   9   1  593.17   75.07   0
  -4  11   2  275.44   77.76   0
  -4  14   5   68.66   84.88   0
  -2   6  -3  -12.16   56.10   0
  -2   7  -3  681.39   71.40   0
  -1   5  -4  371.52   57.92   0
  -1  14  -1  149.91   82.65   0
   1   4  -5  550.95   70.71   0
   1   9  -5  423.09   77.51   0
  -4   6   1 1225.65   76.63   0
  -4  12   3  195.00   83.36   0
  -4  13   4   -2.95   85.89   0
  -3   9  -1  390.47   75.60   0
  -3  11   0  221.27   79.86   0
  -2  12  -1  218.52   77.08   0
  -1   6  -4  401.59   57.82   0
  -1   7  -4  771.62   67.53   0
  -1  15   0  165.97  100.70   0
   0  10  -4   47.69   77.07   0
   0  15  -1  186.26  100.20   0
   2  10  -5  352.35   80.56   0
   2  14  -3  168.18   93.08   0
  -4   7   1   20.12   56.04   0
  -4   8   1  460.65   60.45   0
  -3   5  -1  160.60   55.95   0
  -2  10  -2  440.60   72.57   0
  -1  12  -2   43.50   84.93   0
   1   8  -5  515.03   73.87   0
   1  13  -3   74.18   97.43   0
  -4   5   2 1083.33   77.43   0
  -4  10   2  384.28   74.41   0
  -3   8  -1   19.29   56.09   0
  -3  12   1  -12.68   74.08   0
  -2  13   0  196.25   85.00   0
  -1   3  -3 1820.26   83.07   0
  -1  10  -3  215.34   70.53   0
   1  11  -4  329.42   83.20   0
   2  12  -4  261.46   91.69   0
  -4  14   6   22.65   86.35   0
  -3   6  -1 1571.29   75.23   0
  -3   7  -1  976.68   69.72   0
  -3  15   4    9.88   87.99   0
  -2  14   1    7.18   84.97   0
  -2  15   2   41.07   95.04   0
   0   9  -4  561.78   79.80   0
   1   6  -5  324.77   68.39   0
   1   7  -5   -8.74   65.81   0
   2   9  -5  114.44   70.12   0
   2  15  -2  107.58   89.90   0
   3  10  -5   14.29   85.91   0
  -4   9   2   14.82   63.32   0
  -4  11   3   30.24   73.33   0
  -4  12   4  296.39   84.31   0
  -4  13   5  202.32   86.65   0
  -3  10   0  -12.16   64.70   0
  -2   4  -2  369.90   54.32   0
  -2   9  -2  803.11   77.24   0
  -2  11  -1  417.45   80.19   0
  -1  13  -1  297.06   90.68   0
   1  14  -2  245.51  103.94   0
   3  14  -3  -10.00   99.60   0
  -4   6   2  188.77   61.42   0
  -4  14   7  199.48   97.33   0
  -1   9  -3  719.43   74.62   0
  -1  14   0  167.44   90.39   0
   3  12  -4    2.72   91.00   0
  -4   5   3  776.94   70.66   0
  -4   7   2 1228.31   78.19   0
  -4   8   2  722.35   65.67   0
  -3   9   0  676.02   76.01   0
  -3  11   1  215.44   73.35   0
  -2   8  -2  161.69   61.58   0
  -1  11  -2  514.93   78.75   0
  -1  15   1    7.82   85.11   0
   0  14  -1  133.51   89.29   0
   1  10  -4  460.49   80.17   0
   1  12  -3  376.08   89.28   0
   1  15  -1   11.50   99.84   0
   2   8  -5  194.73   69.70   0
   2  11  -4   69.51   91.17   0
   2  13  -3  105.35   96.66   0
   3   9  -5  278.86   91.89   0
   3  15  -2   81.75   99.08   0
  -4  10   3  458.63   74.90   0
  -4  13   6   94.24   81.84   0
  -3  15   5  194.55  100.98   0
  -2   5  -2  185.96   52.11   0
  -2   7  -2  715.08   70.09   0
  -2  12   0   43.39   73.80   0
  -1   4  -3   19.07   46.67   0
  -1   8  -3  175.77   67.51   0
   0  15   0   49.37   91.65   0
   2   5  -5   65.90   63.89   0
  -4  11   4  319.77   77.04   0
  -4  12   5    0.32   78.49   0
  -3   8   0  663.73   71.19   0
  -3  14   4   74.87   95.13   0
  -2   6  -2 1882.66   79.41   0
  -2  10  -1   62.86   67.59   0
  -2  13   1   88.07   83.38   0
  -2  15   3  102.38   92.83   0
   2   7  -5  773.23   81.00   0
  -4   6   3  513.30   71.46   0
  -4   9   3  833.07   74.90   0
  -2  14   2  286.02   83.26   0
  -1   5  -3  497.28   66.22   0
  -1   7  -3  310.69   65.10   0
  -1  12  -1   87.84   83.77   0
   2  14  -2   -3.86   98.50   0
   3   8  -5  696.67   92.62   0
  -4   5   4 1476.99   88.82   0
  -4   8   3  116.27   61.32   0
  -4  13   7   94.59   86.80   0
  -3   6   0  932.69   64.11   0
  -3   7   0   15.77   49.76   0
  -3  10   1  526.12   71.04   0
  -1   6  -3 1756.37   79.32   0
  -1  10  -2  141.59   67.97   0
   1   9  -4   25.76   62.38   0
   1  13  -2   59.39   87.10   0
   3  11  -4  171.76   85.37   0
   3  13  -3  188.40   91.32   0
  -4   7   3  360.53   66.37   0
  -4  10   4   17.71   69.46   0
  -4  12   6  394.48   83.37   0
  -3  15   6   20.09   91.89   0
  -2   9  -1  280.27   73.11   0
  -2  11   0  295.33   80.90   0
  -1  13   0   80.19   85.47   0
   1  11  -3   41.67   79.19   0
   2  10  -4   -9.09   80.38   0
   2  15  -1  136.44  102.87   0
   3   6  -5  350.59   84.74   0
   3   7  -5   43.46   88.54   0
  -4  11   5  158.89   75.40   0
  -3   4   1 2054.88   89.70   0
  -3  14   5   56.51   90.75   0
  -2  16   5  164.33  103.64   0
  -1  14   1  276.17   82.82   0
  -1  15   2  169.16   92.74   0
  -1  16   3   38.93   90.48   0
   0  13  -1   10.43   77.63   0
   2  12  -3   42.93   88.07   0
   2  16   0  112.35  100.26   0
  -4   9   4  276.62   66.95   0
  -3   9   1   27.56   57.44   0
  -3  12   3   99.05   77.72   0
  -3  13   4  244.95   85.44   0
  -2  12   1  428.08   80.04   0
  -1   9  -2   79.42   68.23   0
   0  14   0  172.62   91.80   0
   1   8  -4  281.57   72.09   0
   3  14  -2  212.01   90.04   0
  -4   6   4  132.66   58.59   0
  -4  12   7   31.82   82.78   0
  -3  15   7  159.97   85.68   0
  -2   4  -1 3437.41  101.67   0
  -2   8  -1 1396.63   76.53   0
  -2  13   2   57.71   81.02   0
  -2  14   3   48.11   87.47   0
  -1  11  -1   96.18   68.68   0
   0  11  -2   19.31   72.05   0
   0  15   1  236.09   93.11   0
   0  16   2   21.99   95.60   0
   1   4  -4 1790.48   92.06   0
   1  16   1   64.69  102.16   0
  -4   7   4  386.91   68.90   0
  -4   8   4 1219.93   80.74   0
  -4  10   5  508.34   76.66   0
  -4  11   6  118.60   68.04   0
  -2  10   0  676.78   82.55   0
   1   7  -4 1151.34   83.60   0
   2   9  -4  738.92   84.45   0
   2  13  -2  234.57   96.00   0
  -3  14   6  264.62   90.98   0
  -2   6  -1  246.85   58.89   0
  -2   7  -1  502.66   60.83   0
  -2  16   6   59.93  101.71   0
  -1   8  -2  851.19   76.84   0
   1   5  -4  336.12   66.57   0
   1   6  -4  234.49   64.16   0
   1  10  -3  204.19   76.83   0
   1  12  -2  192.06   76.93   0
   3  12  -3  337.73   84.35   0
   3  15  -1   36.34   91.16   0
   4  14  -2   14.36   98.10   0
  -4   6   5  964.34   85.34   0
  -4   9   5  279.00   63.06   0
  -3  11   3  640.03   78.75   0
  -3  15   8   63.21   89.05   0
  -1  16   4  213.90  102.46   0
   0  12  -1  394.77   80.47   0
   2  11  -3  324.51   82.44   0
   3  16   0    4.39   92.34   0
  -4  10   6   44.35   72.10   0
  -4  11   7  229.87   79.59   0
  -3  12   4  228.56   77.88   0
  -3  13   5    3.72   81.59   0
  -2  11   1  243.44   70.25   0
  -2  15   5   -5.90   94.31   0
  -1   4  -2 1485.57   79.66   0
  -1  10  -1  662.71   83.52   0
  -1  13   1  386.25   86.61   0
  -1  14   2  -25.32   86.41   0
  -1  15   3  153.96   89.66   0
   0  10  -2  572.81   81.09   0
   2   8  -4  517.22   80.75   0
   2  14  -1  209.44  100.48   0
  -4   7   5 1072.88   86.72   0
  -4   8   5   41.77   66.15   0
  -2   9   0  484.74   65.82   0
  -2  12   2   90.11   78.54   0
  -1   7  -2  867.65   67.80   0
   0   4  -3 2416.38   98.26   0
   0  13   0  389.27   89.85   0
   3   9  -4   61.83   82.07   0
   4  15  -1  218.63  100.82   0
  -3  14   7   -2.28   84.57   0
  -2  13   3  395.05   84.98   0
  -2  16   7   50.40   95.29   0
  -1   5  -2 1220.52   76.26   0
  -1   6  -2    7.88   49.16   0
   0   5  -3  849.87   71.43   0
   0  16   3  204.41   90.02   0
   2  15   0   -3.86   99.32   0
   2  16   1  149.20  102.11   0
   3  13  -2   23.15   88.51   0
   4  16   0  158.00  108.46   0
  -4   9   6  792.66   81.06   0
  -3  10   3  152.59   66.89   0
  -1  11   0  298.38   81.31   0
   0  14   1   21.75   79.71   0
   0  15   2   61.24   86.69   0
   1  11  -2  774.75   86.80   0
   1  15   1   20.02   87.45   0
   1  16   2  127.55  100.55   0
   2   7  -4    2.16   67.69   0
   3  11  -3  159.61   84.94   0
  -4   7   6   47.85   70.12   0
  -4   8   6  584.86   84.62   0
  -3  13   6  258.33   87.71   0
  -2   8   0  198.41   57.91   0
  -2  10   1  123.49   71.09   0
  -1   9  -1  621.91   69.49   0
  -1  16   5  -11.56   92.43   0
   0  11  -1  605.06   84.06   0
   2  10  -3  373.14   81.04   0
   2  12  -2  408.19   87.00   0
  -3   5   2 1171.16   77.56   0
  -3   7   2   95.13   59.51   0
  -3  11   4   29.34   63.25   0
  -3  12   5  369.83   80.09   0
  -3  14   8  339.38   86.93   0
  -2  15   6  105.35   97.16   0
  -1  12   1    4.73   75.34   0
   0   9  -2  407.50   66.86   0
   2   6  -4  904.43   80.85   0
   3  14  -1   43.52   95.98   0
   4  13  -2  289.60   94.43   0
  -3   6   2 1890.34   86.31   0
  -2   4   0 3006.37   99.84   0
  -2   7   0 1767.04   82.97   0
  -2  11   2  540.56   80.79   0
  -2  16   8  197.52   91.71   0
  -1  15   4   56.19   85.50   0
   0  17   5   89.60  100.44   0
   1   8  -3  435.96   70.16   0
   2   5  -4 1051.85   81.44   0
   4  11  -3  297.29  101.37   0
  -3   9   3  145.83   61.19   0
  -3  13   7  212.99   88.71   0
  -2   6   0 1382.85   77.42   0
  -2  12   3  322.06   80.60   0
  -2  14   5   99.65   85.65   0
  -1   8  -1   79.19   61.92   0
  -1  13   2  280.79   78.09   0
  -1  14   3  263.06   89.17   0
   0  12   0   28.05   76.33   0
   2  13  -1   33.70   83.99   0
   3  15   0  202.60   97.73   0
   3  16   1  149.47  101.78   0
  -2   5   0   20.16   46.27   0
  -2   9   1  912.98   77.58   0
  -1  10   0    7.50   71.47   0
   0   8  -2   36.57   61.64   0
   0  16   4  -19.59   93.21   0
   3   7  -4  839.55   90.61   0
   3  12  -2  106.67   91.71   0
   4  14  -1  153.90   99.61   0
  -3  10   4  637.64   75.74   0
  -3  11   5  310.87   73.30   0
  -3  12   6    6.86   77.08   0
  -2  15   7    4.43   92.55   0
  -2  16   9   11.50   91.05   0
   0  10  -1   40.93   69.87   0
   0  13   1  114.30   83.78   0
   0  15   3  136.85   84.82   0
   1   7  -3   -0.29   61.19   0
   1  13   0   34.26   76.04   0
   1  17   4   32.61  101.89   0
   2   9  -3    8.71   66.43   0
   2  11  -2    5.24   74.37   0
   2  14   0   80.74   88.25   0
   2  17   3    9.09  101.45   0
   3  10  -3  173.60   78.39   0
  -3   8   3  468.21   67.85   0
  -1   7  -1 1321.84   78.90   0
   0  14   2  268.81   81.99   0
   1  14   1  269.62   89.17   0
   1  16   3   -3.20   92.59   0
   4  15   0   29.28   95.35   0
  -3  13   8   36.73   79.41   0
  -2   8   1  482.57   67.24   0
  -2  10   2  312.14   72.13   0
  -2  14   6   46.45   84.34   0
  -1  11   1  356.72   73.83   0
  -1  15   5  167.40   89.91   0
   1  15   2  140.80   91.63   0
   3   5  -4  147.37   81.66   0
   3   6  -4  567.06   79.25   0
   4  16   1   42.92   97.05   0
  -3   5   3 1219.09   78.83   0
  -3   9   4  619.76   75.05   0
  -2  16  10  152.30   98.32   0
  -1   9   0  586.22   73.19   0
  -1  12   2  323.33   80.26   0
   0   7  -2  497.18   60.98   0
   0  17   6   47.25  100.73   0
   1   6  -3 1826.65   89.81   0
   3  13  -1  346.29   91.97   0
   4  10  -3  374.50   92.01   0
   4  12  -2  193.99   86.24   0
  -3   6   3   29.94   56.75   0
  -3  12   7  505.36   80.76   0
  -3  13   9  268.25   90.74   0
  -2  11   3   -1.86   64.09   0
  -2  13   5  342.38   85.04   0
  -2  15   8   74.82   90.86   0
  -1   6  -1 2103.08   86.63   0
  -1  13   3   65.56   79.89   0
  -1  14   4  104.98   77.58   0
   0  11   0  209.25   76.97   0
   1   5  -3 1440.59   87.74   0
   2   8  -3 1073.99   82.84   0
   2  12  -1  185.14   82.12   0
   5  15   0   97.54  102.38   0
  -3  10   5    6.05   61.72   0
  -3  11   6  246.99   73.10   0
  -2   7   1   10.66   54.29   0
  -1   5  -1  677.47   63.52   0
  -1  16   7  114.96   98.26   0
  -1  17   9   46.94   93.73   0
   0   6  -2 2197.22   93.34   0
   0   9  -1  439.17   71.98   0
   0  16   5  160.54   91.16   0
   3   9  -3 1185.38   91.21   0
   3  14   0  193.46   95.34   0
   5  16   1   69.60  107.42   0
  -2   9   2   20.41   61.02   0
   0  12   1  322.74   78.92   0
   1  12   0  496.14   88.95   0
   1  17   5   57.42   93.50   0
   2  10  -2  437.02   77.07   0
   3  11  -2  451.96   83.88   0
   3  15   1    1.73   95.45   0
   3  16   2  176.66  103.15   0
   3  17   3  203.02  104.05   0
  -3   8   4  138.31   60.86   0
  -2   6   1 1751.47   85.02   0
  -2  14   7  385.71   91.07   0
  -2  15   9  223.78   87.37   0
  -1  10   1  610.12   75.76   0
   0   5  -2 1679.60   82.48   0
   0  13   2  353.72   84.68   0
   0  14   3   27.39   80.55   0
   0  15   4  312.68   83.27   0
   2  13   0  220.01   86.06   0
   2  17   4  136.36  103.84   0
   4  13  -1  -34.83   85.77   0
  -2   5   1 2486.08   96.09   0
   1  13   1  267.89   82.69   0
   1  16   4  132.58   83.63   0
   2   7  -3 1572.17   94.16   0
   2  16   3  258.41   92.62   0
  -3   7   4  514.45   72.18   0
  -3   9   5  847.14   75.36   0
  -3  10   6  679.86   79.46   0
  -3  11   7  102.41   68.81   0
  -2  13   6   24.21   71.86   0
  -1  11   2   83.19   74.32   0
  -1  14   5  144.77   80.70   0
  -1  16   8   50.25   96.46   0
   0  10   0  839.73   80.93   0
   1  14   2   82.10   85.48   0
   1  15   3   99.69   88.18   0
   2  15   2   27.58   88.61   0
   4   9  -3  -24.06   81.74   0
   4  14   0   88.66   99.66   0
  -3   6   4 2673.28  104.63   0
  -2   8   2  559.36   69.43   0
  -2  12   5  212.53   68.99   0
  -2  14   8   16.69   85.26   0
  -2  15  10    3.39   87.44   0
  -1  12   3  102.88   76.52   0
   0   8  -1 1828.11   83.35   0
   0  16   6  111.31   87.81   0
   3   8  -3  168.28   77.74   0
   3  12  -1  164.32   81.04   0
   4  11  -2   19.45   77.89   0
   4  17   3   25.67   94.97   0
   5  13  -1  245.86   94.69   0
  -1   7   0  135.34   59.78   0
   1  17   6  150.24  101.66   0
   2  11  -1  655.46   81.52   0
   4  15   1  213.64   97.92   0
   4  16   2   55.60   96.21   0
  -3   8   5  953.89   80.21   0
  -3  11   8  451.49   84.89   0
  -1   9   1  141.08   66.30   0
  -1  15   7  160.73   90.30   0
  -1  16   9  189.84  105.15   0
   0  11   1  233.79   76.98   0
   2   6  -3   71.58   64.80   0
   2   9  -2 1261.17   88.75   0
   3  10  -2  339.11   77.46   0
   5  14   0  150.01   99.03   0
  -3  10   7  199.20   68.83   0
  -2  13   7  337.16   80.17   0
   0  15   5   24.15   77.47   0
   1  11   0  483.22   82.01   0
   2  17   5   34.19   99.29   0
   3  13   0   11.02   81.80   0
  -3   9   6  165.65   60.82   0
  -2   7   2  838.47   67.05   0
  -2  14   9  377.75   85.40   0
  -1   6   0  513.15   67.59   0
   0   7  -1  516.85   61.22   0
   0  12   2   12.61   77.73   0
   0  13   3  279.07   82.50   0
   0  14   4  307.77   87.41   0
   1  16   5   57.20   86.89   0
   3  14   1  190.16   87.60   0
   4  12  -1  208.96   90.46   0
   5  15   1   22.03   90.80   0
   5  16   2   77.78  103.23   0
  -3   7   5   20.37   61.30   0
  -2  11   5  222.99   70.94   0
  -2  12   6  388.63   80.63   0
  -1  10   2  262.77   71.70   0
   0   9   0  246.93   68.67   0
   1  12   1   -3.51   74.59   0
   1  15   4   92.28   82.33   0
   2  16   4   15.49   87.80   0
   3  15   2  249.64   93.34   0
   4   8  -3  194.80   92.59   0
  -2  14  10  154.08   88.12   0
  -1  11   3 1071.91   87.49   0
  -1  13   5   17.25   78.32   0
  -1  15   8  212.18   91.36   0
  -1  16  10   15.02   85.97   0
   0  17   9  130.76  101.90   0
   1  13   2  160.12   77.72   0
   1  14   3  496.16   91.21   0
   1  17   7   -2.62   98.48   0
   2  15   3   97.24   87.99   0
   6  16   2   77.25  107.44   0
  -3   6   5  388.68   64.38   0
  -3   8   6  477.11   77.56   0
  -3  10   8  565.36   85.36   0
  -2  13   8  336.22   86.32   0
  -1   5   0 2737.82   96.11   0
  -1   8   1  243.54   57.10   0
  -1  12   4  259.25   70.43   0
   2   8  -2  242.43   69.22   0
   2  10  -1   75.77   67.61   0
   3  11  -1   15.48   74.46   0
   4  10  -2  357.26   81.82   0
   4  13   0  388.93   93.93   0
   5  12  -1  286.59   96.36   0
  -3   9   7 1119.85   87.51   0
  -1  16  11  142.59   99.91   0
   0   6  -1  550.76   62.38   0
   0  10   1   60.69   68.06   0
   0  15   6  445.10   90.09   0
   3   9  -2   29.24   74.99   0
   4  17   4   84.30  102.58   0
  -2  12   7   23.19   72.32   0
  -1  14   7   41.98   81.99   0
   0  17  10  106.20   99.22   0
   1  10   0    1.61   68.51   0
   1  16   6  139.72   89.85   0
   2  17   6   44.41   91.44   0
   3   6  -3 1043.89   88.57   0
   4  14   1   93.09   92.12   0
   4  16   3   99.69  100.19   0
  -3   7   6 1519.69   89.52   0
  -2   9   4  168.49   62.90   0
  -2  13   9   36.29   83.12   0
  -1   9   2 1435.96   83.93   0
  -1  15   9   21.41   92.28   0
  -1  16  12   52.72   99.44   0
   0   8   0  252.74   63.86   0
   0  11   2  455.96   79.92   0
   0  14   5  215.26   85.79   0
   1   8  -1   21.93   60.42   0
   3  12   0  384.27   81.87   0
   3  17   5   65.42   85.19   0
   4   7  -3  656.25   94.82   0
   4  15   2   18.24   93.82   0
  -2  10   5  878.21   79.13   0
  -2  11   6  310.79   72.88   0
  -1   7   1  713.85   69.79   0
   0   5  -1 2933.78  102.65   0
   0  12   3  574.27   85.95   0
   0  13   4   15.11   73.80   0
   1  17   8  135.03   92.45   0
   3  16   4  186.70   91.72   0
   5  13   0   10.63   85.14   0
  -3   8   7  387.89   82.12   0
  -3   9   8   44.51   74.78   0
   0  17  11   74.03   90.28   0
   1  11   1  393.73   78.29   0
   1  15   5  397.00   91.14   0
   2  16   5  246.46   81.67   0
   3  13   1  392.66   84.57   0
   4  11  -1  806.08   91.46   0
   5  17   4   64.68   98.58   0
  -3   6   6  559.01   71.99   0
  -2  13  10  287.23   86.32   0
  -1  10   3  751.78   72.42   0
  -1  11   4   96.95   70.78   0
  -1  15  10  264.46   91.00   0
   1  14   4  171.99   76.04   0
   2   7  -2  495.57   72.14   0
   2  15   4  190.03   89.38   0
   5  14   1  134.03   83.78   0
   5  15   2  183.94   93.53   0
   5  16   3   46.96   93.59   0
  -1  14   8  395.62   86.32   0
   0  16   9   -9.99   96.15   0
   1  13   3  -21.20   79.33   0
   2   9  -1  178.63   65.75   0
   2  13   2  170.71   82.79   0
   2  14   3   37.57   77.11   0
   3  10  -1  470.73   77.86   0
   4   9  -2  556.40   88.89   0
  -3   7   7    1.57   71.54   0
  -2   8   4 1120.02   78.81   0
   0   7   0 2095.02   92.36   0
   0   9   1 1173.54   76.38   0
   0  17  12   98.88  102.17   0
   1  16   7  262.35   90.77   0
   2  17   7  195.14   86.05   0
   3   8  -2 1361.73   96.09   0
   4  12   0  188.84   83.01   0
   5  11  -1  -16.65   88.90   0
   6  14   1   75.19   96.27   0
   6  16   3  173.48  105.67   0
  -2   6   3 4948.00  127.75   0
  -2  11   7  533.01   74.10   0
  -1   6   1 1308.68   75.69   0
  -1   8   2  722.93   70.63   0
  -1  15  11    3.05   85.39   0
   0  14   6  179.11   75.90   0
   1   7  -1 1638.85   89.77   0
   1   9   0  732.06   69.70   0
   3  17   6  169.88   99.84   0
   4   6  -3  348.23   83.10   0
   6  15   2   -0.94   91.94   0
  -2   9   5  331.28   68.18   0
  -2  10   6   48.28   63.28   0
  -2  12   9  122.57   71.73   0
  -1  13   7  132.68   70.24   0
   0  10   2 1244.58   85.49   0
   0  16  10  163.85  103.00   0
   4  13   1   62.58   81.32   0
   4  16   4  -23.65   94.87   0
  -1  14   9   12.43   84.90   0
  -1  15  12  300.00  100.56   0
   0  11   3    5.05   71.13   0
   0  12   4  305.37   80.99   0
   1  15   6   17.49   77.13   0
   2   6  -2 1534.52   92.84   0
   2  16   6  132.29   75.94   0
   3  11   0  495.59   80.53   0
   3  16   5   44.43   88.13   0
   4  14   2  257.36   88.57   0
   4  15   3  181.89   91.54   0
  -1   5   1   51.53   57.04   0
  -1   9   3   -4.82   55.32   0
   1  10   1 1576.08   89.89   0
   1  17  10   48.18   99.62   0
   5  12   0  417.56   78.79   0
   5  17   5   73.23   97.75   0
  -2   7   4  847.39   74.10   0
  -2  11   8  120.11   72.09   0
  -2  12  10   85.17   83.39   0
  -1  10   4 1507.60   88.78   0
   1  14   5  287.15   85.68   0
   1  16   8   12.85   88.46   0
   2   8  -1  998.79   80.50   0
   2  15   5   43.38   86.57   0
   2  17   8   32.17   92.91   0
   3  12   1   -5.84   74.79   0
   3  15   4  145.49   88.58   0
   4  10  -1  301.76   75.76   0
  -1   7   2  117.01   61.81   0
  -1  13   8  128.85   77.87   0
  -1  14  10  169.66   87.91   0
   0   6   0 1755.47   83.78   0
   0  16  11   24.70   91.49   0
   1  11   2  254.17   75.42   0
   1  13   4  387.02   79.27   0
   2  11   1  351.36   78.24   0
   3   7  -2 1301.41   90.27   0
   3   9  -1  709.94   81.81   0
   4   8  -2  312.45   79.26   0
   4  17   6   29.54   91.15   0
   5  13   1  370.38   95.88   0
   5  16   4  170.95   97.59   0
  -2   8   5  394.53   66.93   0
  -2  10   7  885.34   83.04   0
   0  15   9  194.40   85.70   0
   1   6  -1  986.68   74.07   0
   1   8   0 1123.40   79.16   0
   1  12   3  207.77   71.86   0
   2  12   2   18.72   74.17   0
   2  13   3  457.81   82.39   0
   2  14   4  333.72   80.22   0
   3  17   7  -15.88   82.71   0
   5  14   2   19.38   88.43   0
   5  15   3   53.94   95.65   0
   6  17   5   50.49   91.65   0
  -2   9   6  601.47   73.17   0
   1  15   7  411.43   92.41   0
   1  17  11  158.54  102.39   0
   2  16   7   99.42   87.46   0
  -2  11   9  827.94   79.36   0
  -1  12   7  414.50   78.13   0
  -1  14  11  182.79   84.58   0
   0   9   2   91.85   63.54   0
   0  13   6   44.29   69.41   0
   2  17   9  145.12   90.68   0
   4  11   0   63.67   74.23   0
   5  10  -1  805.36   92.98   0
   6  13   1  -23.20   91.12   0
   6  16   4    8.34   86.84   0
  -2   6   4  468.76   69.94   0
  -1   8   3 1895.08   88.99   0
  -1  13   9  369.06   82.77   0
   0  12   5   60.41   75.74   0
   0  16  13  201.98   94.79   0
   3  16   6  239.07   91.62   0
   6  14   2  234.13   89.99   0
   6  15   3  152.16   87.82   0
   7  16   4  137.50  103.82   0
  -1  14  12   99.07   86.93   0
   0  11   4  867.18   83.09   0
   0  15  10   85.79   89.51   0
   1   9   1  410.43   69.05   0
   1  14   6  280.26   83.15   0
   1  17  12   -9.54   93.40   0
   2  15   6  320.10   85.15   0
   3  10   0   -1.52   67.12   0
   4  12   1  604.13   86.42   0
   5  17   6  125.16   93.25   0
  -2  10   8  344.51   68.83   0
  -2  11  10   44.88   80.24   0
  -1   6   2 1838.65   89.60   0
  -1   9   4 1188.56   76.00   0
   0   7   1   66.07   63.98   0
   3  15   5  299.23   89.15   0
   3  17   8  171.74   86.38   0
   4  13   2  409.46   83.07   0
   4  14   3   -6.88   82.59   0
  -2   7   5 1424.94   86.83   0
   1  13   5   19.48   78.43   0
   1  15   8   75.86   84.47   0
   1  16  10   31.90   91.25   0
   1  17  13  157.02   86.75   0
   2  17  10   98.35   91.58   0
   3   6  -2   78.59   64.25   0
   4   7  -2  125.76   72.29   0
   4   9  -1  283.14   71.80   0
   4  17   7  249.30   84.52   0
   5  11   0  551.44   84.52   0
  -2   8   6  456.44   73.98   0
  -2   9   7   35.86   66.81   0
  -1  12   8  104.47   73.35   0
  -1  13  10   24.94   77.58   0
   0  15  11  271.50   93.38   0
   1   7   0  147.18   66.20   0
   1  10   2   90.68   61.17   0
   1  12   4  250.98   81.37   0
   2  10   1   -1.21   59.52   0
   2  14   5  127.95   76.05   0
   2  16   8  206.27   84.50   0
   3   8  -1   97.30   70.18   0
   3  11   1  353.31   69.27   0
   3  14   4   37.47   81.67   0
   5  16   5   33.54   86.92   0
   6  17   6   59.42   97.29   0
   0  14   9  294.66   85.73   0
   1  11   3  758.69   74.45   0
   2  11   2  878.24   84.87   0
   2  13   4   -0.99   75.54   0
   3  13   3  201.88   81.97   0
   5  12   1  195.93   87.22   0
   5  15   4   72.76   90.15   0
  -2  10   9  224.17   77.86   0
   0   8   2 1173.91   81.51   0
   2  12   3  542.42   74.29   0
   3  16   7  168.67   88.59   0
   4  16   6   37.04   87.74   0
   5  13   2  154.19   93.96   0
   5  14   3  365.67   89.97   0
  -1   7   3 1488.21   80.95   0
  -1  11   7  218.18   70.83   0
   0  12   6  599.42   75.75   0
   0  15  12   63.31   84.18   0
   1  14   7  143.99   82.27   0
   1  16  11  107.55   99.29   0
   2  15   7   -7.53   78.63   0
   3  17   9    6.96   88.66   0
   4  10   0  639.89   81.22   0
   5   9  -1  518.28   91.73   0
   6  16   5  158.67   94.26   0
  -1  12   9  367.64   76.12   0
   0   9   3  749.36   74.96   0
   0  11   5  107.28   70.48   0
   2  16   9   12.40   87.16   0
   4  17   8    9.15   90.39   0
   6  12   1  268.85   91.34   0
  -2   6   5 1477.63   86.96   0
  -2   9   8 1162.33   88.91   0
  -2  10  10  539.97   86.22   0
  -1   8   4   32.39   55.53   0
  -1  10   6  706.98   68.30   0
  -1  13  12  120.81   80.38   0
   0   6   1  570.38   65.10   0
   0  10   4  315.85   69.48   0
   0  13   8  393.20   84.57   0
   0  14  10   59.23   82.02   0
   0  15  13  166.07   88.46   0
   3   9   0  341.10   73.47   0
   3  15   6   48.99   83.52   0
   6  15   4  145.73   91.94   0
   7  16   5   20.67   91.96   0
  -2   8   7  865.23   84.73   0
   1  13   6  452.17   75.37   0
   1  16  12  172.40   93.77   0
   2   6  -1  162.70   65.28   0
   2  14   6  249.84   80.18   0
   2  17  12  122.50   98.03   0
   4  11   1  382.61   78.25   0
   6  13   2  188.86   80.64   0
   6  14   3   23.39   85.15   0
   7  15   4  148.22   97.56   0
  -2   7   6   17.30   62.57   0
   3  14   5  204.66   84.18   0
   3  16   8   40.02   78.33   0
   3  17  10  120.69   94.52   0
   4   6  -2 2662.36  120.19   0
   4   8  -1 1331.23   99.90   0
   4  12   2   23.33   73.10   0
   4  13   3  439.54   84.81   0
   6  17   7  121.25   99.72   0
   7  14   3  210.14  101.51   0
  -1  11   8  769.05   79.46   0
  -1  12  10  235.42   79.46   0
   1   6   0 1115.38   77.76   0
   1   9   2 1081.17   76.18   0
   1  14   8  490.63   85.71   0
   1  15  10  221.62   87.65   0
   1  16  13   37.68   93.08   0
   2   9   1  874.93   81.26   0
   3   7  -1 1041.37   91.59   0
   3  10   1  396.04   71.67   0
   4  16   7  193.04   89.92   0
   5  10   0   61.15   73.61   0
  -2   9   9   87.77   75.30   0
   0  14  11  121.52   88.75   0
   1  10   3  538.27   74.91   0
   1  11   4   18.19   62.22   0
   1  16  14  214.13  100.60   0
   2  13   5  575.67   82.31   0
   2  15   8  157.69   78.48   0
   2  16  10  278.37   81.91   0
   2  17  13  -13.26   96.79   0
   3  13   4  423.15   85.82   0
   4  17   9  157.09   91.05   0
   5  15   5  182.42   87.04   0
   5  17   8  101.57   92.17   0
  -1   6   3   13.52   54.66   0
   0   7   2 2357.62   94.93   0
   0  13   9   12.36   75.66   0
   1  16  15    1.11  101.54   0
   2  10   2  718.17   78.65   0
   2  12   4  310.42   79.93   0
   3  12   3   23.43   76.10   0
   6  16   6  -12.51   96.58   0
  -1  10   7   80.70   67.93   0
  -1  12  11  107.14   73.33   0
   0  11   6  397.27   74.97   0
   0  14  12  291.16   86.16   0
   2  11   3  178.68   65.02   0
   3  15   7  155.34   81.58   0
   3  17  11  144.10   88.84   0
   4  15   6  287.41   88.66   0
   5  11   1  171.31   79.12   0
   5  14   4   75.04   79.36   0
   6  10   0  511.06   95.17   0
  -2   8   8  584.37   84.33   0
  -1  11   9    8.76   69.91   0
   1  15  11   11.44   86.30   0
   2  14   7  382.82   85.25   0
   3  16   9  187.29   88.03   0
   5  12   2  521.43   83.16   0
   5  13   3  194.35   79.63   0
   7  16   6  198.68   92.29   0
  -1   9   6  177.17   61.47   0
  -1  12  12  547.97   95.67   0
   0   8   3   60.46   56.42   0
   0   9   4  464.04   67.83   0
   0  10   5  852.13   74.20   0
   0  14  13   15.17   88.28   0
   1   7   1 3639.25  114.72   0
   4   9   0  456.82   77.39   0
   5   8  -1   12.65   86.56   0
   5  16   7   93.07   86.98   0
   6  15   5  136.63   90.92   0
   8  16   6   11.34   97.08   0
  -2   6   6  550.47   71.65   0
  -2   7   7 1299.95   85.63   0
   0  12   8  861.94   85.13   0
   0  13  10  443.32   81.07   0
   2  15   9  156.29   77.52   0
   3   8   0 1832.72   95.96   0
   3  14   6  266.98   80.83   0
   4  14   5  121.84   82.24   0
   4  16   8  232.72   88.28   0
   4  17  10  139.04   92.48   0
   5  17   9   26.04   96.07   0
   6  11   1  346.69   87.82   0
   1  12   6  175.22   68.24   0
   1  15  12  244.81   92.92   0
   2  13   6   56.94   79.91   0
   2  16  12  205.82   96.02   0
   4  10   1   27.43   72.58   0
   6  12   2    5.66   84.55   0
   6  14   4  315.68   92.79   0
   7  15   5  206.86   91.74   0
   8  15   5   58.83  100.06   0
  -1  10   8  705.88   80.41   0
  -1  11  10  581.77   82.78   0
   6  13   3  217.49   85.94   0
   7  14   4   28.28   87.86   0
  -2   8   9 1003.92   95.04   0
   0  13  11   12.13   82.29   0
   1   8   2  616.47   67.25   0
   1  11   5  902.61   76.90   0
   1  13   8  220.13   79.27   0
   1  14  10  402.20   81.92   0
   1  15  13   20.37   90.58   0
   2   8   1 1784.89   92.53   0
   3  13   5    3.51   78.58   0
   3  15   8  101.04   73.82   0
   3  16  10    1.52   86.23   0
   3  17  13  141.97   96.40   0
   4   7  -1  710.69   82.29   0
   4  11   2  416.52   76.93   0
   4  12   3  570.11   83.20   0
   6  16   7   33.64   96.64   0
   7  12   2  410.86   98.06   0
   7  13   3  158.42   93.41   0
   1   9   3  189.43   64.64   0
   1  10   4  465.31   66.97   0
   1  15  14  157.28   94.69   0
   2  12   5  416.50   79.89   0
   2  14   8  -13.06   80.24   0
   2  15  10  101.89   83.53   0
   2  16  13  126.75   97.77   0
   3   6  -1 3420.34  122.56   0
   3   9   1  213.63   69.31   0
   4  15   7   24.70   76.39   0
   4  17  11   39.19   96.41   0
   5   9   0  360.34   83.39   0
   6  17   9  153.12  103.04   0
  -1   9   7  987.12   81.57   0
  -1  11  11  222.48   80.86   0
   0   6   2  790.82   71.21   0
   0  12   9  329.78   76.80   0
   1  15  15   70.22   97.96   0
   2  11   4 1089.56   84.61   0
   4  16   9  -23.30   80.31   0
   5  14   5  204.13   83.37   0
   5  16   8   65.23   85.68   0
   5  17  10  153.21   92.62   0
   7  16   7   90.57   95.71   0
  -2   7   8  124.90   71.21   0
   0  10   6   50.63   63.65   0
   0  13  12  226.92   83.97   0
   2   9   2  123.58   58.80   0
   2  10   3  300.22   70.60   0
   2  16  14   16.88   89.50   0
   6  15   6  219.83   87.47   0
   8  16   7   92.54   95.16   0
  -2   6   7  464.57   75.07   0
  -1   8   6  168.03   67.92   0
  -1  10   9  649.79   78.46   0
   1  12   7  930.79   86.47   0
   1  14  11  156.70   83.29   0
   2  16  15  244.67   94.85   0
   3  14   7   36.77   71.71   0
   3  16  11  330.03   82.90   0
   4  14   6  149.04   79.76   0
   4  17  12  168.90  100.33   0
   5  10   1 1036.28   89.77   0
   5  13   4  460.85   82.00   0
  -1   7   5  544.12   76.64   0
  -1  11  12  238.35   81.74   0
   0   7   3  347.97   63.38   0
   0   8   4 2686.40  101.03   0
   0   9   5 1116.11   75.13   0
   0  13  13  126.24   81.57   0
   2  13   7  553.45   86.43   0
   3  15   9  152.44   84.97   0
   5  11   2  218.29   74.78   0
   5  12   3   63.25   73.50   0
   6   9   0  611.15   95.25   0
   7  15   6   59.16   96.71   0
   0  11   8   31.35   69.44   0
   0  12  10  272.04   77.09   0
   1   6   1 1319.31   82.92   0
   2  14   9  604.11   87.17   0
   4   8   0   -0.88   75.06   0
   4  15   8  395.55   89.31   0
   4  16  10  263.99   85.90   0
   5   7  -1  457.11   92.21   0
   5  15   7  400.44   89.15   0
   5  17  11  167.42   91.19   0
   6  14   5   61.45   83.76   0
   6  17  10  -12.44   93.17   0
   8  15   6  209.61   91.04   0
   1  11   6  266.49   72.17   0
   1  14  12   97.71   84.76   0
   3  13   6  627.30   86.77   0
   4  13   5  351.84   83.21   0
   4  17  13   27.61  101.23   0
   5  16   9  205.22   86.97   0
  -2   7   9 1315.99   99.00   0
  -1   9   8   12.12   70.42   0
  -1  10  10   24.37   68.17   0
   2  15  12  -23.41   85.59   0
   3   7   0  360.86   67.24   0
   6  10   1    9.64   77.98   0
   6  13   4   41.05   79.76   0
   7  14   5  310.45   91.57   0
   7  16   8   76.50   94.53   0
   1  10   5   23.30   64.63   0
   1  13  10  -10.38   78.10   0
   1  14  13  251.55   89.01   0
   3  14   8  256.00   84.59   0
   3  15  10  324.31   86.01   0
   4   9   1  807.47   81.80   0
   6  11   2  358.36   82.42   0
   6  12   3  371.72   88.21   0
   8  14   5   23.28   87.82   0
   8  16   8   74.31   93.92   0
   0  12  11  562.64   83.96   0
   1   7   2    7.95   55.36   0
   1  12   8  117.75   67.26   0
   2  14  10  111.48   80.73   0
   2  15  13  242.51   91.56   0
   3  12   5  405.12   73.46   0
   3  16  13  131.28   92.73   0
   4  10   2 1005.96   83.94   0
   5  17  12   41.18   94.60   0
   6  15   7   38.09   85.66   0
   7  13   4  273.97   86.93   0
   8  13   4  138.47   97.49   0
  -2   6   8 2671.36  122.72   0
  -1   8   7  665.97   86.41   0
  -1  10  11  609.66   89.85   0
   0  11   9  871.72   83.47   0
   1   8   3 1303.21   84.94   0
   1   9   4  817.34   71.09   0
   1  14  14  -10.44   80.33   0
   2   7   1   79.05   56.47   0
   2  11   5  267.37   66.85   0
   2  13   8  287.70   72.77   0
   4   6  -1   56.13   70.64   0
   4  14   7  360.49   77.43   0
   4  16  11  -31.84   77.23   0
   6  16   9   21.47   86.07   0
   7  11   2  201.47   87.06   0
   7  12   3   24.21   78.78   0
   0  12  12   -8.77   81.57   0
   1  14  15  285.32   90.24   0
   2  15  14  100.65   89.90   0
   3  11   4   -2.69   62.39   0
   3  16  14  130.12   93.66   0
   4  15   9  101.24   73.38   0
   5   8   0  633.90   90.61   0
   5  15   8   42.66   83.76   0
   5  16  10   12.94   84.53   0
   7  15   7  157.08   91.81   0
  -1   9   9  545.64   79.41   0
   1  13  11  290.99   79.77   0
   2   8   2  633.06   76.27   0
   2   9   3 2150.82   94.40   0
   2  10   4  188.64   61.21   0
   3  10   3  781.33   76.86   0
   3  15  11   27.82   84.16   0
   3  16  15    7.46   89.38   0
   6  14   6  265.80   85.30   0
   8  15   7  -14.74   92.08   0
   9  15   7  192.22  102.02   0
  -1   7   6 1711.89   96.48   0
   1  11   7  321.18   68.18   0
   2  15  16  118.06   94.36   0
   3  13   7  133.94   74.04   0
   4  13   6   25.86   75.43   0
   4  16  12  175.94   86.13   0
   5  12   4  483.71   79.97   0
   7  16   9  148.53   92.48   0
  -1   6   5  739.30   76.66   0
   0   6   3 1557.97   86.07   0
   0   8   5   13.53   62.84   0
   2  12   7   37.28   66.29   0
   3  14   9   29.86   72.74   0
   5   9   1  598.33   80.91   0
   0   7   4 2238.96   95.74   0
   0  10   8  648.19   75.72   0
   0  11  10   66.15   68.23   0
   1  13  12  116.52   78.26   0
   2  13   9   94.78   77.01   0
   4  15  10  175.99   84.39   0
   5  10   2   42.32   70.38   0
   5  11   3  660.93   80.98   0
   5  14   7   99.70   76.01   0
   5  16  11  153.63   81.57   0
   6   8   0   24.39   93.13   0
   6  13   5  574.70   86.88   0
   6  16  10   93.20   88.12   0
   7  14   6  101.76   89.26   0
   1  10   6 1351.11   86.59   0
   2  14  12  206.84   83.89   0
   3  12   6   47.71   75.53   0
   4  12   5  213.75   77.99   0
   4  14   8   40.07   73.15   0
   4  16  13   52.20   85.71   0
   5  15   9  214.86   86.18   0
   8  14   6   66.46   85.25   0
  -1   8   8 1208.51   89.99   0
  -1   9  10   98.37   75.05   0
   1  13  13  147.79   90.43   0
   2  11   6  913.09   83.02   0
   6  12   4  122.16   84.33   0
   0  11  11  482.24   78.72   0
   1  12  10  271.83   77.36   0
   3   6   0  737.41   80.73   0
   3  15  13   36.45   88.69   0
   5   6  -1 1148.25   99.65   0
   6   9   1  428.52   88.72   0
   7  13   5   10.61   85.08   0
   7  15   8  -12.31   90.37   0
   8  13   5  259.58   92.89   0
   9  15   8   -9.81   96.72   0
   1   9   5 1081.41   79.70   0
   1  13  14  427.16   83.20   0
   2  14  13   24.13   79.72   0
   3  11   5 1048.81   85.30   0
   3  13   8  295.64   74.21   0
   4   8   1 1325.94   89.57   0
   4  15  11  262.75   87.31   0
   5  16  12   33.73   88.68   0
   6  10   2  747.44   83.83   0
   6  11   3   89.70   78.39   0
   6  16  11   -4.15   87.78   0
   8  15   8  260.93   91.55   0
  -1   9  11  135.32   79.90   0
   0  10   9  358.34   77.37   0
   1   6   2 2786.57  107.74   0
   1  13  15   31.66   90.42   0
   2  10   5 1179.34   84.05   0
   2  12   8  517.06   80.34   0
   3  15  14   91.12   93.14   0
   4   9   2   45.31   67.08   0
   4  13   7  531.93   83.81   0
   4  16  15  107.79   94.47   0
   6  15   9   81.66   84.83   0
   7  12   4  284.17   83.69   0
   8  12   4   31.83   89.12   0
  -1   7   7   79.27   66.95   0
   0  11  12  218.94   74.50   0
   1   7   3 3468.15  114.75   0
   1   8   4  184.85   59.25   0
   2  14  14  320.80   91.99   0
   4  14   9  360.90   82.93   0
   5  14   8  417.42   84.60   0
   5  15  10   92.13   79.37   0
   7  10   2   26.87   86.62   0
   7  11   3  335.83   75.30   0
   1  12  11  138.59   73.54   0
   2   6   1 1472.45   86.97   0
   2  14  15   15.69   84.60   0
   2  14  16  173.05   94.76   0
   3  10   4 1151.61   77.06   0
   3  14  11  214.09   80.39   0
   3  15  15  142.79   89.99   0
   3  15  16    4.06   88.93   0
   3  15  17  179.99   98.14   0
   5  16  13   98.45   85.33   0
   7  14   7   96.17   85.55   0
   7  16  11  181.03   92.17   0
   9  14   7   17.51   96.48   0
  -1   8   9   43.57   70.10   0
   0  11  13  232.16   80.34   0
   1  10   7   30.76   64.45   0
   2   9   4  325.37   60.80   0
   3   9   3   15.90   65.50   0
   3  12   7  950.08   85.80   0
   4  15  12   18.39   83.34   0
   5   7   0  352.17   81.04   0
   6  13   6   21.97   75.50   0
   6  16  12  113.73   86.68   0
   8  14   7  119.29   90.83   0
  -1   6   6 1113.77   84.47   0
   2   7   2 2559.69  100.18   0
   2   8   3  972.78   74.46   0
   2  11   7  653.43   78.62   0
   3  13   9  418.77   84.27   0
   5  16  14  165.93   98.47   0
   8  15   9   50.84   93.01   0
   0   7   5 2180.27   98.74   0
   0  10  10  716.37   81.46   0
   1  12  12  553.34   81.66   0
   2  12   9   77.16   73.61   0
   5  11   4   60.16   62.55   0
   5  15  11   33.84   73.99   0
   6  15  10  122.39   83.96   0
   0   9   8 1032.01   76.49   0
   2  13  12  513.13   85.32   0
   4  13   8  460.99   82.25   0
   4  14  10   71.15   72.91   0
   4  15  13  119.66   84.97   0
   5   8   1   48.88   70.91   0
   5  10   3  930.38   82.75   0
   5  13   7  100.79   76.13   0
   6  12   5  468.06   80.22   0
   6  16  13  119.98   92.20   0
   7  13   6  302.67   85.85   0
   7  16  12   12.23   93.13   0
   8  13   6    5.16   89.03   0
   9  13   6  206.93   90.64   0
  -1   8  10  913.06   92.18   0
   0   6   4   20.31   55.21   0
   1   9   6  516.76   70.20   0
   1  12  13   29.48   84.58   0
   3  11   6  302.07   73.00   0
   4  11   5   19.97   69.26   0
   5   9   2  968.18   86.26   0
   5  14   9   12.35   71.52   0
  -1   7   8 1418.84   95.92   0
   0  10  11   47.09   74.38   0
   3  14  13  285.87   84.99   0
   6   7   0 1008.33  104.52   0
   7  14   8  177.04   83.45   0
   1  11  10 1116.81   86.67   0
   1  12  14  299.48   79.75   0
   1  12  15  107.67   88.83   0
   2  10   6   22.05   58.56   0
   2  13  13  339.12   83.27   0
   3  12   8   27.40   74.79   0
   3  13  10  -19.03   66.45   0
   4  15  15   85.58   91.04   0
   5  15  12  342.37   78.17   0
   6  11   4  513.43   80.28   0
   6  15  11  238.50   84.00   0
   7  12   5  142.85   81.73   0
   8  14   8   19.67   87.95   0
   8  15  10  165.89   92.02   0
   9  14   8  189.37   86.53   0
   3  14  14    8.61   83.91   0
   4   6   0 1087.79   87.81   0
   4  10   4  528.01   75.39   0
   4  14  11  150.48   74.98   0
   4  15  16  180.63   90.92   0
   5  12   6  203.53   77.45   0
  -1   8  11   36.74   84.61   0
   0   8   7  520.07   68.86   0
   0   9   9  319.85   70.31   0
   0  10  12  584.79   83.99   0
   1   8   5 1499.56   82.54   0
   2  11   8  368.50   69.55   0
   2  13  14   64.10   84.95   0
   3  10   5  163.96   61.30   0
   3  14  15  273.17   90.35   0
   4  12   7   19.61   75.88   0
   4  13   9  108.01   75.10   0
   5  14  10  380.84   83.85   0
   5  15  13   34.45   81.76   0
   6   8   1  911.52   91.04   0
   6   9   2  193.09   75.50   0
   6  10   3   99.20   72.22   0
   6  14   9  393.97   84.40   0
   7  11   4   32.01   76.30   0
   2   9   5  522.48   72.89   0
   2  13  15  270.36   85.92   0
   2  13  16  -25.68   81.60   0
   3  14  16   36.14   87.35   0
   3  14  17   28.42   89.23   0
   4   7   1   63.90   68.35   0
   5  13   8  240.04   78.05   0
   7  15  11    7.73   83.91   0
   8  11   4  390.65   84.64   0
  -1   6   7 1778.68  101.75   0
   0  10  13   57.03   81.83   0
   1   7   4 1478.02   89.18   0
   1  11  11  127.20   72.37   0
   3  13  11  752.09   78.52   0
   4   8   2  730.87   80.36   0
   4  14  12  352.32   84.93   0
   6  15  12   21.17   81.82   0
   7  10   3  319.59   74.39   0
   7  13   7   16.07   79.19   0
   9  13   7   14.56   86.06   0
  -1   7   9  794.85   82.55   0
   3   9   4 1179.97   77.31   0
   3  11   7  615.77   79.87   0
   5  15  14  146.02   79.74   0
   6  12   6  560.00   81.27   0
   7   9   2  491.45   87.53   0
   8  13   7  175.53   87.92   0
   9  14   9  -31.05   93.12   0
   1   6   3  409.22   66.45   0
   1   9   7 1367.84   84.92   0
   1  10   9  639.25   75.41   0
   2   8   4 1356.24   86.38   0
   3  12   9  411.67   72.84   0
   4  11   6  483.84   77.98   0
   5  14  11   97.13   78.87   0
   8  14   9  234.90   92.52   0
   0   9  10  672.70   81.41   0
   1  11  12  327.73   76.24   0
   2  10   7  802.78   80.55   0
   2  11   9  659.77   79.25   0
   3   8   3 1382.47   82.99   0
   4  13  10  418.65   79.10   0
   4  14  13   49.32   74.32   0
   5  10   4  534.27   73.62   0
   5  15  16   12.64   93.78   0
   6  13   8   66.42   75.98   0
   6  14  10   44.55   73.41   0
   7  15  12  198.31   93.07   0
   0   8   8  275.25   69.37   0
   2   7   3   21.45   62.82   0
   2  12  12   97.53   73.66   0
   4  12   8  858.34   86.81   0
   5  12   7  592.52   83.32   0
   5  13   9  259.37   81.83   0
   7  12   6  113.67   77.41   0
   8  15  12    5.23   91.87   0
   9  12   6  148.45   82.60   0
  10  13   8    5.51   92.16   0
   1  11  13  468.20   78.95   0
   2   6   2  850.72   77.16   0
   3  13  13  393.66   85.44   0
   5   6   0  183.92   74.91   0
   6  11   5   15.33   70.06   0
   6  15  14  -13.77   92.56   0
   7  14  10  286.88   86.01   0
   8  12   6  182.67   84.87   0
  -1   7  10  701.20   91.38   0
   1  11  14   10.72   72.24   0
   1  11  15  236.00   90.39   0
   2  12  13  476.37   80.43   0
   3  10   6  982.95   80.97   0
   3  12  10  190.55   75.41   0
   4  10   5  741.66   76.75   0
   4  14  15   23.67   87.83   0
   4  14  16  114.53  101.88   0
   4  14  17  119.77   84.47   0
   5   9   3   -3.49   67.74   0
   5  14  12  123.95   82.87   0
   6  15  15  105.99   90.85   0
   7  13   8  258.49   84.32   0
   7  15  13   22.25   78.97   0
   9  13   8  114.66   92.91   0
   9  14  10  162.96   91.20   0
   0   9  11  326.22   68.33   0
   1   8   6  241.24   62.24   0
   1  10  10  187.35   68.52   0
   3  13  14  211.60   80.57   0
   4  13  11  -33.11   72.96   0
   5   8   2  896.24   85.43   0
   6  14  11  268.01   77.83   0
   7  11   5  568.38   79.51   0
   8  13   8   13.74   89.23   0
   8  14  10   14.76   87.16   0
   9  11   5  278.74   92.46   0
  -1   6   8   99.96   68.87   0
   2   9   6  826.11   71.53   0
   2  12  14   78.68   81.07   0
   2  12  15  166.62   88.68   0
   2  12  16  187.69   87.90   0
   3  11   8  719.89   73.34   0
   3  13  15   88.48   87.00   0
   3  13  16  263.13   95.99   0
   3  13  17   31.11   84.19   0
   5  11   6   75.72   73.20   0
   5  14  13  326.23   85.82   0
   6  10   4  290.31   73.02   0
   7  15  14  183.68   87.17   0
   8  11   5   -1.97   77.52   0
   0   9  12  185.43   81.72   0
   2  10   8  173.68   67.74   0
   4  11   7  404.39   76.50   0
   5  13  10  168.38   75.77   0
   6  13   9  171.52   72.50   0
   7  14  11   91.88   81.97   0
   0   8   9 1194.64   88.82   0
   3   9   5  201.51   66.07   0
   3  12  11  249.05   76.94   0
   4   9   4  178.23   60.73   0
   4  12   9  115.34   71.12   0
   4  13  12  439.66   82.85   0
   5  12   8   22.96   74.17   0
   5  14  14   35.51   79.99   0
   6   6   0 1266.63  105.90   0
   6  14  12  190.31   74.95   0
   7  10   4  346.70   82.70   0
   9  14  11   10.99   88.23   0
  10  13   9  155.27   87.92   0
   0   7   7 2033.59   96.35   0
   0   9  13  777.18   89.99   0
   1   7   5  646.96   74.77   0
   1  10  11  916.64   81.26   0
   7  12   7  380.26   83.18   0
   8  10   4  337.36   81.77   0
   9  12   7  240.57   85.44   0
   2   8   5   63.20   62.23   0
   2  11  11  749.41   76.19   0
   5  14  16   78.72   90.54   0
   5  14  17  127.34   89.50   0
   6   7   1  117.50   79.71   0
   6   8   2  350.10   72.70   0
   8  12   7   13.14   82.14   0
   8  13   9   38.30   84.10   0
   9  13   9   55.63   87.95   0
   3  10   7   30.41   65.97   0
   3  11   9   43.70   69.21   0
   5  13  11  447.57   80.54   0
   6  11   6  769.89   83.07   0
   6  13  10  363.30   82.40   0
   6  14  13   76.07   80.21   0
   7   9   3   -8.43   66.15   0
   7  14  12  135.67   80.83   0
   8   9   3  565.96   91.03   0
  -1  11   5  574.50   75.72   0
   0  15  10   87.88   83.21   0
   1   8   3 1307.48   79.93   0
   2  14   9  525.13   72.27   0
   3  16  13  123.76   77.43   0
   5  13  11  407.75   71.09   0
   6  12  12   50.09   70.46   0
  -1  16  12   76.30   92.09   0
   1  16  12  215.62   83.96   0
   2  10   5 1142.58   75.35   0
   2  13   8  306.38   74.67   0
   3  14  10  254.84   73.62   0
   4  14  11  202.13   72.20   0
   5  10   8  625.00   64.82   0
   5  12  10   69.86   63.51   0
   6  10  10  281.54   62.64   0
   6  11  11  353.47   71.61   0
   6  14  16  144.59   77.93   0
  -2   7   2  800.65   84.55   0
  -2  14   9  359.31   86.01   0
  -1   7   2  121.59   67.16   0
   0  16  12  138.38   88.33   0
   1  14   9   30.03   75.04   0
   2   7   3   19.69   48.98   0
   2  11   6  848.69   74.16   0
   2  12   7   54.10   66.40   0
   3   9   5  215.19   50.82   0
   4  15  13  183.71   73.24   0
   5  11   9   72.79   57.67   0
   5  14  13  256.23   74.35   0
   5  15  15   76.94   79.31   0
   6  13  14  167.90   70.62   0
   1   6   2 2870.34  101.39   0
   2  15  11  491.02   84.05   0
   2  16  13  220.13   83.17   0
   4  13  10  489.40   70.16   0
  -3   8   3  495.93   91.29   0
  -3  12   7  424.72  102.51   0
  -2  15  11  222.56   90.51   0
  -1  14   9   52.64   83.65   0
   0  14   9  340.33   82.76   0
   1   9   4  883.61   71.43   0
   3  10   6  989.28   71.76   0
   3  15  12  319.60   70.38   0
   3  16  14  200.97   75.49   0
   4   7   5 1110.22   72.17   0
   4  12   9  213.35   64.71   0
   5   6   6 1329.64   76.78   0
   5   8   7  555.40   70.78   0
   5  15  16   23.84   77.20   0
   6   8   9  868.47   79.09   0
  -2  13   8  296.45   89.02   0
   1  13   8  229.26   73.26   0
   1  15  11   25.34   78.60   0
   3   7   4  651.01   63.94   0
   3  11   7  619.87   68.47   0
   3  12   8    8.78   58.28   0
   4  11   8   58.46   57.86   0
   5  13  12   -4.27   62.79   0
   6  12  13  252.89   67.39   0
   6  13  15  203.83   76.48   0
  -3   9   4  730.95   99.33   0
  -3  11   6  332.22   96.65   0
  -1  15  11  -19.00   89.54   0
  -1  16  13    5.57   94.17   0
   1  10   5   29.98   58.99   0
   1  12   7  923.68   81.17   0
   1  16  13   56.43   80.31   0
   2  14  10   29.27   73.88   0
   4  14  12  314.82   72.85   0
   5  14  14   -3.64   72.98   0
   6   9  10  527.26   74.35   0
   6  11  12  147.99   64.38   0
  -3  10   5   25.48   80.22   0
  -2   8   3  570.20   83.38   0
  -1   8   3 1898.89   96.83   0
  -1  13   8  137.51   78.72   0
   0  15  11  288.70   79.68   0
   1  11   6  251.72   66.27   0
   2   8   4 1312.74   75.93   0
   2  16  14   21.68   80.06   0
   3  14  11  178.66   67.61   0
   3  16  15    1.59   82.10   0
   5   5   6  106.59   60.16   0
   5   9   8   30.84   56.59   0
   5  12  11  185.53   63.57   0
   6  10  11   76.56   62.06   0
  -2  12   7   28.97   75.75   0
   2  15  12   -8.60   74.25   0
   3  15  13   42.07   71.29   0
   5  10   9  262.73   57.61   0
   5  11  10  697.28   68.56   0
   6  12  14   19.96   72.61   0
  -2  11   6  385.42   84.05   0
  -2  14  10  142.16   88.62   0
  -1  12   7  447.13   76.22   0
   1  14  10  407.28   75.23   0
   2  13   9   80.75   61.04   0
   4  13  11    8.15   67.50   0
   5  13  13  149.63   69.39   0
   5  14  15  229.00   77.04   0
  -3  13   9  275.91   96.59   0
  -2   9   4  177.46   74.33   0
  -2  10   5  857.07   84.61   0
  -2  15  12   10.11   87.16   0
  -1   9   4 1266.28   87.67   0
   0   6   2  744.10   74.96   0
   1   7   3 3329.13  109.38   0
   1  16  14  246.48   85.06   0
   2   6   3 3877.70  113.58   0
   2   9   5  583.84   63.23   0
   2  12   8  486.19   72.38   0
   3   8   5 1597.81   74.12   0
   3  13  10   23.60   64.09   0
   5   7   7    3.30   55.52   0
   6  11  13  189.96   74.30   0
  -1  10   5   -4.84   69.66   0
  -1  11   6  496.26   74.02   0
  -1  14  10  211.79   85.78   0
   1  15  12  257.14   82.64   0
   2  16  15  173.94   83.13   0
   4   6   5  763.88   66.54   0
   5  14  16   84.05   70.92   0
  -3  14  11  171.74   96.93   0
  -3  15  13   32.70  104.86   0
  -1  15  12  270.45   94.33   0
   1  13   9  578.27   76.82   0
   2  10   6   -9.91   51.82   0
   2  11   7  657.01   64.26   0
   2  14  11  300.54   74.31   0
   2  15  13  229.24   72.69   0
   3  12   9  462.47   70.57   0
   3  15  14  104.53   71.49   0
   4  15  16  186.16   84.13   0
   5  12  12  410.11   66.53   0
   5  14  17  106.09   86.24   0
   6   9  11  150.33   68.27   0
   6  10  12  400.62   69.84   0
  -2  13   9   36.06   82.60   0
   1  16  15    7.12   84.31   0
   3   6   4 2919.63   96.84   0
   3   9   6 1014.65   63.69   0
   5  13  14  125.17   72.08   0
   3  10   7   29.08   50.46   0
   5   8   8  496.72   66.78   0
   5  11  11  150.99   60.24   0
  -2  14  11   86.08   96.75   0
  -2  15  13  173.08   91.72   0
  -1   6   2 1775.17   94.62   0
  -1  13   9  400.97   81.64   0
   1   8   4  169.68   53.79   0
   1  12   8  125.23   62.52   0
   1  14  11  199.49   71.77   0
   1  15  13   23.90   77.00   0
   2  13  10  501.70   70.60   0
   3  15  15  165.98   75.57   0
   5   6   7  535.41   66.28   0
   5   9   9 1016.64   71.04   0
   5  10  10  353.02   62.09   0
   5  13  15   26.94   76.99   0
   0   7   3  421.52   65.04   0
   1  11   7  344.25   67.40   0
   2   7   4 1096.58   72.82   0
   2  15  14   92.56   71.07   0
   3  13  11  773.61   70.59   0
   4   7   6  404.58   58.75   0
   5  12  13    0.88   67.07   0
  -3  11   7  135.43   81.85   0
  -3  13  10   -1.55   91.84   0
  -2  12   8  417.45   86.40   0
  -1  14  11  189.01   83.59   0
  -1  15  13  145.68   95.03   0
   1   9   5 1084.11   70.35   0
   1  10   6 1370.69   78.64   0
   2  14  12  243.70   71.01   0
   3  14  13  317.74   67.38   0
   4   5   5  155.03   55.83   0
   4  14  15    8.60   73.38   0
  -3   7   3 1286.13  101.24   0
  -3  14  12   33.17   93.57   0
  -1  12   8   93.34   71.46   0
   2  12   9   67.82   66.23   0
   3   7   5  489.84   60.36   0
   3  15  16   54.44   75.26   0
   5  13  16  286.82   68.87   0
  -3  10   6  700.09   96.10   0
  -2  15  14  114.25   88.50   0
   1  13  10   45.57   67.52   0
   1  15  14  224.41   78.71   0
   3  12  10  249.24   60.47   0
   4   8   7  237.50   55.29   0
   4  14  16  194.96   80.64   0
   5  11  12  420.90   66.48   0
   5  12  14  316.04   78.24   0
   5  13  17    0.98   70.18   0
  -2  11   7  527.15   83.66   0
  -1   7   3 1553.81   91.55   0
   0   8   4 2567.34   94.81   0
   1  14  12   64.44   75.89   0
   2   8   5   54.36   47.76   0
   2  11   8  459.35   65.54   0
   2  15  15   74.77   69.87   0
   3  14  14    0.79   71.54   0
   4   9   8 1188.16   70.05   0
   5   7   8 1598.81   83.03   0
  -3   8   4  153.84   81.72   0
  -3   9   5  908.21   92.94   0
  -2   7   3  963.58   83.67   0
  -2  13  10  287.78   87.40   0
  -2  14  12  258.10   91.30   0
  -1  11   7  254.77   70.53   0
  -1  15  14   64.62   90.69   0
   0   9   5 1165.45   76.53   0
   0  15  14   81.64   79.86   0
   1   6   3  361.99   63.30   0
   2   9   6  790.81   68.30   0
   2  10   7  732.43   67.63   0
   2  13  11    4.78   63.87   0
   2  14  13   10.07   71.16   0
   3   8   6   49.59   52.84   0
   3  11   9   -8.77   52.84   0
   3  13  12   53.57   61.09   0
   4  12  12   72.80   65.19   0
   4  13  14  171.12   70.27   0
   4  14  17  132.71   79.69   0
   5  10  11  731.89   67.73   0
  -3  12   9  202.07   83.96   0
  -2  10   6   40.22   71.31   0
  -1  13  10    2.56   76.29   0
  -1  14  12   78.24   84.20   0
   0  14  12  390.60   79.39   0
   1  12   9  434.66   74.77   0
   2  15  16  124.06   83.06   0
   3   9   7 1377.59   74.12   0
   5   8   9  133.16   52.97   0
   5   9  10  111.08   57.94   0
   5  12  15   73.47   68.82   0
  -3  14  13  283.67   95.11   0
  -2   8   4 1136.34   91.33   0
  -2   9   5  311.80   75.92   0
  -1   8   4   44.52   61.35   0
  -1   9   5  222.13   65.75   0
  -1  10   6  696.77   68.66   0
   1  15  15  129.32   74.98   0
   3  14  15  291.88   73.52   0
   5  11  13  285.54   68.78   0
  -3  13  11  155.74   82.43   0
  -1  15  15  132.03   95.35   0
   0  15  15  119.17   81.13   0
   3  12  11  261.57   65.88   0
   4   6   6  558.59   63.03   0
   4  11  11  774.50   68.67   0
   4  13  15  165.49   72.04   0
   5  12  16  110.82   70.18   0
  -2  12   9  101.62   75.47   0
   0  12   9  396.42   73.47   0
   1  11   8  790.84   72.27   0
   1  13  11  232.80   73.90   0
   1  14  13  233.24   76.47   0
   1  15  16   12.60   77.71   0
   2  12  10  332.27   63.61   0
   2  14  14  404.97   73.53   0
   3  13  13  474.67   72.71   0
   5  12  17  125.55   76.09   0
  -2  14  13  -10.59   91.70   0
  -1  12   9  448.19   76.19   0
   1   7   4 1521.20   76.71   0
   2  13  12  433.19   70.93   0
   4  12  13  495.67   70.50   0
   4  13  16    8.03   72.11   0
   5   6   8  525.65   75.34   0
   5  10  12   11.29   57.90   0
   5  11  14   82.69   65.25   0
  -3  11   8  621.55   81.74   0
  -3  14  14   21.08  100.02   0
  -2  13  11   85.92   84.05   0
  -1  14  13  485.39   91.86   0
   0  13  11   -6.60   69.51   0
   0  14  13   30.34   77.11   0
   0  15  16  232.33   91.77   0
   1  10   7   24.38   58.12   0
   2   6   4  523.30   58.12   0
   3  11  10  502.05   67.27   0
   4   7   7 1279.09   73.04   0
  -1  13  11  674.52   85.48   0
   0  11   8   27.07   63.73   0
   1   8   5 1455.49   73.00   0
   1   9   6  422.73   61.87   0
   2  11   9  680.01   64.50   0
   2  14  15   26.40   71.63   0
   4   8   8  697.90   63.52   0
   4   9   9   32.26   52.82   0
   4  13  17  219.79   76.11   0
   4  13  18   10.64   73.28   0
   5   7   9  143.19   62.27   0
   5   9  11  461.43   62.96   0
  -2  11   8   50.17   69.93   0
   1  12  10  372.18   72.04   0
   1  14  14   -4.70   66.36   0
   3  12  12  586.38   72.15   0
   3  13  14  163.90   63.48   0
   4  11  12  354.16   63.04   0
   4  12  14    9.84   59.94   0
   5   8  10  741.08   63.26   0
   5  11  15  277.79   65.59   0
  -3  10   7  183.82   75.49   0
  -3  12  10  251.35   87.07   0
  -3  13  12  126.56   85.21   0
  -2  14  14  265.10   94.49   0
  -1  11   8  712.90   77.89   0
   0   6   3 1507.09   81.60   0
   1  13  12  105.39   68.55   0
   2   7   5 1531.75   78.17   0
   2  10   8  179.11   53.23   0
   2  12  11  434.47   71.50   0
   2  13  13  358.96   73.26   0
   3  10   9  675.81   60.43   0
   5  10  13  533.66   66.82   0
   5  11  16   28.88   69.91   0
  -4  11   9  443.51   94.84   0
   0  10   7 1106.25   77.00   0
   0  14  14  246.14   74.56   0
   2   9   7  118.50   54.20   0
   2  14  16  227.45   67.30   0
   3   9   8   28.52   50.63   0
  -4  12  11  266.37   93.29   0
  -2  12  10   48.19   76.88   0
  -2  13  12  340.98   87.33   0
   0  12  10  268.60   72.33   0
   0  13  12  316.04   76.27   0
   1  14  15  291.20   72.64   0
   2   8   6 1410.79   70.11   0
   2  14  17   64.88   79.40   0
   3   8   7 2724.39   86.69   0
   4   5   6 1918.04   86.77   0
   4  10  11   57.96   55.30   0
   4  12  15  343.34   71.08   0
   5   5   8  258.31   66.50   0
   5   9  12  484.42   66.20   0
  -2  10   7  887.49   79.77   0
  -2  14  15   40.07   91.69   0
  -1  10   7   96.76   63.24   0
  -1  12  10  291.75   75.07   0
   0   7   4 2242.57   89.00   0
   0   8   5   24.61   57.05   0
   0   9   6 1041.97   68.91   0
   1  11   9   11.05   55.75   0
   3  11  11   35.29   60.88   0
   3  12  13   -9.36   66.27   0
   4  11  13  139.50   60.87   0
   4  12  16  137.04   78.33   0
   5  10  14   17.36   58.92   0
  -3   9   6  178.61   72.80   0
   0  14  15   31.30   75.68   0
   1  13  13  173.59   71.83   0
   1  14  16   97.45   70.35   0
   2  11  10   -2.34   61.84   0
   2  13  14   70.57   69.46   0
   5   8  11   16.77   59.93   0
  -4  13  14    5.64   95.60   0
  -3  11   9   50.25   76.45   0
  -3  13  13   84.28   88.97   0
  -1   6   3   18.77   58.91   0
  -1   9   6  196.41   65.50   0
   1  12  11  116.53   68.32   0
   2  12  12   70.67   65.05   0
   3  13  17    5.56   75.68   0
   3  13  18  136.56   75.92   0
   4   9  10  790.30   67.24   0
   4  12  17   55.38   70.99   0
   4  12  18  154.63   72.13   0
   5   6   9  664.05   75.21   0
   5   7  10  493.33   68.65   0
   5  10  15  174.51   67.36   0
  -4  10   8  289.05   87.93   0
  -3   6   3   27.30   70.86   0
  -3   8   5  966.87   89.72   0
  -3  12  11   21.69   80.99   0
  -2   9   6  721.55   75.50   0
   0  11   9  999.16   76.78   0
   0  14  16  133.38   81.26   0
   1  10   8  660.96   63.49   0
   1  14  17   79.09   77.32   0
   3  10  10  140.10   57.39   0
   4   6   7  819.37   67.85   0
   5   9  13  214.73   62.12   0
  -3   7   4  563.98   78.68   0
  -2   6   3 4917.54  139.12   0
  -2  11   9  907.05   83.12   0
  -2  13  13  241.09   85.40   0
  -1   8   5 2455.27   98.11   0
  -1  14  16   58.02   87.95   0
   0  13  13  191.29   75.33   0
   2  13  15  293.73   76.10   0
   4   7   8   35.76   54.40   0
   4   8   9  385.13   53.00   0
   4  10  12  891.11   70.19   0
   4  11  14  302.90   60.81   0
  -4  11  10  119.43   91.43   0
  -4  12  12   17.61   86.06   0
  -2   7   4  808.99   79.39   0
  -2   8   5  373.50   72.67   0
   0  12  11  658.12   70.71   0
   0  14  17  177.16   84.65   0
   1   9   7 1451.94   78.48   0
   1  13  14  409.55   72.23   0
   2  10   9  405.16   57.20   0
  -3  13  14  322.12   93.66   0
  -2  12  11  347.19   73.45   0
   1   6   4 3187.81  100.72   0
   1  11  10 1025.13   78.07   0
   2  12  13  491.75   71.63   0
   2  13  16  -11.47   69.35   0
   3   9   9  708.89   64.36   0
   4  11  15   52.09   67.10   0
   5   8  12  597.76   72.98   0
   5   9  14  489.60   69.97   0
  -4   9   7   22.74   84.25   0
  -3  10   8  627.65   80.00   0
   0  10   8  733.41   64.95   0
   0  13  14  133.89   74.63   0
   1   7   5  661.00   65.66   0
   1   8   6  294.22   52.16   0
   1  12  12  654.61   74.77   0
   2  11  11  754.06   71.95   0
   2  13  17  276.54   73.37   0
   4  11  16  240.29   70.76   0
   4  11  19  157.84   90.26   0
  -2  13  14  -21.31   85.26   0
   1  13  15   29.60   69.02   0
   3  12  16  176.52   71.34   0
   4   9  11  389.35   59.05   0
   4  10  13   42.09   57.94   0
   4  11  17   42.97   65.92   0
   4  11  18   74.80   71.68   0
   5   7  11  303.06   66.83   0
  -4  12  13  328.82   95.05   0
  -3  11  10  361.73   89.71   0
  -3  12  12  294.48   87.40   0
  -3  13  15   -2.67   85.65   0
  -2  10   8  353.15   70.71   0
   2   6   5 3155.88  101.48   0
   2   8   7  713.40   64.36   0
   3  12  17  247.19   77.30   0
   3  12  18    9.57   80.64   0
   5   6  10   -6.45   67.37   0
   0   9   7  282.23   59.91   0
   0  11  10   13.71   58.94   0
   0  12  12   11.64   59.26   0
   0  13  15  307.61   74.50   0
   1  13  16  273.31   73.04   0
   2   7   6  166.15   54.57   0
   2  12  14   25.08   65.50   0
   4   8  10   27.18   51.83   0
   5   8  13  208.27   65.69   0
  -4  10   9   69.24   83.02   0
  -3  13  16  170.29   91.84   0
  -2  11  10   68.66   71.95   0
  -2  12  12  -20.53   76.59   0
  -2  13  15  157.69   88.87   0
  -1  13  15   -8.30   74.83   0
   1  10   9  737.26   63.66   0
   1  12  13   55.43   64.70   0
   1  13  17    3.12   73.70   0
   2  10  10  617.22   66.50   0
   4  10  14  248.77   64.49   0
  -4   8   6  526.28   90.15   0
  -4  11  11  210.73   84.73   0
  -3   9   7 1251.73   89.27   0
   0  13  16    6.04   71.88   0
   1  11  11  173.58   65.53   0
   1  13  18  142.53   84.27   0
   2  11  12  317.81   59.47   0
   2  12  15  210.89   68.45   0
   4   5   7   17.06   49.56   0
   4   7   9 1267.85   74.11   0
   4   9  12  280.26   57.96   0
  -4  12  14   76.01   87.19   0
  -3  12  13    6.85   86.11   0
  -2   9   7    6.33   65.80   0
  -1  13  16  238.09   79.00   0
   0   8   6 2453.19   87.66   0
   4   6   8 1025.71   71.72   0
   4  10  15  217.88   66.91   0
   5   7  12   63.09   63.70   0
   0   6   4   33.80   55.19   0
   0   7   5 2326.69   91.50   0
   0  12  13  564.35   78.12   0
   0  13  17  203.31   78.27   0
   0  13  18   49.38   78.08   0
   1   9   8   -4.10   53.61   0
   1  12  14  330.94   71.06   0
   2  12  16  213.09   70.91   0
   3  11  15  441.59   69.96   0
   4  10  16  101.94   65.43   0
   4  10  17  272.23   73.52   0
   4  10  18   -8.79   73.17   0
  -4   7   5 1035.58  102.59   0
  -3  11  11  137.99   87.28   0
  -2  12  13  231.88   78.42   0
  -1  12  13  100.02   69.74   0
  -1  13  17   57.58   83.45   0
   0  10   9  454.10   61.02   0
   2   9   9  148.71   55.78   0
  -4  12  15   67.81   90.51   0
  -3   8   6  501.83   80.16   0
  -3  12  14  167.45   94.39   0
   0  11  11  527.60   66.07   0
   2  11  13   86.46   55.79   0
   3  11  16    3.94   65.37   0
   3  11  17  139.21   72.51   0
   3  11  18  123.52   73.59   0
   3  11  19   52.67   66.40   0
   4   8  11  935.13   70.27   0
   4   9  13  518.93   65.79   0
  -4   9   8  600.90   89.90   0
  -4  11  12  127.67   79.62   0
  -2   8   6  536.14   70.68   0
  -2  10   9  265.56   70.17   0
  -2  11  11  252.50   72.81   0
   0  12  14  105.57   65.56   0
   1   8   7  912.00   67.19   0
   1  10  10  197.93   60.50   0
   1  11  12  383.90   69.53   0
   1  12  15   73.24   69.94   0
   2  10  11   19.78   51.71   0
   3  10  13  583.84   67.40   0
  -4   6   4  128.90   79.92   0
  -2  12  14   59.89   77.51   0
   1  12  16  154.07   70.79   0
   2   8   8  715.95   61.99   0
   4   9  14   -0.96   65.31   0
  -5  11  14   18.88   95.61   0
  -4  10  10  583.28   81.10   0
  -3   7   5   28.92   70.71   0
  -3  12  15  145.68   90.04   0
  -1  12  14  229.15   70.27   0
   0   9   8  972.21   71.75   0
   2  11  14  420.80   62.90   0
   4   7  10  663.91   66.17   0
  -3  11  12  174.62   79.97   0
  -2   7   5 1381.99   86.45   0
   0  11  12  278.74   69.43   0
   0  12  15  260.59   68.53   0
   1   7   6 1219.72   69.36   0
   1  12  17  327.05   66.02   0
   1  12  18   -1.30   71.41   0
   3   5   6   -4.01   48.43   0
   3   6   7 1841.87   83.28   0
   3  10  14  268.52   61.85   0
   4   8  12   99.62   55.53   0
   4   9  15  397.26   67.75   0
  -4  11  13   20.94   82.72   0
  -3   9   8   34.78   67.33   0
  -3  12  16   80.58   87.12   0
  -1  12  15  144.86   73.03   0
   0  10  10  646.21   66.66   0
   0  12  16  188.42   68.25   0
   1   6   5  863.45   66.95   0
   1  11  13  485.83   62.82   0
   2   7   7 2111.22   83.67   0
   2  11  15   -7.52   64.08   0
   4   6   9  257.16   61.46   0
   4   9  16  117.87   65.97   0
   4   9  17  145.87   70.65   0
  -5  11  15   98.83   93.29   0
  -3   6   4 2592.65  115.07   0
  -3  10  10   20.89   68.00   0
  -2  11  12  528.69   77.52   0
  -1  11  12  164.42   70.38   0
   0  12  17   15.43   67.20   0
   1   9   9 1595.85   74.83   0
   2   9  10  761.62   61.11   0
   2  11  19   71.49   73.59   0
   3  10  15  228.59   64.64   0
   3  10  19   77.60   73.24   0
   4   5   8 1980.48   88.99   0
  -4   8   7  254.26   83.79   0
  -2   6   4  457.66   69.01   0
  -2   9   8 1231.83   76.32   0
  -1  10  10   34.07   61.86   0
  -1  12  16   93.51   73.18   0
   0   8   7  474.03   63.09   0
   0  12  18  248.53   76.77   0
   1  10  11  841.49   67.22   0
   2   6   6 1119.35   67.00   0
   2  11  18   48.52   74.56   0
   3   9  12  358.79   59.74   0
   3  10  16  508.26   71.85   0
   3  10  17   -0.49   73.99   0
   3  10  18  254.97   75.37   0
  -5  10  12   87.10   94.26   0
  -4  11  14  260.03   89.17   0
  -3  11  13  168.66   81.63   0
  -2  10  10  629.46   74.61   0
  -2  12  17   35.53   80.08   0
  -1  12  17  262.47   80.09   0
  -1  12  18  -23.27   78.43   0
   0  11  13  190.39   67.37   0
   1  11  14  -10.10   58.91   0
   4   7  11  214.87   59.30   0
   4   8  13  439.41   61.34   0
  -4  10  11    9.51   76.45   0
   2  10  13  216.81   62.39   0
  -4   9   9  125.81   68.11   0
  -1  11  13  555.08   75.40   0
   1   8   8  882.17   65.63   0
   1  11  15  196.84   70.11   0
   2   8   9 1643.81   73.95   0
   3   7   9  321.38   55.76   0
   3   9  13   34.15   55.34   0
   4   8  14  264.38   62.51   0
  -5   9  10  249.27   88.69   0
  -4  11  15   22.29   86.35   0
  -3   8   7  381.53   73.68   0
  -3  11  14   28.79   78.60   0
   0   7   6   63.03   50.45   0
   0   9   9  326.75   56.12   0
   0  10  11   37.03   54.97   0
   0  11  14  454.97   68.81   0
   1  10  12  -24.75   62.20   0
   1  11  16   27.16   64.49   0
   2   9  11  275.29   57.58   0
   4   8  15   30.06   58.24   0
   4   8  16  330.67   72.72   0
  -5  10  13  107.95   83.73   0
  -4  11  16  127.52   87.22   0
  -3  10  11  332.77   75.83   0
  -2   8   7  835.79   76.28   0
   1   9  10  625.18   64.59   0
   1  11  17  292.82   71.36   0
   1  11  18  224.79   73.07   0
   2  10  14  383.97   59.59   0
   3   8  11   -1.45   50.29   0
   3   9  14  487.14   66.22   0
   3   9  19  180.77   73.24   0
   4   6  10  760.79   68.62   0
   4   7  12  885.02   68.32   0
  -4   7   6   53.61   74.88   0
  -4  10  12  210.36   82.20   0
  -1   9   9  566.30   66.79   0
  -1  10  11  591.62   72.98   0
  -1  11  14   55.67   70.79   0
   0  11  15   11.61   59.65   0
   2  10  19  185.27   76.16   0
   3   9  18   89.51   68.06   0
  -3  11  15  339.04   86.11   0
  -2   9   9   99.86   59.96   0
   0   6   5 1308.22   72.58   0
   0  11  16  239.51   71.24   0
   0  11  19  222.31   76.22   0
   1   7   7   50.99   50.49   0
   2   7   8   62.38   52.43   0
   2  10  18   15.64   74.15   0
   3   6   8  212.59   47.35   0
   3   9  15   31.83   59.93   0
   3   9  17  128.39   73.82   0
  -5  10  14  225.05   88.93   0
  -3  11  16   -0.59   83.99   0
  -2  11  15  -12.34   71.13   0
  -1   7   6 1689.72   83.05   0
  -1  11  15  391.33   75.36   0
   0  10  12  498.72   71.34   0
   0  11  17  114.86   71.42   0
   0  11  18   75.06   72.67   0
   1  10  13  410.66   61.04   0
   2   9  12  281.15   59.64   0
   2  10  17  309.29   64.05   0
   3   9  16  430.16   69.63   0
   4   5   9  589.08   61.36   0
   4   7  13   15.67   55.46   0
  -5   9  11   29.75   85.52   0
  -4   8   8  115.49   69.88   0
  -4   9  10  285.53   74.59   0
  -3   7   6 1584.54   97.19   0
  -3  10  12    5.39   71.56   0
  -2  11  16  279.70   76.36   0
  -1  11  16   44.01   68.00   0
   0   8   8  215.74   55.14   0
   2   8  10  123.89   51.55   0
   3   5   7 3689.82  104.98   0
   3   8  12  863.72   64.52   0
  -5  10  15    2.98   84.13   0
  -4  10  13   66.71   82.41   0
  -2   7   6   18.01   59.89   0
  -2  11  17   95.97   77.72   0
  -2  11  18  140.05   84.03   0
  -1  10  12   50.98   65.34   0
  -1  11  17  134.86   72.04   0
  -1  11  18  100.71   70.48   0
   0   9  10  697.56   67.08   0
   1   9  11  710.16   65.45   0
   1  10  14  151.86   61.70   0
   3   7  10  601.37   61.45   0
   3   8  19   59.07   77.57   0
   4   4   8   47.03   54.12   0
   4   6  11  118.77   58.59   0
   4   7  14  605.70   68.27   0
  -5  10  16  120.68   89.18   0
  -4   6   5  966.59   92.19   0
   0  10  13   62.68   63.98   0
   1   6   6 1405.67   74.45   0
   1   8   9  373.05   51.90   0
   2   6   7 1395.06   70.02   0
   4   7  15  209.55   64.06   0
  -5   8   9   11.64   79.59   0
  -4  10  14  103.34   89.16   0
  -3   9  10  364.85   69.45   0
   1  10  15  186.70   64.78   0
   2   9  19   20.20   71.33   0
   3   8  13  221.51   57.20   0
   3   8  18   17.48   73.10   0
  -3   8   8  647.00   75.23   0
  -1   6   5  759.64   66.52   0
  -1   8   8 1241.61   69.98   0
  -1   9  10  109.93   54.06   0
   1  10  16  318.34   62.40   0
   1  10  17  -23.94   66.71   0
  -5   9  12  203.40   85.41   0
  -4   9  11  362.78   83.87   0
  -4  10  15  310.04   86.04   0
  -2   8   8  655.84   68.42   0
  -1  10  13  513.48   64.82   0
   0   7   7 1993.15   81.80   0
   0  10  14  230.39   63.11   0
   0  10  19   45.61   76.73   0
   1   9  12  874.30   70.01   0
   2   5   6 2002.67   84.84   0
   2   8  11 1080.64   67.53   0
   2   9  18  229.42   74.29   0
   3   8  14  140.44   57.80   0
   3   8  17  351.86   68.49   0
   4   5  10  176.81   60.92   0
   4   6  12  469.44   65.90   0
  -4  10  16   24.02   83.21   0
  -4  10  17  112.29   83.17   0
  -3   6   5  409.79   69.07   0
  -3  10  14  195.80   75.44   0
  -2   6   5 1476.80   86.79   0
   0   9  11  357.48   62.15   0
   0  10  15  206.14   68.13   0
   2   7   9  634.32   54.40   0
   2   9  15  412.60   68.17   0
   2   9  16   80.68   62.38   0
   2   9  17  158.54   66.45   0
   3   7  11 1339.49   67.02   0
   3   8  15  390.85   64.74   0
   3   8  16   13.21   62.86   0
  -4   5   4 1539.61  103.92   0
  -2  10  14  273.42   73.29   0
  -1  10  14  359.24   71.15   0
   0   8   9 1245.64   70.92   0
   0  10  16   12.14   65.78   0
   0  10  17  355.24   72.31   0
   0  10  18   38.50   67.38   0
   1   7   8 2197.08   81.72   0
   4   6  13  547.55   68.80   0
  -5   9  13   26.99   75.70   0
  -4   7   7  659.74   85.33   0
  -4   8   9  499.96   76.59   0
  -3   9  11  288.13   70.00   0
  -1  10  15   63.71   68.28   0
   1   8  10 1239.07   67.02   0
   1   9  13   44.24   58.74   0
   4   6  14   68.51   67.03   0
  -5   8  10  734.76   85.45   0
  -2  10  15  269.17   73.24   0
  -2  10  18    6.14   79.09   0
  -1   9  11  145.28   55.44   0
  -1  10  16  312.39   73.36   0
  -1  10  17   10.89   64.38   0
  -1  10  18  164.38   72.30   0
   1   9  19  302.33   74.24   0
   2   8  19  111.21   65.87   0
   3   5   8  535.07   64.15   0
   3   7  12   92.64   51.80   0
   3   7  18  248.92   77.71   0
   4   4   9 1295.49   81.50   0
  -4   9  12  101.10   75.34   0
  -2  10  16    2.80   72.56   0
  -2  10  17  235.48   74.31   0
  -1   7   7   79.72   50.52   0
   0   9  12  117.97   61.99   0
   1   9  14  618.80   67.86   0
   1   9  18   22.29   69.87   0
   4   5  11  702.09   68.72   0
  -5   7   8  512.57   83.00   0
  -5   9  15   51.42   88.04   0
  -3   5   4 1109.95   88.23   0
  -3   7   7  -10.09   65.04   0
  -3   8   9   37.00   62.90   0
  -1   8   9   43.45   49.90   0
   0   6   6  502.28   55.70   0
   2   6   8 2090.39   81.78   0
   2   8  18  148.75   74.95   0
   3   6  10   25.67   48.82   0
   3   7  13  487.60   58.52   0
   3   7  17   96.15   68.82   0
  -5   9  16   44.39   77.55   0
  -4   9  13  403.42   80.81   0
  -3   9  12  550.77   76.24   0
  -2   7   7 1286.11   74.39   0
  -1   9  12  647.99   68.89   0
   1   9  15   25.74   54.70   0
   1   9  16  199.25   64.82   0
  -2   9  12   82.74   64.39   0
   0   8  10   -7.73   53.96   0
   0   9  13  722.50   66.12   0
   0   9  19   21.12   63.85   0
   1   6   7  328.87   50.77   0
   1   8  11   12.24   47.71   0
   2   8  14  570.84   64.06   0
   2   8  17   28.86   65.58   0
   3   4   7  725.71   66.32   0
   3   7  14   56.72   57.55   0
   3   7  15  321.68   62.28   0
   3   7  16  396.90   65.28   0
   4   5  12   21.73   55.70   0
  -6   8  13   29.75   82.63   0
  -5   8  11   74.86   71.19   0
  -4   8  10    7.34   69.78   0
  -4   9  14  103.61   76.72   0
   0   7   8  130.09   46.89   0
   0   9  18  284.87   68.94   0
   1   7   9  379.73   54.36   0
   2   8  15   39.34   56.53   0
   2   8  16  370.70   66.15   0
   4   5  13  674.70   73.38   0
  -6   8  14  193.08   94.20   0
  -4   6   6 1077.23   89.74   0
  -4   9  17   18.45   83.40   0
  -3   9  13   22.00   65.10   0
  -1   9  13  -11.19   64.23   0
  -1   9  19  127.79   79.22   0
   0   9  14   61.74   54.60   0
   0   9  17  110.18   68.01   0
   1   8  19  115.23   75.19   0
   2   7  19  169.62   69.56   0
   3   6  11 1028.05   65.93   0
   4   4  10  143.29   63.97   0
  -6   8  15  -15.58   90.10   0
  -4   7   8  265.45   66.18   0
  -4   9  15  171.62   79.93   0
  -4   9  16  147.38   84.34   0
  -2   9  13  534.96   72.07   0
  -1   6   6 1099.79   71.97   0
  -1   8  10 1029.66   70.64   0
   0   5   5   23.56   44.90   0
   0   9  15  334.95   61.05   0
   0   9  16  151.17   65.10   0
   1   8  12  899.86   66.54   0
  -5   8  12  144.94   82.51   0
  -3   8  10  678.27   71.42   0
  -3   9  18   -8.25   79.71   0
  -2   9  18  227.73   73.85   0
  -1   9  14  500.84   68.63   0
  -1   9  18   23.60   62.71   0
   1   8  18  156.55   70.94   0
   3   5   9 1162.27   72.42   0
   3   6  17   78.78   72.96   0
  -5   7   9  484.64   79.46   0
  -4   8  11  466.88   72.11   0
  -3   6   6  580.85   72.79   0
  -3   9  16  136.76   72.80   0
  -3   9  17  234.19   76.28   0
  -2   9  14   36.08   65.69   0
  -2   9  17   76.28   69.45   0
  -1   7   8 1470.06   74.13   0
  -1   9  15  152.52   63.50   0
  -1   9  16  135.33   62.43   0
  -1   9  17  198.81   68.27   0
   0   8  11  984.43   64.35   0
   1   5   6  457.54   56.91   0
   1   8  13  447.39   61.99   0
   2   7  18  -14.44   65.98   0
   3   6  12  303.05   54.89   0
   4   4  11  814.13   78.52   0
  -5   6   7  728.60   93.57   0
  -3   7   8 1022.97   77.54   0
  -2   6   6  541.85   60.92   0
  -2   9  15  268.89   71.21   0
  -2   9  16  142.21   70.33   0
   1   8  17  344.85   66.76   0
   3   6  16  379.50   66.72   0
   4   3   9  389.78   67.77   0
  -6   7  11    1.51   82.85   0
  -5   8  13  188.14   80.62   0
   1   7  10  572.42   53.37   0
   1   8  14  129.02   52.85   0
   2   6  19   41.51   68.56   0
   2   7  17  266.97   67.69   0
   3   6  13  246.28   57.52   0
   3   6  15   -6.68   61.08   0
  -5   8  14   60.31   78.05   0
  -3   8  11  124.30   62.71   0
  -1   8  11   48.47   50.22   0
   0   6   7  548.63   57.39   0
   0   7   9 1265.73   66.49   0
   0   8  12  170.62   52.73   0
   1   6   8  480.10   58.54   0
   1   7  19   10.67   70.34   0
   2   7  13    2.06   51.06   0
   2   7  16  140.09   60.78   0
   3   6  14  457.98   59.95   0
  -5   8  15  311.64   82.39   0
  -5   8  16   -6.32   82.24   0
  -4   8  12  164.13   69.41   0
  -2   8  11  788.36   70.68   0
  -1   8  19   36.04   74.49   0
   0   8  18  266.04   61.52   0
   2   7  14  345.93   57.88   0
   2   7  15  121.49   55.81   0
   3   4   8 1508.53   77.15   0
   3   5  10 1240.58   72.46   0
  -6   7  12  153.34   83.92   0
  -5   7  10  106.07   66.52   0
  -4   5   5    9.98   65.31   0
  -4   7   9  262.04   67.50   0
  -1   5   5 3107.03   99.75   0
   0   8  13  426.07   65.34   0
   0   8  17   23.48   64.97   0
   2   6  18  129.44   69.63   0
  -4   8  13  232.89   72.09   0
  -1   7   9  771.39   63.81   0
  -1   8  12  610.21   61.90   0
  -1   8  18   64.18   67.29   0
   0   8  14  524.84   65.77   0
   0   8  16  365.86   66.15   0
   1   7  11  499.86   52.84   0
   1   7  18  224.58   72.77   0
  -6   7  13   11.14   82.66   0
  -4   6   7  172.85   71.50   0
  -4   8  14  248.65   74.63   0
  -4   8  16  196.34   81.22   0
  -3   7   9  514.70   65.74   0
  -3   8  18  172.93   72.38   0
  -2   8  12  363.10   65.02   0
  -2   8  18  103.02   66.07   0
   0   7  19  161.87   73.92   0
   0   8  15  103.77   55.40   0
   3   5  11   11.46   56.41   0
   3   5  16   45.31   65.73   0
  -6   7  14  240.25   81.92   0
  -6   7  15  133.20   86.58   0
  -6   7  16    5.82   84.72   0
  -4   8  15   -2.99   65.58   0
  -3   5   5 1033.27   78.42   0
  -3   8  17  155.61   72.48   0
  -2   5   5   63.61   55.71   0
  -1   6   7 1755.05   77.46   0
  -1   8  17  329.80   68.76   0
   0   7  10 1296.78   65.31   0
   1   7  17    7.36   61.32   0
   2   6  17  204.73   66.23   0
  -5   6   8   15.15   75.45   0
  -5   7  11  486.13   79.90   0
  -3   8  16   13.98   70.24   0
  -2   8  13  154.77   63.74   0
  -2   8  17   36.84   65.52   0
  -1   8  14  167.26   61.15   0
  -1   8  15  509.61   66.85   0
  -1   8  16   -1.27   63.16   0
   1   6  19  174.78   70.53   0
   1   7  12    1.54   46.03   0
   2   6  11  165.47   48.46   0
   3   5  15  296.55   61.73   0
  -5   5   6  120.81   81.39   0
  -4   7  10  693.74   72.00   0
  -3   6   7 1026.60   74.88   0
  -3   8  15  351.76   65.75   0
  -2   8  14  377.52   67.02   0
  -2   8  15    4.99   62.16   0
  -2   8  16  384.80   71.97   0
  -1   7  19   30.23   76.15   0
   0   5   6 3065.73   96.03   0
   1   5   7 1517.89   72.56   0
   1   6   9 1942.79   72.34   0
   1   7  16  159.79   62.13   0
   2   5  18  316.76   75.42   0
   2   6  16   38.20   61.94   0
   3   5  12  808.38   63.27   0
   3   5  13   48.32   54.16   0
   3   5  14  417.26   56.42   0
  -7   6  15   15.15   97.32   0
  -5   7  12   12.79   79.15   0
  -5   7  17    3.97   81.78   0
  -1   7  10  671.60   63.60   0
   0   6   8 1604.92   70.52   0
   0   7  11   44.12   51.96   0
   2   6  12  949.88   63.72   0
   3   4   9   22.40   49.07   0
  -6   6  10  445.69   86.85   0
  -3   7  10   74.64   56.89   0
   1   6  18   81.70   68.23   0
   2   6  13  432.35   56.98   0
   2   6  14   34.46   51.73   0
   2   6  15  563.64   63.18   0
  -5   7  13  292.20   78.90   0
  -5   7  16  107.12   82.41   0
  -4   7  11   -3.57   62.36   0
  -2   7  10  745.48   65.52   0
  -1   7  18  273.06   69.07   0
   0   6  19   26.46   72.35   0
   1   5  19  183.59   77.79   0
  -5   7  14  219.13   78.67   0
  -5   7  15   70.64   77.31   0
  -3   7  18  219.83   79.13   0
  -2   7  18   -7.49   66.96   0
   0   7  12 1036.30   63.01   0
   0   7  16  206.08   62.65   0
   1   6  10  253.43   51.62   0
   2   5  17   13.64   58.68   0
  -5   6   9  712.87   75.09   0
  -1   6   8   86.76   51.95   0
  -1   7  11  935.95   63.49   0
  -1   7  17    1.62   65.38   0
   0   7  13   61.79   55.44   0
   0   7  15  181.65   60.24   0
   1   6  17  120.77   63.55   0
   3   4  10  709.55   64.38   0
   3   4  15  190.49   69.78   0
  -6   6  11  130.60   73.88   0
  -4   5   6 1634.35   95.71   0
  -4   7  12  590.34   68.28   0
  -3   7  17   -8.67   68.10   0
  -2   7  11  106.01   56.71   0
  -1   5   6  951.63   68.29   0
   0   6   9   34.99   47.66   0
   0   7  14  657.41   60.38   0
  -6   6  16   93.78   75.79   0
  -4   7  13   42.51   64.01   0
  -4   7  14  308.97   72.40   0
  -3   6   8  113.50   58.51   0
  -2   7  17  127.43   58.10   0
  -1   7  12   32.16   54.50   0
  -1   7  16  243.55   61.81   0
   0   6  18  192.79   70.05   0
   1   6  11  748.71   59.06   0
   1   6  16  313.37   60.40   0
   2   5  10  350.82   52.44   0
   2   5  16  348.89   62.71   0
   3   4  11  296.41   58.34   0
   3   4  14   18.78   60.65   0
  -6   5   8  173.03   82.06   0
  -6   6  12   12.26   68.30   0
  -6   6  15  211.82   78.81   0
  -3   7  16  255.46   69.63   0
  -2   6  19    4.03   73.66   0
  -2   7  12  715.37   67.08   0
  -2   7  16    2.57   61.91   0
  -1   7  13  927.43   71.82   0
  -1   7  15  235.75   61.00   0
   1   4  19   -2.97   66.61   0
   1   5   8  905.59   62.60   0
   1   5  18    1.48   65.74   0
   3   4  13  431.40   62.92   0
  -6   6  13  218.24   75.15   0
  -6   6  14    9.03   75.71   0
  -5   5   7  567.74   79.72   0
  -5   6  10  165.94   67.89   0
  -5   6  17   98.55   84.88   0
  -3   5   6    3.27   56.23   0
  -3   7  13  356.26   66.98   0
  -3   7  14   88.38   65.40   0
  -3   7  15  245.15   64.00   0
  -2   7  15  279.57   67.02   0
  -1   7  14  134.79   54.73   0
   0   5   7  142.93   50.01   0
   0   5  19   53.92   71.24   0
   1   6  12  650.63   58.50   0
   1   6  15   -9.96   55.17   0
   2   4  17  199.55   69.34   0
   2   5  15  244.17   60.71   0
   3   4  12  302.05   54.76   0
  -7   5  15  124.07   88.29   0
  -4   6   9  119.58   59.81   0
  -4   6  18  176.31   72.31   0
  -2   7  13   -8.65   52.95   0
  -2   7  14  278.32   64.02   0
  -1   6  18   89.44   65.02   0
   2   5  11 1181.17   63.27   0
  -5   4   5  640.00   84.31   0
  -5   6  16   71.84   81.11   0
  -3   6  18   36.26   71.42   0
  -2   6  18   64.30   70.74   0
  -1   6   9 1678.51   70.16   0
   0   6  10  582.28   53.98   0
   1   5  17  231.96   67.24   0
   2   4   8    0.52   47.31   0
   2   5  12    4.67   50.49   0
   2   5  13  758.57   60.86   0
   2   5  14  288.75   54.64   0
  -7   5  12  160.37   83.57   0
  -7   5  13   58.65   82.17   0
  -7   5  14   84.86   81.14   0
  -5   6  11  285.44   72.30   0
  -4   6  17   55.15   70.91   0
  -3   6   9 1385.77   76.70   0
  -5   6  12  325.29   69.65   0
  -5   6  15   51.34   74.09   0
  -4   6  10  509.65   66.12   0
  -2   6   9   -2.91   45.09   0
  -1   6  17   93.97   59.23   0
   0   4  19  205.38   71.90   0
   0   5  18  268.51   72.00   0
   0   6  11  550.44   57.41   0
   1   4  18   82.96   63.76   0
   1   5   9  290.30   52.80   0
   2   4  16  187.89   59.37   0
  -2  -2   3  146.36   48.52   0
  -2  -1   4 1132.23   80.90   0
  -1  -9  -1  386.72   73.32   0
   0  -9  -3  764.65  102.25   0
  -2  -6   1  140.65   56.88   0
  -1   4   9   28.06   90.95   0
  -2  -9   2 1243.39   88.37   0
  -2  -5   1 2126.71   96.92   0
  -2  -3   2 1966.43   95.39   0
  -2   1  12  591.70   94.91   0
  -1  -1   1 1315.32  108.31   0
  -2  -8   1  916.44   82.16   0
  -1  -4  -1 5589.83  178.67   0
  -3  -5   6  151.82   73.60   0
  -3  -4   7 1243.25   85.07   0
  -1 -10  -1 1529.63  103.20   0
  -1   3   6 1608.13  137.58   0
  -3  -5   5 1180.13   89.80   0
  -3  -4   6  375.13   69.79   0
  -3  -3   7   92.20   69.58   0
  -2   2  10  362.33   84.37   0
   0  -5  -3  909.11  124.14   0
  -3  -6   5  477.72   71.19   0
  -2  -9   1  161.07   72.28   0
  -2  -4   1 3734.55  125.41   0
  -2   2   9  174.43   75.97   0
  -2   2  11  913.53   94.15   0
  -3  -6   4  547.04   79.68   0
  -3  -4   5  603.12   70.82   0
  -3  -2   8  829.20   86.40   0
  -3  -2   9   -0.79   75.32   0
  -1  -8  -2  606.34   79.44   0
  -1  -7  -2   11.80   54.40   0
   1   4   3 6314.87  264.70   0
  -3  -7   4  874.47   87.44   0
  -3  -5   4  173.65   65.82   0
  -2  -8   0   43.11   70.06   0
  -2  -7   0 1468.51   90.09   0
  -2   1   6  769.56   80.57   0
  -1  -2   0 6099.28  218.99   0
   1  -1  -2   10.06   74.71   0
   2  -3  -4  230.58  108.48   0
  -3  -3   5  221.42   70.12   0
  -2 -10   1   36.48   79.70   0
  -1  -9  -2 1061.75   88.60   0
  -1  -6  -2 2819.75  131.37   0
  -1   4   8 1698.91  156.60   0
  -3  -4   4 1682.64   87.48   0
  -3  -1   9 1354.95   99.49   0
  -3  -1  10  643.62   88.76   0
  -2  -9   0  637.18   84.73   0
  -2  -1   3 4524.14  150.81   0
  -3  -7   3   99.77   66.16   0
  -3  -6   3 1097.02   80.25   0
  -3  -1   8  -18.64   73.39   0
  -2  -2   2 4646.19  147.55   0
  -3  -5   3 1528.36   85.59   0
  -2  -5   0    9.42   56.93   0
  -2   0   4  948.78   85.55   0
  -1 -10  -2   61.46   83.53   0
  -3  -1   7 2063.84  106.59   0
  -2 -10   0  883.62   93.19   0
  -3  -3   4  607.24   73.23   0
  -3  -2   5 1058.19   87.44   0
  -2  -3   1    1.26   56.50   0
  -3  -6   2   92.50   66.86   0
  -3  -4   3   66.72   59.92   0
  -3   0   9  436.53   84.47   0
  -3   0  10   92.28   81.95   0
  -3   0  11  963.89  106.97   0
  -2  -8  -1 1763.10  110.21   0
  -3   0   8  924.99   97.90   0
  -2  -9  -1  835.14   94.56   0
  -2  -7  -1   90.37   63.58   0
  -1  -5  -2 4009.59  165.30   0
  -3  -5   2 1488.95   88.17   0
  -2   1   5 1603.91  105.35   0
  -1  -3  -1 1517.59  121.24   0
   0  -8  -4 2580.98  175.20   0
  -3  -8   1  103.40   76.08   0
  -3  -2   4   77.49   62.29   0
  -3   0   7  631.23   95.45   0
  -2 -10  -1   18.81   74.56   0
  -2  -4   0 5057.65  154.02   0
   1   3   2   35.73   77.40   0
  -3  -9   1  726.95   88.28   0
  -3  -3   3 1027.50   80.08   0
  -2   3   9   97.00   89.95   0
  -1  -9  -3  203.13   88.18   0
  -3  -6   1 3358.47  119.72   0
  -3  -4   2 4337.90  134.37   0
  -3   1  10  803.93   97.65   0
  -1  -8  -3 1342.64  108.69   0
  -4  -5   5   33.12   77.78   0
  -4  -4   6  584.11   88.78   0
  -3   1   9    3.96   80.79   0
  -2 -11  -1  418.60   95.57   0
  -1 -10  -3  489.56   99.54   0
   1   0  -1 6564.78  310.99   0
   1   5   5 3827.82  250.51   0
  -4  -6   4  441.70   77.42   0
  -1  -7  -3 3595.54  159.12   0
   0  -7  -4 2288.30  189.17   0
  -4  -4   5 1082.70   95.59   0
  -4  -2   8  194.57   85.50   0
  -3  -9   0  344.31   83.38   0
  -3  -8   0 1844.89  106.45   0
  -3  -5   1  454.77   68.68   0
  -3   0   6 2520.06  119.25   0
  -2  -1   2   51.19   61.10   0
   1   6   7  333.61  162.06   0
  -4  -7   3  576.74   88.21   0
  -4  -5   4 1383.76   90.98   0
  -4  -3   6   11.59   67.31   0
  -3   1   8 1260.01  104.55   0
  -2  -9  -2  113.87   78.12   0
  -2  -5  -1 1690.89  103.84   0
  -1   4   7   38.08  132.91   0
  -3 -10   0   -3.07   80.06   0
  -2 -10  -2  760.57   96.87   0
  -2  -8  -2  660.19   88.85   0
  -2  -2   1 3792.18  150.21   0
  -2   0   3 3861.38  159.11   0
  -2   3   8  835.47  113.63   0
   1   2   1   59.56   75.49   0
  -4  -6   3  368.01   78.89   0
  -4  -2   7 1277.90   92.72   0
  -3  -2   3 1152.91   88.87   0
  -4  -4   4   96.47   76.39   0
  -4  -3   5 1674.70  104.51   0
  -4  -1   9  356.15   90.03   0
  -3  -3   2  978.40   81.93   0
  -2 -11  -2  838.52  113.92   0
   1   1   0 4159.98  238.11   0
  -3  -6   0  792.34   86.20   0
  -3  -1   4 1760.54   98.48   0
  -2  -7  -2 2630.37  122.09   0
  -4  -7   2   97.00   71.92   0
  -4  -5   3  734.06   82.64   0
  -4  -1   8 1288.13  105.80   0
  -3   1   7  687.53   89.02   0
  -3   2  10  881.32  108.08   0
  -2  -3   0 2361.95  122.09   0
  -1   3   5   25.42   94.54   0
  -3  -4   1  643.72   74.06   0
  -4  -6   2 2528.28  114.09   0
  -3 -10  -1  403.73   87.43   0
  -3  -9  -1  100.19   79.19   0
  -1  -6  -3  384.09   88.93   0
  -4  -1   7   34.50   81.66   0
  -4   0  10  954.21  112.77   0
  -3  -8  -1  306.91   86.04   0
  -3   2   9  590.41  100.28   0
   1  -3  -3 2220.54  288.04   0
  -4  -9   1  295.88   90.67   0
  -4  -4   3 1777.02  103.49   0
  -4  -3   4  300.47   78.45   0
  -3 -11  -1  353.22   95.76   0
  -4   0   9   66.73   87.41   0
  -3  -5   0 2091.20  102.85   0
  -2  -6  -2  931.71   90.74   0
  -4  -7   1  680.96   81.72   0
  -4  -5   2 1783.74  103.92   0
  -3  -7  -1  872.53   85.63   0
  -2 -10  -3  303.35   96.95   0
  -2  -4  -1 1224.87   94.96   0
  -2   3   7  750.30  115.08   0
  -1  -9  -4  916.70  129.61   0
  -4  -1   6 2255.44  122.39   0
  -4   0   8  555.06   96.94   0
  -4  -6   1   74.21   75.70   0
  -3  -2   2 2467.38  121.10   0
  -4  -9   0  433.27   81.12   0
  -3  -1   3  466.39   80.31   0
  -2  -8  -3 1050.77  107.14   0
   0  -6  -4   17.00  129.41   0
  -4  -3   3  723.28   88.00   0
  -3 -11  -2  249.05  107.13   0
  -3 -10  -2  221.43   86.77   0
  -3  -9  -2 1971.84  120.69   0
  -3  -3   1 3343.59  130.21   0
  -1   0   1 6249.84  281.44   0
  -5  -5   4   -5.73   83.66   0
  -5  -4   5  417.40   91.27   0
  -4  -4   2   81.66   75.00   0
  -4  -2   4  779.59   90.61   0
  -4   1  10  135.32  107.15   0
  -2   4   9  581.82  132.17   0
  -1  -8  -4  194.58  110.78   0
  -4   0   7 1119.54  107.97   0
  -1  -1   0 4015.74  219.24   0
  -5  -6   3  955.67   89.39   0
  -4  -5   1 2106.79  110.85   0
  -3  -8  -2 1276.05  108.81   0
  -3  -4   0  897.82   82.07   0
  -4   1   9  827.01  103.09   0
  -5  -7   2  756.65   94.81   0
  -5  -2   7  586.45   96.12   0
  -4 -10  -1   23.59   84.87   0
  -5  -5   3 1243.44  104.69   0
  -5  -4   4 1219.20  103.25   0
  -4  -9  -1  685.99   99.19   0
  -2  -7  -3   19.62   67.88   0
   1   4   4 1089.57  142.30   0
  -5  -3   5   57.84   76.00   0
  -4  -6   0 1038.30   95.31   0
  -2  -1   1 5706.57  197.76   0
  -5  -8   1   72.99   88.91   0
  -5  -6   2   22.97   82.96   0
  -4  -8  -1 1330.04  103.53   0
  -4   0   6  161.08   90.28   0
  -4   1   8   36.48   90.95   0
  -3  -7  -2    1.28   77.17   0
  -3  -5  -1   10.96   67.10   0
  -3   1   5 2146.74  126.52   0
  -1  -5  -3 3577.49  188.73   0
  -5  -2   6  414.31   91.22   0
  -5  -1   8  143.52   95.23   0
  -3   3   9 1551.70  138.36   0
  -2  -2   0 1622.92  113.03   0
  -2   0   2 1251.94  106.27   0
  -1  -2  -1   66.24   67.67   0
   2   0  -1 2480.56  155.93   0
  -4  -3   2 1554.29   98.99   0
  -4  -2   3  337.18   84.67   0
  -5  -7   1  449.77   90.56   0
  -4  -4   1 1675.37  105.68   0
  -3 -10  -3  778.93  101.82   0
  -2 -10  -4  152.33  100.07   0
  -1  -7  -4 1523.86  141.08   0
  -5  -4   3   17.98   84.33   0
  -5  -5   2  926.58   97.90   0
  -5  -3   4 1041.86   92.39   0
  -5  -1   7  792.19  100.12   0
  -4 -11  -2  381.62  108.80   0
  -3  -9  -3   21.77   84.70   0
  -4 -10  -2  922.61  100.51   0
  -4  -5   0  516.22   80.71   0
  -4   1   7 1137.67  113.69   0
  -3  -2   1  517.17   80.50   0
  -2  -9  -4  303.21   93.29   0
  -2  -3  -1 1617.61  113.52   0
  -5  -6   1 1172.37  102.83   0
  -4  -9  -2   32.07   81.92   0
  -3  -1   2 6240.82  179.54   0
  -2   3   6 1231.23  135.53   0
  -2   4   8    9.06  120.47   0
  -4   0   5 2312.61  122.62   0
  -3  -3   0 1601.72  100.36   0
  -2  -6  -3 3870.86  161.30   0
  -4   2   9  935.90  115.14   0
  -3  -8  -3 1342.33  109.61   0
  -5  -1   6  283.69   89.59   0
  -5   0   8  194.38   93.07   0
  -3   0   3  491.11   78.63   0
  -3   3   8  273.38  102.64   0
  -5  -7   0  363.82   81.51   0
  -4  -8  -2  785.22   98.07   0
  -5  -9  -1  586.84   94.99   0
  -5  -4   2  817.79   87.59   0
  -5  -3   3  839.79   88.56   0
  -3  -4  -1 2338.45  116.71   0
  -2  -8  -4 1356.77  115.52   0
   0  -8  -5    7.33  164.57   0
   1   5   6  499.34  136.91   0
  -5  -5   1  328.74   87.42   0
  -4  -3   1  144.20   72.45   0
  -4  -2   2 2005.30  111.02   0
  -2  -4  -2 3977.72  164.16   0
  -1  -3  -2   22.22   61.20   0
  -6  -5   3   31.70   78.89   0
  -6  -4   4  433.68   90.23   0
  -5   0   7  434.29   94.28   0
  -4 -11  -3   57.98   97.26   0
  -4  -4   0  121.31   75.68   0
  -4   1   6 1292.73  109.82   0
  -4   2   8 1063.52  109.44   0
   0   5   7  130.06  199.39   0
   2  -5  -4 1656.72  184.01   0
  -6  -6   2  908.39   92.63   0
  -5  -6   0  135.90   76.77   0
  -5  -1   5 1415.39  111.95   0
  -4 -10  -3  647.79   98.73   0
  -4  -7  -2 1457.03  109.86   0
  -3 -10  -4 1116.07  117.31   0
  -3  -7  -3  833.46   92.32   0
  -3   1   4   49.46   63.65   0
  -5   1   9   67.61  100.02   0
  -3  -5  -2 3433.77  138.26   0
  -6  -2   6  577.05   98.46   0
  -5 -10  -2   18.81   91.99   0
  -4  -9  -3 1623.35  116.75   0
  -4   0   4  136.00   74.23   0
  -3  -9  -4 1317.47  111.06   0
  -6  -5   2  513.97   96.24   0
  -6  -4   3  743.20   91.21   0
  -5  -9  -2  911.62  103.75   0
  -5  -4   1  311.93   77.01   0
  -5  -3   2  300.64   77.61   0
  -5   0   6  768.07  102.08   0
  -5   1   8  800.26  112.24   0
  -1  -6  -4 3320.66  189.47   0
  -6  -6   1   37.58   87.33   0
  -5  -2   3 2827.60  121.09   0
  -3   3   7  721.39  111.65   0
  -2  -7  -4 1092.31  107.32   0
  -6  -1   7   11.54   92.03   0
  -5  -5   0 1302.11   94.72   0
  -4  -8  -3  329.75   99.91   0
  -4   2   7   60.17   85.68   0
  -2  -5  -3 2464.95  137.36   0
  -6  -2   5   80.28   92.22   0
  -6  -7   0  980.64  105.53   0
  -5  -8  -2  832.00   99.93   0
  -4   1   5  329.65   87.81   0
  -4 -11  -4  672.21  121.29   0
  -3  -8  -4  290.59   93.91   0
  -3  -6  -3  128.66   70.92   0
  -3  -2   0 3594.01  141.15   0
  -3  -1   1   13.43   54.37   0
  -5   1   7   27.46   87.78   0
  -4  -2   1 1665.96  104.40   0
  -6  -4   2   43.58   78.13   0
  -6  -1   6  551.24   98.74   0
  -6   0   8  427.52  100.14   0
  -5 -10  -3  783.05  103.42   0
  -4 -10  -4  565.30  103.32   0
  -3  -3  -1 2466.41  118.59   0
  -1  -8  -5 1412.78  160.74   0
  -6  -5   1  735.63   90.88   0
  -6  -3   3  647.67   89.25   0
  -5   0   5   19.65   89.38   0
  -4  -1   2  113.58   62.07   0
  -3   0   2 2480.07  125.87   0
  -2  -9  -5  559.53  116.82   0
  -2   4   7 1822.52  181.59   0
  -6  -6   0 1197.48  105.33   0
  -4  -7  -3  388.95   90.14   0
  -2  -1   0  846.98   91.31   0
  -5  -9  -3   19.18   84.63   0
  -5  -3   1 3016.71  125.24   0
  -5  -4   0 1166.35   93.14   0
  -5  -2   2  465.93   78.31   0
  -4  -9  -4  142.58   91.30   0
  -3  -4  -2  508.80   77.60   0
  -2  -2  -1 4944.36  183.17   0
  -2   0   1 2229.13  136.14   0
  -6  -7  -1  139.08   89.85   0
  -6   0   7  339.18   98.26   0
  -3 -10  -5  157.46   99.88   0
   1   2   2 3738.18  218.17   0
  -6  -1   5  315.62   94.51   0
  -5  -5  -1   31.25   77.01   0
  -4  -5  -2  262.30   65.08   0
  -4   2   6 2280.19  129.24   0
  -2   3   5 3544.49  191.15   0
  -5   1   6  795.24   99.91   0
  -3  -7  -4  586.29   90.43   0
  -6  -4   1 1277.36  107.81   0
  -5  -8  -3  923.79  102.41   0
  -5   2   8  307.16  101.09   0
  -2  -6  -4  474.41   94.06   0
   2  -1  -1 1117.59  106.10   0
  -6  -8  -2  347.98   95.59   0
  -6  -5   0   36.05   88.13   0
  -6  -3   2 1079.88   98.63   0
  -5 -11  -4   20.58   98.83   0
  -2  -3  -2 3921.18  163.99   0
  -4  -8  -4 1536.43  116.99   0
  -4   1   4 1556.79  104.27   0
  -3   3   6 2018.74  136.83   0
  -2  -8  -5   45.96   91.64   0
  -2   1   2 4631.71  190.22   0
  -6  -6  -1  515.63   92.81   0
  -6   0   6  252.63   90.96   0
  -5 -10  -4  493.55   98.65   0
  -3  -9  -5  221.21   91.92   0
  -6   1   8    6.26   98.45   0
  -3   4   8 2016.59  156.75   0
   2   0   0  117.56   59.61   0
  -6  -1   4  659.85   98.01   0
   1  -1  -1 2979.23  222.17   0
   2  -6  -4  537.92  132.17   0
   2  -4  -3   48.20   93.75   0
  -6  -9  -3  673.76   97.76   0
  -5  -7  -3 2217.06  111.23   0
  -5  -3   0   -5.58   66.40   0
  -5  -2   1 2458.81  115.58   0
  -4 -10  -5  704.47  106.21   0
  -4  -2   0 1404.36   92.20   0
   1   1   1 5233.78  256.13   0
  -5  -4  -1 1193.92   96.33   0
  -5   1   5 1002.28  107.87   0
  -5   2   7 1116.14  103.95   0
  -4  -3  -1  266.67   65.38   0
  -4  -1   1 2674.93  119.94   0
  -6   1   7 1016.31  114.08   0
  -5  -1   2 1703.45  105.33   0
  -6  -4   0  837.63   90.54   0
  -6  -3   1   83.76   74.79   0
  -4  -7  -4 1131.23  105.58   0
   1   0   0   -0.59   57.35   0
  -6  -5  -1 1045.62  103.25   0
  -6  -2   2 1641.59  107.27   0
  -4   0   2 1739.57  102.72   0
  -4   2   5  179.80   73.25   0
  -3  -8  -5 1646.26  115.39   0
  -1  -7  -5  691.07  141.97   0
  -6  -8  -3  293.34   82.44   0
  -4  -9  -5  772.55   99.56   0
  -3  -2  -1   20.79   59.72   0
  -3  -1   0 4526.96  153.99   0
  -5  -8  -4   99.63   83.95   0
  -5   0   3  431.64   85.62   0
  -7  -5   0  736.00  101.79   0
  -7  -4   1  122.56   80.14   0
  -6  -6  -2  393.57   80.42   0
  -6  -1   3  908.51   91.66   0
  -7  -3   2  434.74   90.35   0
  -3  -3  -2 4185.42  142.61   0
  -3   0   1 1186.33   88.96   0
  -1  -5  -4  346.16   93.11   0
  -6   1   6  409.36   91.07   0
  -5 -10  -5  186.79   95.18   0
  -5   2   6  142.58   84.01   0
  -2  -7  -5 1588.36  125.35   0
  -7  -2   3  554.23   92.25   0
  -6  -9  -4   -5.19   84.49   0
  -4   1   3   88.47   63.98   0
  -6   0   4   84.84   84.56   0
  -5   1   4  136.54   84.69   0
  -4  -8  -5   13.82   82.75   0
  -3  -4  -3 3122.06  128.08   0
  -7  -1   4  304.00   90.66   0
  -6  -4  -1  567.17   90.55   0
  -6  -3   0 1717.76  105.94   0
  -5  -7  -4  394.49   86.10   0
  -5  -3  -1 1119.93   93.28   0
  -5  -2   0 1408.85   98.61   0
  -2  -5  -4 2905.21  139.66   0
  -6  -2   1  920.65   93.97   0
  -5  -9  -5  355.81   88.33   0
  -4  -6  -4   20.14   70.43   0
  -3   4   7    0.94   98.76   0
  -6  -5  -2   54.65   80.55   0
  -5  -4  -2  163.78   67.79   0
  -5  -1   1  273.74   75.00   0
  -3  -7  -5  483.59   83.17   0
  -3   3   5  534.78   88.99   0
  -7  -5  -1   58.31   84.93   0
  -7  -3   1  652.49   86.26   0
  -6  -8  -4  629.58   92.72   0
  -1  -1  -1 5281.84  234.53   0
  -6 -10  -5  624.68  110.13   0
  -6   1   5  751.58   95.95   0
  -6   2   7  190.39   96.67   0
  -4 -10  -6   41.78   86.10   0
  -4  -2  -1 1709.04   98.55   0
  -7  -6  -2  375.37   85.02   0
  -7   0   5    4.35   82.77   0
  -6  -6  -3  961.60   94.92   0
  -5  -5  -3 1168.71   86.20   0
  -4  -3  -2  919.83   84.42   0
  -4  -1   0  461.45   66.75   0
  -3  -9  -6  914.07  111.70   0
  -2   4   6  215.26  120.24   0
  -1   0   0    3.51   44.42   0
  -7  -1   3  259.07   88.81   0
  -6   0   3 1079.04   99.02   0
  -5  -8  -5  996.01   98.22   0
  -5   2   5 1681.49  105.82   0
  -4  -4  -3  206.32   64.29   0
  -4   0   1  789.30   71.36   0
  -1  -2  -2 3866.11  194.65   0
  -6  -9  -5  713.57   97.59   0
  -6  -7  -4  974.35   94.64   0
  -2  -1  -1 1746.87  111.03   0
   1  -4  -3 1903.96  185.23   0
  -4  -9  -6  553.06   91.35   0
  -3   2   3 1603.01  102.60   0
  -7  -4  -1  663.29   91.66   0
  -7   1   6  776.42  103.27   0
  -6  -3  -1  243.05   78.45   0
  -5   1   3 1290.96   98.94   0
  -2  -2  -2  988.92   88.40   0
  -2   0   0  135.22   56.88   0
  -7  -3   0   43.72   72.51   0
  -7   0   4  934.27   96.58   0
  -6  -4  -2 1258.72   96.17   0
  -6  -2   0  441.39   76.06   0
  -6   2   6 1248.58  109.34   0
  -2   3   4  236.78   83.10   0
  -7  -5  -2 1072.80   90.06   0
  -7  -2   1  420.35   91.10   0
  -6   1   4  882.67   94.83   0
  -6  -5  -3  857.09   89.86   0
  -6  -1   1 1304.29   89.76   0
  -5  -3  -2  207.01   71.47   0
  -5  -2  -1  158.77   69.68   0
  -7  -6  -3  298.03   82.85   0
  -6  -8  -5  184.54   83.84   0
  -5  -7  -5 1000.92   94.61   0
  -5  -1   0 1118.83   86.63   0
  -3  -8  -6   77.79   74.99   0
  -2  -8  -6 1466.44  127.24   0
  -7  -1   2 1051.14   90.19   0
  -5  -9  -6  416.02   87.59   0
  -5  -4  -3 1437.28   92.56   0
  -3  -6  -5  458.89   71.78   0
  -3  -2  -2 3902.61  132.61   0
  -3  -1  -1 2157.78  102.40   0
  -2  -3  -3 1421.24   97.08   0
  -6 -10  -6   19.40   87.73   0
  -6   0   2  483.20   84.72   0
   1  -6  -4 1889.53  188.27   0
  -5   2   4  504.29   83.54   0
  -4  -8  -6 2047.60  111.65   0
  -3   0   0  277.84   60.24   0
  -2   1   1 1109.21   92.61   0
  -7   0   3  127.60   80.23   0
  -4  -6  -5  767.28   88.05   0
  -3  -3  -3 3266.86  122.13   0
  -6   2   5  162.27   81.39   0
  -5  -5  -4 1358.89   85.84   0
  -7  -4  -2  280.72   82.94   0
  -7  -3  -1 1373.49   98.64   0
  -4   2   3 1303.34   89.61   0
  -7  -2   0  683.54   91.32   0
  -6  -9  -6  243.24   84.26   0
  -6  -7  -5  535.00   86.31   0
  -6   1   3   65.16   79.79   0
  -4  -2  -2   29.76   55.19   0
  -7  -5  -3  296.41   74.59   0
  -6  -3  -2 1167.77   92.11   0
  -6  -2  -1 1427.05   92.50   0
  -5  -8  -6   22.68   75.22   0
  -5   1   2  114.69   67.38   0
  -4  -1  -1 1727.23   88.20   0
  -3   1   1 3883.18  134.45   0
   0   3   4   12.73   84.69   0
  -6  -4  -3   19.41   73.51   0
  -4  -3  -3 2101.87   94.10   0
  -7  -6  -4  851.41   93.45   0
  -7   1   4  256.11   83.10   0
  -6  -1   0  234.06   73.95   0
  -5  -6  -5   14.88   62.41   0
  -4   0   0 4222.30  126.13   0
  -1  -8  -6  314.49  131.06   0
  -6  -5  -4  843.98   78.84   0
  -4  -4  -4 1173.02   80.43   0
  -3  -7  -6 2166.43  112.38   0
  -7   0   2  713.64   89.65   0
  -6  -8  -6  575.66   88.12   0
  -5   3   5  394.89   77.80   0
  -4  -7  -6  382.39   73.34   0
  -5  -3  -3  537.81   74.37   0
  -6 -10  -7  702.64  101.26   0
  -6   2   4  487.25   78.25   0
  -5  -1  -1  317.78   62.70   0
  -5   2   3  805.74   85.00   0
  -4  -9  -7  516.04   86.81   0
  -7  -3  -2  557.18   83.99   0
  -5  -7  -6 1187.37   92.72   0
  -5  -4  -4  243.26   65.67   0
  -3  -5  -5 1611.85   90.15   0
  -2  -7  -6  143.78   79.88   0
  -7  -4  -3 1705.96   92.67   0
  -7  -2  -1  122.11   75.28   0
  -7   2   5  613.61   94.63   0
  -5  -9  -7  860.16   89.81   0
  -5   0   0    0.76   62.88   0
  -4  -5  -5  140.87   61.36   0
  -4   4   6   18.87   79.80   0
  -7   1   3 1001.93   92.31   0
  -6   1   2 1990.33  100.20   0
  -7  -5  -4  175.91   70.32   0
  -1  -4  -4 1066.54  102.68   0
  -6  -9  -7  214.53   88.24   0
  -6  -7  -6  279.92   76.37   0
  -6  -3  -3 1291.18   88.09   0
  -6  -2  -2   53.55   66.38   0
  -2  -5  -5  307.77   63.39   0
   1   3   5  309.77   65.82   0
  -7   0   1  870.29   89.43   0
  -6  -4  -4 1596.53   87.38   0
  -6  -1  -1  999.00   77.11   0
  -4   2   2  628.15   66.90   0
  -4  -8  -7  214.56   71.79   0
  -6   2   3  216.38   74.99   0
  -6   3   5  851.29   89.10   0
  -4  -6  -6  551.53   74.24   0
  -3  -1  -2  803.96   64.59   0
   1   1   2 3926.37  169.69   0
  -7   2   4  154.51   78.85   0
  -5  -6  -6 1391.32   88.64   0
  -5   3   4 1372.63   89.68   0
  -4  -2  -3 3068.20  103.89   0
  -4  -1  -2 1932.73   87.47   0
  -3  -6  -6 1173.01   83.43   0
  -3  -2  -3 1187.14   73.12   0
  -3   0  -1 4602.29  129.51   0
  -7  -2  -2 1244.13   89.03   0
  -7   1   2    5.88   69.72   0
  -6  -8  -7  257.00   74.63   0
  -4  -3  -4   32.73   49.79   0
  -4   0  -1  202.59   55.62   0
  -3   4   5  643.85   90.44   0
  -7  -4  -4  121.21   64.58   0
  -6   1   1   75.00   65.99   0
  -5  -2  -3   12.38   56.37   0
  -5   2   2 1709.11   93.62   0
  -3  -3  -4 2426.03   95.73   0
  -2  -1  -2 4698.22  142.96   0
  -7  -1  -1  157.27   65.48   0
  -6  -6  -6   98.88   61.45   0
  -5  -3  -4 2065.15   90.55   0
  -5  -1  -2  728.06   64.67   0
  -2  -2  -3 6033.23  160.51   0
  -7  -5  -5  484.42   74.89   0
  -3   1   0 3258.69  112.33   0
  -2   0  -1  539.62   59.54   0
  -5   0  -1 1927.40   84.53   0
   3   7   8 1033.23   64.40   0
   4   8   9  402.41   60.92   0
   5   5   8  231.11   52.35   0
   6   0   4  160.67   56.96   0
   6   1   5  119.91   54.75   0
   6   2   6  442.04   61.24   0
   5   0   4 1544.49   78.18   0
   5   1   5  679.70   62.27   0
   7   1   5 1247.55   77.59   0
   7   2   6  214.42   62.84   0
   3   3   6 3093.71   88.53   0
   6  -1   3 1359.16   78.26   0
   7   0   4  510.68   71.79   0
   0  -2  -3 2166.92  111.25   0
   3  10   9  683.64   72.89   0
   5  -1   3   22.39   51.75   0
   0   5   4 4002.65  143.09   0
   2   4   6 1735.05   73.88   0
   2  10   8  140.65   58.58   0
   3  -2   1 1495.39   86.47   0
   4  -3   0  752.17   77.80   0
   4   5   8 2080.13   80.88   0
   5   3   7  342.33   57.90   0
   7  -1   3   28.19   69.60   0
   1   4   5 2384.63   88.88   0
   1   6   6 1444.49   75.00   0
   2   9   8 2088.11   84.51   0
   3   6   8  199.97   52.39   0
   3   9   9  737.96   66.22   0
   4   0   4 1552.81   72.60   0
   4   1   5  187.00   49.43   0
   5   6   9  673.60   60.56   0
   1  -3  -3 2268.60  144.64   0
   4   2   6 1640.96   73.18   0
   3   4   7  736.84   57.71   0
   5   4   8 1485.86   75.78   0
   6  -2   2  173.05   61.42   0
   2   8   8  786.84   67.55   0
   3   8   9  150.55   54.83   0
   4  -1   3 2668.22   91.40   0
   4   9  10  851.11   70.19   0
   5  -2   2 1022.05   72.97   0
   4   3   7 1159.16   62.35   0
   0   8   5   24.03   66.10   0
   4   6   9  231.82   58.14   0
   1   9   7 1573.26   88.06   0
   2   1   4 5882.02  127.84   0
   2   5   7  254.97   43.34   0
   5   5   9  334.55   63.20   0
   2   0   3 1594.37   75.41   0
   2   2   5  156.28   40.76   0
   2   7   8   58.58   52.96   0
   3   5   8  479.26   54.78   0
   4   4   8   69.42   52.97   0
   4   8  10   22.23   53.17   0
   6   1   6  961.60   72.49   0
   6   2   7   55.46   57.88   0
   7   1   6  114.94   61.55   0
   0   7   5 2317.96  116.66   0
   3   1   5 2095.92   78.00   0
   3   7   9  327.53   57.90   0
   4  -2   2  681.13   62.32   0
   6   0   5  835.57   71.48   0
   3   0   4  955.63   60.82   0
   5   1   6  312.60   58.45   0
   7   0   5  260.92   65.87   0
   1   1   3 2924.83  106.62   0
   1   2   4 2491.25   93.84   0
   2   3   6  228.73   46.21   0
   3   2   6  433.12   47.48   0
   3  10  10  118.52   66.26   0
   5   0   5   72.46   55.69   0
  -1   1  -2 5738.61  159.51   0
   1   7   7   52.66   46.17   0
   2  -4  -4 1375.84  122.59   0
   2  -1   2   29.20   39.02   0
   5   3   8  603.13   64.19   0
   6  -1   4   19.87   55.23   0
   2  10   9  327.08   66.45   0
   3   3   7  852.64   60.41   0
   3   9  10   73.06   56.27   0
   4   5   9  590.45   58.79   0
   5  -3   1 1251.87   88.85   0
   5  -1   4 2235.99   91.80   0
   1   0   2  471.78   54.45   0
   2   6   8 2178.51   82.75   0
   2   9   9  175.50   58.93   0
   0   6   5 1388.21   88.04   0
   1   3   5  304.67   42.33   0
   2   4   7 1943.53   76.38   0
   3  -3   0  330.54   64.18   0
   4   1   6  560.88   57.36   0
   5   4   9  113.48   58.13   0
   3   8  10  707.29   66.13   0
   4   0   5 1841.02   78.27   0
   4   2   7   17.89   44.60   0
   2   8   9 1692.56   81.18   0
   3   4   8 1590.47   68.20   0
   6  -2   3  367.79   66.81   0
   1   6   7  335.60   48.75   0
   4   3   8 1109.78   65.90   0
   4   6  10  817.58   62.95   0
   1  -3  -4 9642.15  219.29   0
   1   4   6 2778.16   90.59   0
   4  -1   4  269.41   52.61   0
   5  -2   3  662.12   65.14   0
   6   1   7  587.70   66.89   0
   4  -3   1   49.53   53.00   0
   4   4   9 1380.46   73.41   0
  -1   3   0 2680.39  158.84   0
   2   5   8 1494.37   67.45   0
   2   7   9  617.99   65.84   0
   3  -2   2 1597.86   81.91   0
   3   7  10  597.58   62.55   0
   4  -4  -1   35.72   80.45   0
   6   0   6  121.48   60.75   0
   5   1   7  882.68   69.19   0
   1   8   8  942.06   69.38   0
   2   1   5  929.29   59.17   0
   3  10  11  656.73   71.54   0
   5   0   6 1535.26   76.74   0
   2   2   6 3186.92   90.00   0
   3   1   6  224.83   45.72   0
   3   2   7 1678.79   70.69   0
   4   5  10  182.01   58.92   0
   5   3   9  680.20   64.68   0
   6  -1   5  825.94   74.61   0
   2   0   4  756.42   56.77   0
   2  10  10  644.63   73.78   0
   3   0   5  401.67   49.05   0
   3   9  11  531.03   65.43   0
   4  -2   3 1343.39   72.10   0
   0   8   6 2485.94  124.74   0
   1  -1   1  194.37   47.45   0
   2  -3  -1 2349.31  187.77   0
   2   3   7 1251.06   61.36   0
   2   6   9  203.68   52.99   0
   3   3   8 1282.70   64.66   0
   5  -1   5  150.65   54.74   0
   2   9  10  678.83   67.47   0
   0   7   6   74.74   57.22   0
   3   8  11   -7.02   57.23   0
   4   2   8 1769.65   74.24   0
   5  -3   2    5.99   62.52   0
   0  -1  -3   85.71   42.92   0
   1   2   5 5801.37  127.82   0
   2   4   8   -0.24   40.87   0
   2   8  10  105.54   56.49   0
   3   4   9   24.41   45.21   0
   4   0   6   57.03   45.02   0
   4   3   9  343.34   60.62   0
   6  -2   4  767.40   77.23   0
   1   1   4 2758.08   94.60   0
  -1   3  -1 8626.00  209.35   0
  -1   5   1   45.98   79.14   0
  -1   6   1 1177.19  127.52   0
   1   3   6 1513.46   69.04   0
   2  -1   3 2481.36   91.33   0
   4   4  10  148.54   60.39   0
   5  -2   4  355.59   61.18   0
   0   3   4   51.91   35.49   0
   1   6   8  464.80   59.32   0
   3   5  10 1269.54   72.44   0
   3   7  11 1250.74   77.96   0
   4  -1   5 1061.10   71.65   0
   6   0   7  747.91   70.79   0
   2   7  10  395.31   60.81   0
   5   1   8 1403.95   78.93   0
  -1   4   0  904.94   93.65   0
   1   4   7  303.31   42.10   0
   5   0   7   43.06   55.63   0
   1   0   3 3398.15  111.28   0
   3  -3   1 1352.23   90.81   0
   4  -3   2 1894.65   92.53   0
   6  -1   6  367.68   69.90   0
   1   8   9  343.36   60.52   0
   2   2   7  277.68   50.23   0
   3  -2   3 2309.31   91.00   0
   3   1   7  654.64   54.56   0
   3   2   8   42.04   44.66   0
  -1   5   0 2683.59  138.09   0
   2   1   6 3100.02   88.33   0
   2   9  11  300.90   68.20   0
   3   0   6 1736.67   76.09   0
   3   3   9 1726.73   78.02   0
   5  -1   6  780.29   71.06   0
   2   3   8  815.11   57.92   0
   2   6  10 2176.56   83.94   0
   4  -2   4 2715.26   94.06   0
   4   2   9  218.54   59.06   0
   0   1   2 3781.31  158.96   0
   1   7   9  391.68   62.01   0
   2   0   5 1932.28   76.06   0
   3   4  10  710.34   65.48   0
   4   3  10 1067.96   72.40   0
   0   5   6 3108.66  106.56   0
   2   4   9  704.34   60.14   0
   2   8  11  985.24   73.63   0
   4   0   7 1766.12   78.83   0
   5  -3   3 1328.03   86.27   0
   6  -2   5   13.02   71.53   0
   0   8   7  477.72   76.58   0
   4  -4   0 1139.49  108.04   0
   1   2   6    4.35   39.42   0
   1   3   7  324.31   46.13   0
   1   6   9 2031.55   83.02   0
   2   7  11  629.62   65.74   0
   3   5  11   16.95   52.61   0
   4  -1   6  897.67   69.99   0
   5  -2   5  463.93   63.01   0
   1   1   5 5577.23  122.79   0
   1   4   8 3123.86   91.86   0
   1   9  10  611.76   70.16   0
   2  -1   4  431.85   45.03   0
   5   0   8 1155.52   74.17   0
   6  -1   7  106.98   66.55   0
   3   1   8 1216.63   70.04   0
   3   2   9 1492.22   75.21   0
   0   3   5 3862.22  114.72   0
   1   8  10 1277.53   74.78   0
   2   2   8 1619.07   74.49   0
   2   9  12  404.89   73.33   0
   3   3  10    3.29   55.11   0
   4  -3   3  105.41   56.47   0
   0   2   4 4339.61  128.89   0
   2   1   7 2283.64   78.29   0
   2   3   9  121.79   51.26   0
   2   6  11  158.73   58.02   0
   3  -2   4   90.23   43.93   0
   5  -1   7  893.17   70.56   0
   1   0   4 4927.83  121.16   0
   1   5   9  351.85   56.18   0
   1   7  10  539.90   66.71   0
   3  -3   2  307.17   54.82   0
   3   4  11  304.01   61.35   0
   4  -2   5   -9.06   55.66   0
   2   0   6   19.71   41.20   0
   2   4  10  258.95   59.11   0
   2   8  12   84.00   60.41   0
   4   0   8  194.67   57.84   0
   3  -4  -4  990.26  112.45   0
   5  -3   4  292.83   65.96   0
   0   0  -2 3123.75  138.79   0
   0   5   7  133.60   41.90   0
   2  -3   0 6055.74  210.41   0
   3  -1   6  502.04   58.51   0
   0   8   8  280.63   69.03   0
   1   2   7 2457.45   83.51   0
   1   3   8  542.96   56.89   0
   1   6  10  300.25   57.65   0
   2   7  12  801.93   70.45   0
   4  -4   1  784.97   88.69   0
   4  -1   7  394.81   62.24   0
   5  -2   6   29.52   61.52   0
   0   1   3   94.60   36.29   0
   1   1   6 2071.39   76.14   0
   1   4   9  310.99   54.31   0
   1   9  11  616.38   73.43   0
   2  -1   5 2282.82   81.98   0
   1   8  11  -10.77   61.87   0
   3   1   9    1.78   54.33   0
   3   2  10  872.45   64.24   0
   0   3   6  522.20   51.25   0
   0   6   8 1613.91   76.62   0
   2  -3  -4  206.15   57.56   0
   2   1   8  383.98   54.42   0
   2   2   9  582.40   57.09   0
   2   6  12  881.49   72.82   0
   4  -3   4  850.40   69.03   0
   5  -1   8    2.71   61.07   0
   1  -1   3   57.98   33.31   0
   1   5  10 1452.42   76.41   0
   2   3  10 1530.88   72.13   0
   3  -2   5 3888.18  107.55   0
   4  -2   6  492.91   61.84   0
   0   2   5  550.74   53.96   0
   1   0   5  112.01   37.36   0
   1   7  11  470.65   65.14   0
   2   4  11  436.29   62.34   0
   3  -3   3 2426.35   94.79   0
   4   0   9  367.99   66.76   0
   2   0   7 2111.72   75.91   0
   5  -3   5  396.03   71.61   0
   0   5   8 1990.55   84.64   0
   3  -1   7  980.32   70.77   0
   1   2   8  124.89   50.22   0
   1   6  11  715.66   65.92   0
   4  -1   8  887.73   72.06   0
   5  -2   7  396.74   69.13   0
   0   7   9 1295.02   76.63   0
   1   3   9 1025.37   61.35   0
   2  -3   1  161.45   51.11   0
   4  -4   2  183.34   68.01   0
   0   1   4 2108.32   87.86   0
   1   1   7 1904.57   74.19   0
   2  -1   6 2243.19   82.83   0
   1   8  12  902.20   77.83   0
   2  -3  -3 3845.51  183.51   0
   2   2  10  596.46   63.26   0
   3  -4   0  616.31  100.84   0
   3   1  10  797.26   64.89   0
   0   6   9   74.35   51.14   0
   1  -1   4 4149.61  110.56   0
   2   1   9 2362.29   86.97   0
   2   3  11  232.58   60.38   0
   4  -3   5  694.27   68.02   0
   0   2   6 2451.19   85.85   0
   1   0   6 2946.71   90.22   0
   1   5  11  329.26   59.74   0
   1   7  12    2.07   57.31   0
   3  -2   6  242.53   57.05   0
   4  -2   7  263.09   63.20   0
   0   1  -2  208.31   51.73   0
   2   0   8  597.97   61.55   0
   3  -3   4  760.78   62.29   0
   0   5   9 1924.38   87.24   0
   1  -2   1   54.08   41.16   0
   3  -1   8  267.75   58.55   0
   5  -3   6  648.02   76.46   0
   0   0   2 3586.23  141.27   0
   1   2   9 1434.10   70.55   0
   2  -3   2 2253.00   97.72   0
   0   1   5  102.95   40.62   0
   0   7  10 1281.46   76.80   0
   1   3  10   -0.70   46.85   0
   1   6  12  671.08   67.39   0
   3  -4   1 1263.73  100.62   0
   4  -4   3 1336.29   88.45   0
   1   1   8 2207.61   77.00   0
   0   3   8 1714.66   74.90   0
   0   6  10  547.47   67.56   0
   1  -1   5 2291.06   82.54   0
   2   2  11  740.45   69.46   0
   0   2   7   15.41   40.79   0
   0   4   9 4313.58  107.63   0
   1  -2   2 3262.85  115.80   0
   1   0   7  106.53   48.56   0
   2   1  10   73.32   56.40   0
   3  -2   7 1305.60   73.57   0
   4  -3   6   78.57   58.05   0
   0   0   3 1010.46   68.78   0
   1   5  12 1033.54   74.62   0
   3  -3   5  138.29   57.61   0
   4  -2   8  457.33   65.45   0
   2  -3   3  163.60   47.86   0
   2   0   9  497.03   57.33   0
   0   1   6 1165.66   64.52   0
   0   5  10   31.84   54.64   0
   0   8  11  899.96   77.53   0
   3  -4   2 1702.44   93.28   0
   3  -1   9  760.20   71.39   0
   0   7  11   32.43   59.25   0
   1   2  10  770.65   62.17   0
   1   3  11 1265.72   73.70   0
   2  -2   6 3457.21   98.83   0
   4  -4   4    2.07   60.45   0
   0   0   4 2075.59   84.14   0
   1  -2   3 2657.46   95.54   0
   1   1   9   42.17   47.30   0
   0   3   9  530.46   60.24   0
   0   6  11  498.78   63.04   0
   1  -1   6  189.07   40.80   0
  -1   5   5 3002.20  138.45   0
   0   4  10  375.16   61.65   0
   1   0   8 1138.91   66.19   0
   3  -2   8  369.52   61.02   0
   4  -3   7 1116.41   80.67   0
  -1   5   4  601.29  102.89   0
   2  -3   4 1351.05   70.76   0
   3  -4   3   97.96   52.45   0
   3  -3   6  785.19   69.32   0
  -1   6   5  752.59  110.76   0
  -1   6   6 1137.37  100.34   0
   0   0   5 6543.92  133.01   0
   0   1   7 1482.03   69.53   0
   0   5  11  895.02   68.36   0
   1  -2   4  156.32   41.68   0
   2   0  10  848.06   66.73   0
  -1   4   4  490.60   76.95   0
   0   1  -1 3856.71  179.90   0
   2  -2   7  278.43   58.10   0
   4  -4   5  923.41   80.09   0
   0   7  12  893.34   78.28   0
   1  -1   7 1870.49   75.67   0
   1   1  10 1724.81   79.99   0
   1   2  11  173.61   52.64   0
  -1   6   7 1842.83   97.38   0
   0   2   9 1500.50   67.66   0
   0   4  11  617.20   65.05   0
   0   6  12  279.79   62.98   0
   1   0   9  560.36   62.95   0
   2  -3   5 1753.11   81.32   0
   3  -4   4 1386.52   80.12   0
  -1   7   6 1644.62  136.75   0
  -1   7   7   80.83   74.94   0
   0   0   6   39.40   36.59   0
   0   1   8  219.53   50.48   0
   1  -2   5 1075.95   60.16   0
   3  -3   7   25.41   58.26   0
  -1   4   7   24.18   45.66   0
  -1   5   8  805.33   67.23   0
   0   5  12   14.12   57.41   0
   2  -2   8  836.36   66.79   0
   4  -4   6  225.12   74.12   0
  -1   7   8 1400.99   95.76   0
   0   2  -1 2261.74  123.76   0
   0   7  13   67.50   64.10   0
   1  -1   8   61.69   51.27   0
   0  -1   3 3044.07  104.58   0
   0   0   7 1438.50   69.84   0
   0   2  10  402.80   58.70   0
   1   1  11   84.38   54.45   0
   2  -3   6  383.28   61.31   0
   3  -4   5  380.99   62.31   0
  -1   4   8 1611.75   77.22   0
  -1   6   9 1598.00   84.62   0
   0  -1   2  233.34   48.33   0
   0  -1   4  934.21   59.09   0
   1   0  10  375.38   61.67   0
  -1   5   9  501.32   65.29   0
   0   1   9 1476.47   69.04   0
   0   4  12  611.38   63.50   0
   3  -3   8 1344.69   79.67   0
  -1   2   5 2630.23   96.62   0
   0  -1   5 1716.42   71.44   0
  -1   7   5  588.37  155.51   0
   1  -1  -2    6.23   47.47   0
   2  -4   2  377.17   57.17   0
   2  -2   9  958.72   73.20   0
  -1   2   4 2639.45  107.42   0
  -1   2   6   56.91   36.41   0
  -1   3   8 1370.59   72.95   0
  -1   4   9   18.58   53.28   0
  -1   6  10   41.43   56.15   0
   0   0   8  682.32   55.39   0
   1  -1   9 1655.16   72.91   0
   2  -4   3 1263.55   75.89   0
   2  -3   7  718.63   65.97   0
   2  -2  -3 4511.80  161.89   0
   3  -4   6  516.41   65.62   0
  -1   5  10 1107.56   72.25   0
   0  -1   6 1135.51   60.92   0
   0   2  11 1050.13   66.49   0
  -1   2   7 1613.88   73.07   0
   0   1  10  142.38   50.75   0
   2  -4   4   41.35   52.21   0
  -1   3   9 2752.29   92.96   0
  -1   4  10  947.36   68.92   0
  -1   6  11  706.32   71.18   0
  -1   7  11  870.64   78.75   0
   0  -1   7   37.40   46.46   0
   0   0   9  811.91   65.61   0
  -1   2   8  518.43   53.04   0
  -1   5  11   69.70   60.86   0
   0  -1   1 4355.00  174.57   0
   1  -1  10  500.15   67.74   0
   2  -4   5 1348.20   78.25   0
   2  -3   8   42.51   55.95   0
   3  -4   7  638.10   73.30   0
  -1   1   5 2031.95   81.26   0
  -1   1   6  965.52   60.79   0
  -1   1   4  126.98   41.80   0
  -1   3  10    8.60   54.18   0
   0   1  11  854.53   64.56   0
   1  -3   6 1864.74   79.28   0
   3  -5   2 1506.87  100.89   0
   3  -5   3  559.11   77.13   0
   3  -3  -3  125.16   73.33   0
  -1   1   7  107.96   44.32   0
  -1   4  11  667.76   68.52   0
  -1   6  12  269.39   71.71   0
   0  -1   8 1563.78   73.96   0
   0  -2   4 3061.86   93.78   0
   0  -2   5  399.64   48.31   0
   0   0  10 1102.82   66.64   0
   2  -4   6 1109.21   73.52   0
   3  -5   1  171.44   80.74   0
   3  -5   4  565.82   73.55   0
  -1   1   8 2325.91   82.30   0
  -1   5  12 1131.50   76.82   0
   0  -2   3  757.65   60.43   0
  -1   3  11  543.65   64.80   0
   0  -2   6  689.62   58.14   0
   0   4   0 3688.01  150.84   0
   1  -3   7    7.49   52.52   0
  -1   4  12  179.73   60.83   0
   0  -1   9  157.81   56.36   0
   3  -5   5 1100.39   81.44   0
  -1   0   5  142.34   43.31   0
  -1   1   3 3952.35  136.93   0
  -1   1   9  175.14   54.98   0
   1   0  -2 2936.52  134.41   0
   2  -4   7  280.24   61.22   0
   0  -2   7  701.35   56.05   0
  -1   0   7  861.07   58.28   0
   0  -2   2 2381.92   98.42   0
   1  -3   8  597.95   59.95   0
   3  -5   6    0.91   70.23   0
  -1   0   4 2159.25   85.07   0
   0  -1  10 1100.37   72.16   0
  -1   0   8  949.97   60.09   0
  -1   1  10  948.55   64.34   0
   0  -2   8  407.75   53.12   0
   1  -4   4 2540.07   89.17   0
   2  -4   8  967.00   72.44   0
   1  -4   3   -3.28   38.27   0
   1  -4   5   77.89   55.04   0
  -1   0   9 1485.78   76.48   0
   2  -5   4  753.01   67.59   0
  -1   1  11  345.35   65.90   0
   0  -2   9 1717.40   78.42   0
   1  -4   6 1139.49   70.60   0
   2  -5   3  574.83   64.13   0
  -1  -1   5 1192.49   66.68   0
  -1  -1   6  820.03   54.90   0
   0  -3   4 1127.71   64.23   0
   0  -3   5 1818.64   76.71   0
   2  -5   5    8.09   51.41   0
  -1  -1   7 1284.36   64.96   0
  -1   0   3 2840.26  106.09   0
  -1   0  10   34.73   55.80   0
   0  -3   6    8.58   42.72   0
   1  -4   7  791.11   65.91   0
   2  -5   2  218.35   58.10   0
  -1  -1   8   12.08   51.88   0
   2  -5   6  839.60   73.14   0
  -2   4   9  542.02   71.06   0
  -1  -1   4 5415.96  123.22   0
   0  -3   3 1834.98   78.72   0
  -2   3   8  751.91   65.62   0
  -2   4   8   -0.71   50.10   0
  -2   5   9 1030.96   73.44   0
  -2   5  10  139.73   59.88   0
   1  -4   8    3.43   55.58   0
   2  -5   7  122.63   67.34   0
  -2   3   7  646.76   63.08   0
  -2   3   9   85.91   55.68   0
  -2   4  10  773.61   67.67   0
  -1  -1   9 1111.57   65.64   0
  -2   2   8 1819.72   81.07   0
  -2   4   7 1768.94   86.60   0
  -2   4  11  433.56   68.78   0
  -2   5  11 1088.88   77.78   0
   0  -2   1 2480.45  118.18   0
  -2   2   9  176.76   57.86   0
  -2   6  11  181.91   66.89   0
   0   2   0 2326.97  164.08   0
  -2   3  11  358.49   63.35   0
  -2   5  12  106.73   62.54   0
  -1  -2   6  442.93   50.19   0
  -1  -2   7 1183.45   67.39   0
  -1  -1  10  267.71   56.01   0
   1  -4   1 2576.04  112.80   0
   2  -5   1 1750.95  108.16   0
  -2   2  10  346.25   55.28   0
  -2   3   6 1147.56   74.99   0
  -2   4  12 1235.98   78.27   0
  -2   5   7  475.05   68.74   0
  -1  -1   3  234.21   42.14   0
   0  -3   2 6188.90  144.37   0
  -2   1   7 2420.38   86.99   0
  -2   1   8   88.46   46.18   0
  -2   6   8 2530.54  118.09   0
  -1  -2   8 1406.04   68.70   0
   1  -5   5 2210.89   88.74   0
   2  -2  -2  448.88   82.15   0
  -2   2  11  945.95   72.91   0
  -1  -2   4  108.49   42.67   0
   0  -4   5 2109.91   83.79   0
   0  -4   6  285.59   57.74   0
   1  -5   4  404.37   57.13   0
   1  -5   6  102.91   56.22   0
  -2   1   6  732.87   57.67   0
  -1  -2   9  107.28   50.35   0
   0  -4   7  276.71   59.14   0
   1  -5   3  514.91   58.53   0
   1  -5   7  597.43   64.45   0
  -2   0   7 1207.31   67.63   0
  -2   0   8  795.37   59.51   0
   0  -4   8  546.80   65.28   0
  -2   0   9  688.91   59.78   0
  -1   0   2 3085.46  129.41   0
   2  -6   4 1002.02   77.00   0
   2  -6   5  435.33   69.99   0
  -2   0   6  965.06   57.91   0
  -1  -3   6 2428.49   79.17   0
  -1  -3   7  101.32   51.33   0
  -2   1   5 1513.66   71.74   0
  -2   6   7  482.17   86.77   0
  -1  -3   5  695.55   57.84   0
  -1  -3   8 1527.36   74.63   0
  -1  -2   3 5227.06  124.58   0
   0   6   2  675.99  107.17   0
   2  -6   3   14.17   61.21   0
  -2   5   6 1498.12  109.79   0
   1  -5   2 1232.43   76.07   0
  -2  -1   7  217.83   46.19   0
  -2  -1   8 1108.34   65.30   0
  -2  -1   9   92.99   54.69   0
  -2  -1   6 2522.82   84.65   0
  -1  -3   4 1819.56   74.71   0
  -1  -1   2  211.45   47.72   0
   0  -5   6 1139.33   69.33   0
   1   2  -1 3970.23  147.61   0
   0  -5   5  326.14   59.06   0
   0  -5   7  182.91   58.68   0
   0  -3   1  182.81   44.52   0
  -2   4   5 1446.05  103.53   0
   1  -6   5  953.59   72.11   0
   1  -6   6 1041.88   79.56   0
   2  -6   2 1840.19  101.27   0
  -2  -2   7  745.83   62.08   0
  -2  -1   5 1287.69   63.83   0
   0  -5   4 2698.71   91.63   0
   0   4   1  165.57   66.17   0
  -2  -2   9  856.64   62.73   0
  -2   1   4 5015.61  132.87   0
   1  -6   4  367.60   57.18   0
  -2  -2   6 1852.03   72.45   0
  -1  -4   5  567.71   52.59   0
  -1  -3   3 1235.98   64.96   0
   0   7   3  345.22   98.16   0
  -3   2  10  888.45   68.94   0
  -3   3  10  122.41   60.22   0
  -3   3  11 1128.93   75.82   0
  -3   4  11 1019.87   79.41   0
  -2   0   4  965.02   60.90   0
  -3   2   9  568.24   62.89   0
  -3   2  11  104.70   59.91   0
  -3   3   9 1472.97   79.34   0
  -3   4  10  566.78   66.29   0
  -1  -2   2   18.99   38.44   0
   0  -5   3  967.33   64.26   0
   1  -6   3 1681.80   84.45   0
   1   1  -1 1266.35   98.26   0
  -3   1   9   24.05   54.15   0
  -3   1  10  834.64   72.01   0
  -3   4   9  431.41   64.06   0
  -2  -2   5   36.91   40.41   0
  -1  -4   4 1835.63   73.45   0
  -3   1   8 1245.02   72.24   0
  -3   2   8  156.09   55.85   0
  -2  -3   7 1390.39   72.78   0
  -2  -3   8  262.16   56.91   0
  -2  -1   4 1122.21   62.31   0
  -8  -3   0  721.60   77.11   0
  -6  -1   0  217.42   54.18   0
  -5   0  -6 1498.94   76.38   0
  -3  -1 -11  199.14   72.82   0
  -5   0  -1 1906.28   76.80   0
  -4   0  -8  247.78   62.93   0
  -2   1  -4  445.23   53.86   0
  -2   1  -3 2413.62   90.73   0
  -7  -1  -2  622.67   67.59   0
  -5  -2   3 2775.58  127.98   0
  -2   0  -9  533.45   70.04   0
  -3   0  -9  962.28   77.84   0
  -3   1  -4 1550.08   70.36   0
  -3   1  -3   78.20   40.24   0
  -2   1  -2   27.03   34.39   0
  -7  -2   1  425.06   67.81   0
  -6   0  -5  854.62   73.41   0
  -6   0  -4  151.12   55.37   0
  -6   0  -3  914.66   71.09   0
  -3   1  -2 2565.68   87.44   0
  -1   1  -3   58.55   38.82   0
   0   0  -8  725.17   88.17   0
  -8  -2  -1  532.33   65.17   0
  -7  -1  -1  154.18   62.82   0
  -6  -1   1 1359.12   81.62   0
  -6   0  -2  830.49   66.82   0
  -2  -3   4 1587.95  148.37   0
  -1   0  -9  629.70   74.20   0
  -5   0  -8 1153.34   78.69   0
  -4   0  -9  357.31   70.02   0
  -4   1  -4  279.65   54.54   0
  -4   1  -3 2624.45   88.77   0
  -2   1  -6 2195.61   86.14   0
  -1   1  -5 2308.71   96.42   0
  -4   1  -5 1097.86   73.08   0
  -4   1  -2  266.01   53.03   0
  -3   1  -1   67.35   43.18   0
  -2   1  -1 3406.13  110.01   0
  -1   1  -2 5638.99  153.96   0
  -8  -2   0  177.88   71.54   0
  -7  -1   0 1003.11   74.03   0
  -3   0 -10   93.24   74.26   0
   2  -1  -3  440.31   69.05   0
  -4   1  -1 2080.93   81.11   0
  -3  -1   3  485.68   87.38   0
  -3   1  -7 1045.40   74.96   0
  -2   0 -10  874.54   81.77   0
  -1  -2   3 5054.08  212.70   0
  -1   1  -6  194.11   52.48   0
  -5   0   1 2298.01   88.18   0
  -5   1  -4 2221.09   81.68   0
  -5   1  -3    9.28   47.69   0
  -4   0 -10  553.80   79.21   0
  -2   1  -7   66.13   55.34   0
   1  -1   0 2935.17  134.45   0
  -7  -2   2   59.48   65.06   0
  -7   0  -3  834.75   74.13   0
  -6   0   0 1369.19   79.67   0
  -5   1  -5  130.02   54.61   0
  -5   1  -2 1308.66   72.32   0
  -4   1  -7  348.96   65.05   0
  -6  -2   3   48.92   72.39   0
  -5   1  -6  820.49   73.72   0
  -4  -1   3 2394.55  125.46   0
  -3   1   0 3271.64  101.94   0
  -6  -1   2  187.44   56.39   0
  -8  -2   1  315.83   74.66   0
  -7  -1   1   28.27   57.67   0
  -5   1  -1  438.14   52.92   0
  -4   1   0 1117.21   67.45   0
  -3   1  -8  250.68   61.45   0
  -2   1   0 1608.41   85.46   0
  -1   1  -7 1949.98   93.04   0
  -1   1  -1  200.77   44.43   0
   0   0  -9  782.09   93.26   0
   2  -1  -4 4798.29  188.41   0
  -7   0  -1  793.67   73.25   0
  -6   1  -4   66.17   60.13   0
  -4   1  -8  996.37   76.72   0
  -6   1  -3 1453.36   75.11   0
  -8  -1   0  102.80   71.68   0
  -6   1  -2  101.17   59.68   0
   0   1  -4  909.28   77.58   0
  -5  -1   3  488.68   72.40   0
   0   1  -5 1766.09  100.48   0
  -7   0   0  192.72   62.45   0
  -5   0   2  624.42   66.60   0
  -4   1  -9   29.82   66.36   0
  -3   1  -9  812.07   74.81   0
  -3   2  -4   79.34   45.29   0
  -3   2  -3 2323.34   82.98   0
  -1   1  -8   55.67   55.04   0
  -4   2  -5   -3.72   55.24   0
  -4   2  -4 2762.74   87.52   0
  -4   2  -3 1415.01   69.96   0
  -3   1   1 4281.28  121.59   0
  -2   1  -9   53.68   58.95   0
  -7  -1   2  984.39   78.02   0
  -4   2  -2  701.10   62.36   0
  -3   2  -2 1506.70   69.79   0
  -2   2  -3  716.64   57.56   0
   0   1  -6 1148.01   87.08   0
  -8  -1   1  760.73   84.37   0
  -6   1   0 1323.58   76.95   0
  -5   2  -4  355.73   63.63   0
  -4  -2   4  801.72  138.27   0
  -3  -3   4  607.23  169.55   0
  -3   2  -6  241.22   60.78   0
  -2   2  -5   85.44   48.39   0
  -7   0   1  772.86   79.15   0
  -5   2  -5  520.27   68.51   0
  -5   2  -3  658.21   61.73   0
  -1  -3   3 1224.57   99.31   0
  -6   0   2  525.72   68.69   0
  -5   2  -2 1046.56   65.63   0
  -4   2  -1  989.33   65.76   0
  -3   1 -10  227.05   74.06   0
  -3   2  -1 1473.71   72.85   0
  -2   2  -6 3289.90  105.16   0
  -2   2  -2 1198.90   66.19   0
  -4   2  -7  319.29   67.25   0
  -3   2  -7 1464.22   81.11   0
  -5   2  -1  313.31   57.69   0
  -2   1   1 1059.88   75.62   0
  -1   1  -9 1684.43   97.57   0
   0   1  -7   20.05   63.72   0
  -6   2  -3  370.58   59.95   0
  -1   1   0 3266.48  136.51   0
   0  -1   1 3816.54  199.64   0
  -7   1   0  397.86   66.84   0
  -6   1   1   57.71   59.94   0
  -6   2  -2  215.74   55.71   0
  -4   2  -8  437.01   70.25   0
  -2   2  -7  253.86   64.04   0
   0   1  -2  229.29   54.93   0
  -4   2   0   -6.86   38.85   0
  -3   2  -8  345.12   69.27   0
  -2   2  -1 4292.04  114.42   0
  -1   2  -5 1101.07   72.58   0
  -6   2  -1  953.42   72.95   0
  -4   1   2 1544.09   81.49   0
  -3   2   0 4355.59  109.59   0
  -1   2  -3 2567.87   95.72   0
  -8   0   1   47.20   75.99   0
  -7   0   2  640.10   72.76   0
   1  -1  -1 3075.22  151.93   0
  -5   1   2  135.46   57.12   0
  -2   2  -8  767.07   71.82   0
  -1   2  -6  438.75   60.41   0
   1   0  -8 1024.89  142.23   0
  -7   1   1  883.06   74.55   0
  -4   3  -4  836.45   68.49   0
  -4   3  -3   96.53   55.15   0
  -3   2  -9  264.74   70.98   0
  -1   2  -2 3124.41  107.59   0
   0   1  -8 1546.58  105.84   0
  -6   0   3 1080.74   83.84   0
  -6   1   2 2026.62   92.16   0
  -5   3  -4  311.31   64.74   0
  -5   3  -3 1321.72   78.91   0
  -4   2   1 3218.58   96.44   0
  -3   3  -4  755.33   64.81   0
  -3   3  -3 2263.54   84.04   0
  -4   3  -6   32.61   61.95   0
  -4   3  -2 1890.01   75.88   0
  -3   0   3  549.32   77.10   0
  -3   3  -5  154.16   56.81   0
  -2   2   0 1450.70   76.11   0
  -1   2  -7  641.34   66.76   0
  -5   3  -2   -1.02   51.15   0
  -3   3  -2  339.75   53.45   0
  -5  -1   4  737.29   96.73   0
  -4   3  -1   26.63   51.82   0
  -3   2   1  192.36   47.10   0
  -3   3  -6  783.66   64.82   0
  -7   2   0  714.07   68.72   0
  -6   2   1 1895.79   88.31   0
  -6   3  -2 1026.29   77.34   0
  -5   3  -1 1156.59   74.55   0
  -4   3  -7 1174.74   79.66   0
  -7   0   3  146.31   70.76   0
  -7   1   2    7.49   64.04   0
  -3   3  -7   12.64   59.50   0
  -3   3  -1 1307.16   69.98   0
  -2   3  -5 1747.26   82.38   0
  -2   3  -3  175.51   45.32   0
  -6   3  -1  152.66   63.08   0
  -1   2  -8 1137.75   83.84   0
  -4  -1   4  681.72  111.62   0
  -4   3   0  757.35   62.74   0
  -2   3  -6  394.49   65.65   0
  -2   3  -2 2129.77   81.22   0
  -1   2  -1   39.98   33.47   0
  -7   2   1   26.86   62.56   0
  -5   3   0  612.33   60.29   0
   2  -2  -5  718.02   81.33   0
  -5   2   2 1811.68   87.09   0
  -4   1   3   76.79   51.53   0
  -3   3  -8 1322.83   88.99   0
   0  -2   1 2337.27  122.02   0
  -6   1   3   96.65   62.23   0
  -3   3   0  358.30   51.76   0
  -2   3  -7  728.06   69.00   0
  -6   2   2  362.03   65.07   0
   1  -2  -1  296.20   51.23   0
   2  -2  -7  116.55   80.17   0
  -5   4  -3   50.94   61.80   0
  -4   4  -4    2.43   57.65   0
  -2   2   1 3680.68  115.00   0
  -2   3  -1  125.71   40.38   0
  -5   4  -2  832.06   70.30   0
  -4   3   1  782.53   65.34   0
   0   2  -5  379.33   59.34   0
   0   2  -4 3030.10  117.84   0
  -7   1   3  879.97   86.73   0
  -7   2   2  540.77   72.00   0
  -6   3   1  708.06   69.59   0
  -5   0   4 2028.09  111.25   0
  -4   4  -2  178.69   52.22   0
  -3   3  -9  111.87   78.75   0
  -2   3  -8   24.29   64.14   0
  -1   3  -4 1307.14   74.76   0
   0   2  -6  663.79   73.40   0
  -6   0   4   91.39   70.92   0
  -5   4  -1  459.60   64.48   0
  -3   4  -5  372.96   65.33   0
  -3   4  -3   95.56   48.43   0
  -1   3  -5 1199.33   70.40   0
   0   1  -1 4343.80  191.92   0
  -4   4  -1  739.66   60.49   0
  -3   4  -2 1660.34   75.85   0
  -1   3  -6 2049.73   90.78   0
  -3   3   1  522.12   53.79   0
  -3   4  -6  559.22   68.86   0
  -5   2   3  731.90   74.68   0
  -2   3   0 5617.70  126.04   0
   0   2  -7  705.46   83.93   0
  -6   2   3  192.04   64.93   0
  -5   3   2 1844.11   86.59   0
  -5   4   0  405.41   57.64   0
  -4   0   4  154.13   69.22   0
  -3   4  -1 1208.48   64.63   0
  -1   2   0 2403.42  101.33   0
  -6   3   2  320.75   68.00   0
  -6   4   0 1084.40   81.42   0
  -4   4   0 1142.27   65.37   0
  -3   4  -7  611.59   69.53   0
  -2  -3   3 1196.58  123.99   0
  -2   4  -4   45.79   54.11   0
  -1  -3   2 1706.29  111.19   0
  -1   3  -7    3.81   55.25   0
  -1   3  -2   50.62   35.00   0
   1  -1  -2   22.40   46.66   0
  -4   2   3 1327.52   75.92   0
  -2   4  -5 1322.91   77.94   0
  -7   2   3  689.78   77.99   0
  -2   4  -6 1118.50   77.99   0
  -7   3   2  617.64   78.01   0
  -5   4   1 1847.59   83.30   0
  -3   4   0  583.28   58.65   0
  -2  -2   3  123.91   94.98   0
  -2   4  -2  348.44   46.17   0
  -4   5  -3 1076.35   75.86   0
  -1   3  -8  608.50   77.02   0
  -4   4   1   32.00   44.21   0
  -4   5  -2  324.95   62.34   0
  -2   4  -7  257.08   68.14   0
  -5   5  -1   42.91   57.70   0
  -2   4  -1 3290.47   95.39   0
  -1   3  -1 8141.16  156.46   0
   0   2  -2 2367.15  110.47   0
  -4   5  -1 1550.10   77.98   0
  -3   3   2 1553.60   71.03   0
  -3   5  -4  583.15   65.56   0
  -2   3   1 1958.13   82.68   0
  -6   3   3  995.95   75.99   0
  -5   3   3  122.69   60.59   0
  -3   5  -5 1025.61   75.04   0
  -2   2   2  482.52   56.02   0
   1  -2  -2 3843.43  143.28   0
  -6   4   2  694.05   75.12   0
  -5   5   0 1642.44   81.54   0
  -3   2   3 1648.82   84.82   0
  -3   4   1 2001.70   80.41   0
  -3   5  -2 1509.23   71.38   0
  -2   4  -8  972.84   88.34   0
  -7   3   3   -3.69   70.92   0
  -6   2   4  491.24   72.88   0
  -4   5   0    2.71   55.08   0
  -3   5  -6  -12.94   64.76   0
  -5   2   4  489.96   70.35   0
  -4   4   2 1566.76   78.42   0
  -3   5  -1  162.51   53.85   0
  -1   4  -5   95.35   56.17   0
  -1   4  -4 2574.74   90.06   0
   1   1  -6  851.71  126.79   0
  -2   4   0 2850.91   88.61   0
  -5   5   1  247.40   57.06   0
  -1   4  -6 1146.54   75.30   0
  -2   5  -5   22.07   58.35   0
  -2   5  -4  676.72   65.97   0
   0   3  -5 1756.22   88.82   0
   1   1  -5 1210.49  134.75   0
  -4   5   1 1339.33   70.45   0
  -3   5   0 2190.20   78.97   0
  -2   0   3 4131.99  220.75   0
  -1   3   0 2587.27   93.57   0
  -1   4  -2 1497.06   71.08   0
   0   3  -6   21.16   54.24   0
   0   3  -4 1108.49   74.38   0
  -6   4   3  285.46   67.71   0
  -5   4   3  908.97   73.78   0
  -4   2   4 2640.39  104.27   0
  -2   5  -6  846.76   75.18   0
  -2   5  -2  223.38   47.12   0
  -1   2   1  309.14   48.59   0
  -1   4  -7  819.13   76.91   0
   1   1  -7 1333.62  147.83   0
  -6   3   4   26.21   59.45   0
  -3   4   2  148.89   47.18   0
  -7   3   4  887.79   88.20   0
  -5   3   4 1302.73   86.30   0
  -4   6  -1  134.17   54.10   0
   0   3  -3 1810.18   87.61   0
  -3   6  -4   96.34   59.69   0
  -2   3   2 2265.82   89.56   0
  -2   4   1   34.60   37.47   0
  -2   5  -7  131.29   71.81   0
   0  -2   0 2374.55  130.34   0
   0   3  -7 2315.35  109.54   0
  -4   5   2 1090.04   70.93   0
  -4   6   0  679.68   68.21   0
  -3   5   1  886.58   60.58   0
  -3   6  -2  255.16   59.66   0
  -3   0   4 2297.70  153.43   0
   0   2  -1 2383.33  114.53   0
  -3   6  -1 1559.92   77.66   0
  -6   5   3  121.05   66.73   0
  -5   1   5  978.07   95.62   0
  -4   3   4    2.09   53.61   0
  -2   5   0   13.29   40.86   0
  -6   4   4  528.86   73.38   0
  -5   5   3  855.78   73.22   0
  -4   6   1 1287.86   75.83   0
  -5   4   4  375.13   64.47   0
  -3   1   4   52.41   55.15   0
  -3   6   0  900.18   63.01   0
  -1   5  -5 1997.29   90.01   0
  -1   5  -4  398.88   61.79   0
  -1   5  -3  472.50   58.24   0
   1  -2  -3  290.82   57.40   0
  -5   6   2 1061.79   78.73   0
  -3  -4   3   83.78   88.45   0
  -3   5   2 1162.67   70.29   0
  -2   6  -4 1033.66   73.88   0
  -2   6  -3   19.43   54.18   0
  -2   6  -5  449.54   67.51   0
  -1   3   1 4141.55  121.48   0
  -1   4   0  851.01   56.78   0
  -1   5  -6   77.47   60.03   0
   1   1  -4 5961.54  292.72   0
  -2   4   2 3975.01  107.29   0
  -6   3   5  737.68   76.34   0
  -4   6   2  210.25   59.64   0
  -3   6   1  240.67   55.81   0
  -2   5   1 2372.42   81.11   0
  -2   6  -6  152.19   67.93   0
  -2   6  -1  286.10   57.75   0
  -4   4   4 2035.22   90.97   0
   0   4  -5 2114.49   94.34   0
   0   4  -4   91.17   48.78   0
  -6   5   4  710.10   77.80   0
  -5   3   5  376.91   66.96   0
  -1   5  -1  717.02   57.92   0
  -5   5   4    7.08   61.70   0
  -5   6   3  100.27   65.13   0
  -3   7  -1 1000.25   73.37   0
   0   4  -6  238.79   59.51   0
   0   4  -3 2462.64   95.02   0
  -4   7   1   27.17   57.85   0
  -2   6   0 1369.19   66.64   0
  -6   4   5  436.39   77.21   0
  -3   3   4 1689.85   83.32   0
  -3   5   3 1225.55   69.86   0
  -3   7   0   20.94   56.39   0
   0   3  -1  189.53   44.58   0
  -4   1   5  354.40   86.40   0
  -3   6   2 1808.82   75.01   0
  -2   3   3 3989.67  117.18   0
  -5   4   5  672.89   74.24   0
  -4   5   4 1622.96   84.73   0
  -2   5   2  808.05   60.37   0
  -1   4   1 2479.52   88.13   0
  -1   5   0 2565.10   87.08   0
  -4   7   2 1312.01   76.12   0
  -2   7  -4   26.79   61.12   0
  -2   7  -3  646.92   67.77   0
  -2   7  -2  814.61   68.15   0
  -1   6  -4  401.18   61.50   0
  -1   6  -3 1715.12   82.01   0
  -4   0   5 2274.20  165.46   0
  -3   7   1 1810.59   76.52   0
  -2   6   1 1724.26   72.26   0
  -1   6  -2   -4.45   51.78   0
  -6   5   5   -1.91   70.06   0
  -5   6   4  435.59   62.63   0
  -4   3   5 1681.42   89.40   0
  -3   4   4 1068.27   70.67   0
  -2   7  -1  463.75   61.37   0
  -1   2   2 4158.72  145.53   0
   1   2  -6  479.93  100.53   0
  -2   4   3   41.70   41.66   0
  -1   6  -6 1057.77   81.72   0
   1   2  -5 4615.64  190.12   0
  -5   5   5 2086.98   96.24   0
  -3   6   3   44.73   55.76   0
  -4   4   5 2014.95   95.32   0
  -4   6   4  151.36   60.48   0
  -4   7   3  323.19   66.49   0
  -3   7   2   66.80   58.21   0
  -2   7   0 1829.51   74.61   0
   0   5  -4 2521.99   98.11   0
  -1   3   2 2670.70  102.17   0
   0   4  -1 1459.79   75.04   0
   0   5  -5  350.10   61.46   0
   0   5  -3  847.19   66.53   0
   1   2  -7 1114.53  129.96   0
  -2   6   2   80.36   45.40   0
  -1   5   1   46.75   37.17   0
  -2  -3   2 2030.26  137.49   0
  -1   6   0  566.43   59.42   0
   0   5  -6 1078.56   82.81   0
  -3   8   1  584.86   65.75   0
  -2   5   3  747.53   56.07   0
  -2   7   1   23.38   46.49   0
   0   5  -2 1678.60   77.17   0
   1   2  -4   99.79   63.85   0
  -5   6   5  432.90   70.46   0
  -4   5   5   -0.43   59.60   0
  -2   8  -2  177.83   63.02   0
  -1   4   2   32.39   41.50   0
  -1   7  -3  322.90   60.72   0
   0   3   0 4004.73  126.94   0
   1  -1  -4  112.02   63.54   0
  -3   7   3 1205.38   75.03   0
  -1   7  -2  862.34   67.23   0
  -6   5   6  894.41   92.31   0
  -3  -3   3 1063.42  138.36   0
  -1   7  -5   13.70   63.36   0
   0  -2  -1 3005.07  147.76   0
  -5   4   6 1103.28   81.90   0
  -3   8   2  159.90   55.24   0
  -2   8   0  187.13   59.00   0
  -1   6   1 1208.86   68.28   0
   1  -2  -5 2420.15  128.10   0
  -4   6   5 1049.23   78.21   0
  -2   6   3 4819.37  113.37   0
  -2   7   2  798.38   61.34   0
  -1  -2   1 3889.03  195.90   0
  -5   5   6  173.56   69.18   0
  -3   3   5  581.52   69.19   0
  -1   5   2 1176.82   69.06   0
   0   4   0 3602.59  110.96   0
  -3   4   5  614.17   67.38   0
  -2   8   1  421.22   63.49   0
  -1   7   0  222.90   49.17   0
   0   6  -4 1058.66   73.60   0
   0   6  -3  472.60   64.47   0
   1   3  -5  671.58   87.56   0
  -3   8   3  480.45   66.13   0
   0   6  -5  840.61   75.10   0
  -3   7   4  581.03   60.36   0
   0   6  -2 2258.75   88.15   0
  -5   6   6  285.96   71.05   0
  -4   7   5 1039.02   77.80   0
  -3   5   5 1140.34   75.94   0
  -1   8  -3  164.75   62.28   0
   1   3  -4 1830.84  105.98   0
  -4   4   6   15.34   63.33   0
  -2   5   4 1638.21   74.17   0
  -2   7   3  961.41   62.89   0
  -2   8   2  560.52   66.09   0
  -1   6   2 1813.52   78.30   0
  -1   7   1  669.28   60.25   0
  -1   8  -2  934.30   71.13   0
   0   5   0   41.95   42.19   0
   1  -2  -6   22.54   66.62   0
  -1   8  -1   60.91   55.52   0
  -4   5   6 1832.29   92.99   0
  -3   6   5  399.84   64.16   0
  -3   8   4  110.36   61.34   0
  -2   6   4  521.76   61.37   0
  -4   2   6 2357.35  129.92   0
  -4   6   6 1092.19   80.02   0
  -1  -3   0   29.68   51.51   0
  -1   4   3 2035.32   88.19   0
   1   1  -3  271.33  111.41   0
   1   3  -3 1300.43   94.07   0
  -3   1   5 2147.50  145.38   0
  -2   8   3  530.23   64.97   0
   0   7  -4   41.23   61.33   0
   0   7  -3 1099.47   74.88   0
   1  -1  -5 1856.01  143.42   0
   1   4  -5  572.94   82.07   0
  -1   5   3 1257.19   68.17   0
  -1   7   2  110.50   46.62   0
   0   3   1 2079.90   97.83   0
   0   4   1  173.26   41.82   0
   0   6   0 1749.47   72.54   0
   0   7  -2  502.11   63.09   0
   1   4  -4 1818.23  101.11   0
  -2   7   4  886.12   67.37   0
  -2   9   2  -13.75   52.42   0
  -1   8   1  231.56   51.97   0
   0   7  -5 1046.33   78.86   0
   1   4  -6  911.20   97.68   0
  -5   5   7  532.81   82.39   0
  -4   7   6   71.41   64.24   0
   0   5   1 4327.28  114.45   0
   0   7  -1  503.71   62.28   0
  -1   6   3   18.35   39.71   0
  -1   9  -1  573.00   68.07   0
   1   0  -4 1701.65  240.19   0
   1   4  -3  277.10   56.87   0
  -5   6   7  754.75   83.86   0
  -1   2   3  299.72   61.08   0
  -2   8   4 1067.95   75.37   0
  -2   9   3 1140.88   77.06   0
  -1   8   2  703.56   60.34   0
  -5   7   7   30.93   80.63   0
  -3   5   6   20.15   60.59   0
  -1   7   3 1537.60   76.08   0
   0   6   1  547.60   52.17   0
  -3   4   6 1448.42   89.36   0
  -3   6   6  635.03   75.02   0
  -2   4   5 1444.56   84.76   0
  -1   9   1  155.24   61.08   0
   0   8  -3  472.84   65.78   0
   0   8  -2   31.49   57.33   0
   1  -1  -6  901.90  118.63   0
   1   5  -5 1343.38   95.94   0
   1   5  -4  385.74   61.99   0
  -4   1   6 1214.92  143.52   0
   0   8  -4  304.30   69.40   0
   0   8  -1 1860.35   82.88   0
   1   3  -2 1742.72  100.65   0
   1   5  -3 1490.26   83.49   0
  -3   7   6 1592.64   86.86   0
   1  -1  -7  112.06   89.36   0
   1   4  -2 2453.64  101.65   0
  -4   5   7  293.41   74.59   0
  -4   6   7  208.21   66.94   0
  -2   7   5 1408.67   75.25   0
  -2   9   4  148.75   61.96   0
  -1   8   3 1868.65   81.89   0
  -1   9   2 1442.69   77.56   0
   0   7   1   41.21   48.83   0
   1   5  -2 1354.91   78.14   0
  -4   7   7  725.50   78.05   0
  -3   8   6  498.96   72.93   0
  -2   3   5 3708.26  131.94   0
  -1   5   4  571.55   60.55   0
  -1   6   4 1921.34   81.58   0
   0  -2  -2 1516.70  110.53   0
   0   5   2  566.88   57.13   0
  -2   8   5  389.60   57.41   0
   0   4   2 1401.82   79.16   0
   0   6   2  728.42   61.33   0
   1   6  -4  285.47   66.13   0
  -1   4   4  492.07   59.73   0
   0   8   1  786.63   67.81   0
   0   9  -2  369.49   64.86   0
   1   6  -3 1825.43   86.21   0
  -1   9   3   33.94   51.68   0
   0   9  -3    7.67   66.86   0
   0   9  -1  436.53   67.09   0
   1   6  -5  301.12   71.82   0
   1   6  -2   21.07   50.82   0
  -2   9   5  282.69   64.97   0
  -1   8   4   38.61   49.51   0
   0   9   0  211.67   55.93   0
   1   5  -1  100.37   42.76   0
  -2  -2   2 4642.50  240.96   0
   0   3   2  724.87   70.38   0
  -3   7   7   -8.73   61.98   0
  -2  -3   1    3.20   59.48   0
  -2   6   6  598.36   70.01   0
   0   8   2 1149.06   69.83   0
   1   6  -1  955.26   67.05   0
   1   7  -3   11.46   57.46   0
  -1   3   4 9772.54  209.66   0
  -1   9   4 1340.16   79.14   0
   1   7  -4 1132.35   84.45   0
   1   7  -2 1523.50   83.42   0
  -3   5   7 1251.14   91.62   0
  -3   8   7  445.10   71.64   0
  -2   5   6 1545.41   84.38   0
  -3   2   6  387.55   94.22   0
   0   6   3 1495.14   76.00   0
   1   7  -1 1563.65   80.97   0
  -4   6   8  494.72   85.57   0
  -4   7   8  174.33   79.14   0
  -2   2   5  812.82   91.99   0
  -2   9   6  630.97   75.90   0
  -1   6   5  696.47   63.96   0
  -1   7   5  591.48   64.21   0
   0   5   3  935.31   67.29   0
   0   7   3  363.50   53.98   0
   0   9   2   58.42   56.74   0
   0  10   0  794.93   66.20   0
  -4   8   8  122.55   80.38   0
  -1   8   5 2624.81   95.21   0
   0  10   1   50.61   63.74   0
   0   8   3   55.99   47.41   0
   1   8  -3  434.38   72.67   0
   1   8  -2  827.92   72.78   0
  -2   4   6  196.79   59.92   0
  -1   5   5 3006.45  102.54   0
  -1   9   5  172.40   63.69   0
   1   4   0 3580.60  121.23   0
   1   7   0  111.32   53.08   0
   1   8  -1    8.14   55.57   0
   0   9   3  737.15   71.14   0
   0   4   3  927.05   72.41   0
  -1  10   5   19.26   61.35   0
   1   8   0 1168.29   76.60   0
  -2   7   7 1303.09   86.45   0
  -2   8   7  812.74   79.64   0
  -1  -2   0 5527.18  226.15   0
   1   6   1 1357.67   73.34   0
   1   9  -2  160.73   72.61   0
  -3   7   8 1032.53   86.53   0
  -3   8   8  745.78   81.00   0
  -2   9   7   60.29   69.29   0
   0  -2  -3 2275.09  131.67   0
   0   7   4 2275.25   85.38   0
   0   8   4 2638.09   93.12   0
   0  10   3 1040.02   69.77   0
   1   9  -3  494.14   81.64   0
   1   9  -1  786.89   73.51   0
  -2   6   7  546.53   76.53   0
   0   6   4   23.52   48.71   0
   1   5   1  576.33   59.60   0
   1   9   0  742.95   69.32   0
  -1   8   6  185.69   56.70   0
   0   9   4  561.33   61.27   0
  -2   8  -2  178.20   65.23   0
   0   7   0 2124.97   82.64   0
   1   9  -1  717.75   70.20   0
   2   9  -1  191.56   57.60   0
   3   7   0  332.90   54.01   0
  -3   5  -1  169.18   59.06   0
  -1   8  -1   46.21   58.51   0
   3   9  -1  687.83   70.46   0
   4   5   0  590.48   56.82   0
  -3   7  -2  477.96   75.98   0
  -2   4   0 2939.56  109.49   0
  -2   7  -1  482.35   66.52   0
   2   8   0   61.10   54.26   0
   4  -3  -3 2088.20  143.98   0
   4   4   0  140.68   46.09   0
   5   7  -1  438.92   58.44   0
   6   7  -2  126.83   63.21   0
   1   8   0 1102.57   66.06   0
   4   6   0  994.01   67.11   0
   1  -2  -1  282.51   72.57   0
  -2   5   0   17.14   44.09   0
  -1  -2  -1   47.54   47.80   0
  -1   7   0  215.77   58.26   0
   0   8   0  243.23   57.91   0
   4   7   0 1081.62   68.26   0
   5   8  -1   41.49   55.52   0
   1   5   1  518.48   51.49   0
  -3   6  -1 1582.43   85.68   0
   1   4   1 5504.17  136.75   0
   1   6   1 1238.89   68.28   0
   2   5   1 1674.86   77.46   0
   2   9   0  664.77   67.81   0
  -2   8  -1 1234.76   83.29   0
  -1   9  -1  668.60   68.75   0
   0   5   1 4311.97  116.14   0
   1   9   0  763.36   67.60   0
   2   6   1 1456.00   68.05   0
  -2   6   0 1465.41   81.75   0
   0   4   1  170.71   42.43   0
   2  -3  -2 2181.23  123.46   0
   2   4   1 1159.90   69.93   0
   3   9   0  389.04   56.02   0
  -3   8  -2  568.67   83.73   0
   0   6   1  598.24   57.18   0
   2   7   1   84.16   43.21   0
   6   5  -1  784.86   77.14   0
   6   6  -1   12.92   58.74   0
  -1   8   0 1818.91   78.16   0
   1   3   1 1343.79   83.10   0
   3   6   1  875.37   60.25   0
   5   6   0  141.49   60.26   0
   6   7  -1  634.59   72.31   0
   3   5   1   14.74   35.96   0
   3   7   1  906.83   64.34   0
   5   5   0 1383.04   79.96   0
   5   7   0  377.97   58.29   0
  -3   7  -1 1002.35   76.51   0
  -2   7   0 1757.73   90.42   0
   0   3   1 2126.29  104.94   0
   0   7   1   64.13   43.81   0
   1   8   1  803.02   65.47   0
   2   8   1 1848.72   72.80   0
   6   4  -1 1228.11   92.18   0
   6   8  -1  603.84   72.41   0
   3   8   1  304.33   56.64   0
   5   8   0  702.11   63.84   0
  -2   9  -1  254.49   68.23   0
   2   3   1 1665.75   91.32   0
  -1   4   1 2492.15  101.44   0
  -1   9   0  589.15   69.83   0
   0   8   1  879.41   68.23   0
   2   9   1  924.90   70.11   0
  -4   3  -1   37.11   80.59   0
  -4   4  -1  715.90   88.35   0
   1   9   1  398.02   61.74   0
   3   1   0 5254.54  239.51   0
   3   9   1  148.65   55.80   0
   4   6   1  645.74   60.56   0
   4   7   1   50.27   49.81   0
   5   9   0  294.73   58.43   0
  -2   8   0  212.07   64.56   0
  -3   8  -1   -5.31   63.19   0
  -4   5  -1 1502.95   97.95   0
   2  10   1   12.22   57.10   0
   4   5   1 2879.26   97.26   0
   1  10   1 1612.43   79.95   0
  -3   6   0  899.31   74.87   0
  -1   3   1 4135.33  143.52   0
  -1   8   1  273.83   54.33   0
   6   3  -1   83.65   77.89   0
   6   7   0  981.43   74.33   0
  -3   3   0  323.80   72.20   0
  -2   9   0  457.57   70.47   0
   3  -2  -2 2881.48  171.74   0
   6   8   0   13.92   60.87   0
  -4   2  -1 1036.06  137.78   0
   1   7   2   16.03   47.79   0
   2   7   2 2607.85   84.73   0
   6   6   0 1175.12   76.19   0
  -3   7   0    7.66   59.58   0
  -1   9   1  129.34   59.56   0
   1   6   2 2819.04   89.47   0
   1   8   2  554.76   60.70   0
   2   6   2  897.04   58.62   0
   2   8   2  649.72   56.10   0
   5   7   1 1259.67   75.63   0
   5   8   1   11.19   53.62   0
  -2   5   1 2347.98   95.02   0
  -2   6   1 1685.95   82.50   0
   1   0   0   14.46  189.22   0
   1   2   1   53.26   39.85   0
   2   9   2  135.99   55.30   0
   3   7   2    7.30   45.43   0
   3   8   2 1359.64   70.63   0
   4   4   1  704.67   62.22   0
   5   3   0   10.40   62.19   0
   5   9   1  641.29   66.09   0
  -2   7   1   -0.47   58.44   0
   0   7   2 2382.75   88.29   0
   1   5   2 3815.89  111.65   0
   1   9   2 1101.34   72.43   0
   5   6   1  940.44   70.07   0
   6   5   0    2.96   62.77   0
   0   2   1 3173.50  148.36   0
   0   6   2  716.17   57.16   0
   0   8   2 1148.73   71.23   0
   2   5   2  938.21   65.24   0
   3   6   2  909.79   61.79   0
   3   9   2 1952.76   75.81   0
  -3   8   0  611.86   75.26   0
  -2   4   1   27.99   46.79   0
   2  10   2  764.45   66.66   0
  -2   8   1  467.91   66.89   0
   0   5   2  566.10   59.63   0
   1  10   2   87.75   56.81   0
   3  10   2  202.24   52.63   0
   4   7   2 1567.59   76.16   0
   5   5   1   46.87   53.83   0
  -4  -2  -3 3003.83  150.91   0
   2   2   1 5272.29  182.38   0
   5   1  -1  257.77  128.39   0
  -2   9   1  947.17   74.03   0
  -1   8   2  694.96   68.72   0
   1   4   2   82.98   44.52   0
   4   6   2 1190.16   70.20   0
   6   8   1  903.47   73.34   0
   6   9   1  358.52   63.63   0
   6   7   1  141.71   59.77   0
  -1   9   2 1373.73   77.01   0
   2   4   2 4273.78  126.41   0
   5   9   2  938.50   69.48   0
   6   4   0  908.28   90.19   0
   0   4   2 1319.05   78.92   0
   5   8   2  936.31   69.05   0
  -3   2   0 4325.55  199.63   0
   2   8   3 1048.51   63.74   0
   2   9   3 2081.53   79.66   0
  -3   6   1  230.51   62.16   0
  -3   7   1 1730.39   90.81   0
  -1  10   2  353.59   66.41   0
   1   8   3 1315.90   68.24   0
   1   9   3  229.85   53.23   0
   2   7   3   16.44   48.47   0
   2  10   3  285.07   60.51   0
   3   8   3 1411.51   73.43   0
   3   9   3    5.00   53.71   0
   4   3   1  305.54   65.84   0
   5   7   2   72.20   56.83   0
   6   6   1  407.59   67.05   0
   1   7   3 3480.93   98.07   0
   1  10   3  596.94   64.30   0
   3  10   3  795.90   61.56   0
  -3   8   1  496.60   72.27   0
  -2  -2  -2  885.68   90.06   0
   4  -2  -3 1175.22  125.23   0
   4   5   2  301.48   53.26   0
  -2   7   2  793.35   75.05   0
   0   8   3   71.92   53.80   0
   3   7   3  833.18   60.77   0
  -2   8   2  590.65   69.84   0
   0   7   3  370.25   59.90   0
   1   6   3  385.34   55.72   0
   2   6   3 3994.00  108.39   0
  -3   9   1   26.75   74.21   0
  -2   6   2   59.26   48.94   0
  -2   9   2   -6.73   64.48   0
   5   6   2 1553.62   81.48   0
   6   9   2  210.48   62.79   0
  -4   4   0 1054.83  101.01   0
  -1   4   2   46.15   42.26   0
   3   2   1   31.84   50.66   0
   6   8   2  338.99   64.08   0
  -2  10   2  358.30   71.76   0
   0   6   3 1559.11   73.93   0
   2  -2  -2  436.79   74.72   0
   3   6   3  112.73   41.21   0
   4   7   3  497.53   60.91   0
   5  10   3  813.03   67.40   0
   6   5   1 1125.50   88.88   0
  -3   4   1 1903.99  105.69   0
  -1   8   3 1862.88   86.48   0
  -1   9   3   19.42   58.64   0
   5   9   3   17.69   54.39   0
  -2   5   2  814.81   65.98   0
  -1  10   3  882.19   72.91   0
   1   3   2   35.58   36.92   0
   2   9   4  306.67   60.10   0
   2  10   4  145.45   54.00   0
   3  10   4 1182.53   72.67   0
   5   8   3  985.53   71.18   0
   6   7   2 1093.69   75.14   0
   1   5   3 3314.08  104.89   0
   1   9   4  910.60   69.46   0
   1  10   4  398.91   63.44   0
   2   5   3 2627.82   96.90   0
   3   9   4 1337.56   74.32   0
   5   2   0 1546.88  142.58   0
   0   3   2  685.01   68.63   0
   2   3   2 4040.31  137.62   0
   2   8   4 1417.62   73.95   0
   1   8   4  162.68   49.84   0
   4   4   2 2990.75  113.27   0
   4   6   3 2954.44   99.78   0
  -3   8   2  204.90   66.64   0
   0   5   3  858.16   63.19   0
   3   8   4  276.63   52.58   0
  -3   7   2   72.06   58.49   0
  -3   9   2  777.39   83.61   0
   0   9   4  481.62   57.85   0
   5   7   3 2392.07   92.56   0
   6   9   3  740.68   73.67   0
  -2   9   3 1138.35   77.49   0
   0   8   4 2540.20   92.23   0
   2   7   4 1056.89   70.86   0
  -3  -1  -2  783.58  100.85   0
  -2   8   3  523.12   68.06   0
  -2  10   3  408.52   74.16   0
   1   7   4 1476.86   73.88   0
   6   6   2  361.55   67.59   0
  -4   3   0  718.23  113.40   0
  -4   6   1 1240.15   95.25   0
   3   7   4  624.31   63.10   0
   5  10   4  541.57   60.04   0
  -3  -2  -3 1166.33   94.66   0
  -2   4   2 3755.43  127.86   0
  -2   7   3 1028.31   76.62   0
   6   8   3  297.11   68.40   0
  -1  10   4 1460.58   81.60   0
   0   7   4 2233.91   88.76   0
   5   9   4  927.40   70.01   0
  -1   9   4 1281.10   73.63   0
   2  10   5 1293.80   75.31   0
   5   3   1 1099.49  104.63   0
  -1   3   2 2616.63  115.17   0
  -1   8   4   34.70   55.92   0
   0  -2  -2 1387.44  103.15   0
   3  10   5  144.49   53.22   0
   5   6   3  278.23   62.94   0
   6   4   1  624.48   93.77   0
   1   4   3 6072.02  148.08   0
   1   6   4 3167.20  100.34   0
   1  10   5   12.23   52.09   0
   2   6   4  460.46   52.20   0
   2   9   5  606.75   65.44   0
   4   7   4 1267.54   77.52   0
  -4  -1  -3 1142.02  113.99   0
  -4   5   1 1352.18  102.20   0
  -3   3   1  554.48   83.95   0
  -2   6   3 4892.53  125.89   0
   1   9   5 1139.33   74.48   0
   2   4   3  485.26   58.25   0
   3   9   5  207.30   58.59   0
   5   0  -2  516.77  173.41   0
   5   8   4   96.28   58.06   0
   6   7   3   47.64   60.76   0
   0   4   3  926.00   69.70   0
   0   6   4   47.04   46.62   0
   3   6   4 2935.16   97.69   0
   4   1   0  551.67  140.95   0
   2   8   5   76.67   48.44   0
  -3   9   3  103.20   67.33   0
  -2  10   4   89.15   66.90   0
   0   9   5 1286.73   72.59   0
   1   8   5 1545.89   73.67   0
   6   9   4   15.46   63.71   0
  -3   8   3  462.15   66.54   0
  -2   9   4  175.36   65.30   0
   3  -2  -3 1548.86  115.06   0
   5   4   2  181.88   61.27   0
   5  10   5  153.00   60.91   0
   6   5   2   53.13   70.91   0
  -2   8   4 1059.94   76.47   0
   0   8   5   14.50   57.89   0
   5   7   4  408.82   67.32   0
  -3   7   3 1206.61   80.90   0
  -1  10   5   18.74   60.51   0
   4   6   4   -3.36   50.65   0
   4   8   5   10.02   57.26   0
  -2   5   3  732.77   64.13   0
   1   1   1 5349.60  238.79   0
   1   7   5  632.40   63.81   0
   2   7   5 1617.20   76.36   0
   2  10   6   -2.06   60.74   0
   5   9   5  349.48   63.25   0
  -1   9   5  206.48   57.05   0
   1   5   4  335.00   49.67   0
   1  10   6 1397.07   80.81   0
   2   5   4 2819.13   97.00   0
   3  10   6 1001.56   68.42   0
  -1   4   3 1984.94   90.12   0
   3   7   5  426.15   54.75   0
   4   3   2  922.56   85.80   0
   5   5   3 1199.05   84.54   0
  -2   7   4  874.63   74.72   0
   2   9   6  809.80   71.23   0
   6   6   3  986.99   80.09   0
  -4   4   1   22.86   77.68   0
  -1   8   5 2525.23   96.10   0
   0   5   4 3629.91  108.22   0
   0   7   5 2191.60   84.66   0
   3   9   6  948.24   75.80   0
  -4   6   2  210.19   72.55   0
   1   9   6  421.51   60.79   0
   5   8   5 1073.95   78.65   0
  -3   4   2  130.55   60.25   0
   1   2   2 3774.15  150.98   0
  -3   9   4  678.46   81.61   0
  -2  10   5  892.31   77.24   0
   4   4   3  193.57   54.78   0
   4   7   5 1104.02   72.14   0
   6   9   5  746.60   80.34   0
   0   9   6 1010.35   73.60   0
   5   6   4 2491.90  101.90   0
   5  10   6  942.97   73.64   0
  -2   9   5  306.22   68.69   0
   1   6   5  848.59   65.47   0
   1   8   6  337.01   59.36   0
   2   6   5 3091.99   96.86   0
   6   7   4 1021.68   77.94   0
  -3   8   4  134.72   65.12   0
  -2   6   4  511.18   65.44   0
   0   2   2 1474.43   97.84   0
   3   8   6   81.05   57.42   0
  -1   5   4  553.98   58.83   0
  -1  10   6  659.18   71.74   0
   2   2   2  956.03   83.74   0
   1   3   3  353.48   52.12   0
   2  -2  -3 4279.35  157.34   0
   2   1   1 1802.04  144.23   0
   2  10   7  906.88   74.20   0
   3   6   5  462.81   53.00   0
   3  10   7   12.17   60.91   0
   4   5   4 1665.65   87.49   0
  -2   8   5  340.84   66.31   0
   0   6   5 1255.94   69.09   0
   1  10   7   26.73   61.73   0
   3  -1  -2   43.48   62.83   0
   5   9   6  523.37   68.78   0
  -1   9   6  254.91   63.50   0
   2   3   3 1378.77   84.26   0
  -2   4   3   43.41   41.91   0
   0   3   3 2510.21  106.03   0
   6   8   5  152.87   65.53   0
  -4   5   2 1064.73   98.15   0
  -3   7   4  542.67   68.47   0
   2   7   6  145.59   55.10   0
   2   9   7   96.76   61.58   0
   1   4   4 1061.70   68.56   0
   1   7   6 1162.68   69.57   0
   3   9   7 1407.65   81.03   0
  -1  -2  -3 1220.91   85.26   0
   1   9   7 1551.34   77.95   0
   2   4   4 4266.62  122.25   0
   3   7   6 2096.31   87.22   0
  -2   7   5 1375.66   82.19   0
  -2  10   6   33.22   63.44   0
  -1   8   6  172.81   61.44   0
   5  10   7  129.96   64.25   0
   6   5   3  890.72   91.49   0
  -3   9   5  908.41   85.12   0
   0   4   4 4395.55  122.93   0
   0   7   6   67.16   52.81   0
   5   8   6    1.37   60.34   0
   6   9   6  289.12   76.87   0
   0   9   7  291.85   62.45   0
   1  -2  -3  266.77   57.44   0
   4  -1  -3   72.84   79.97   0
   6   6   4   54.73   68.07   0
  -2   9   6  710.88   75.84   0
  -1   2   2 3862.57  154.62   0
   2   5   5  296.06   52.52   0
  -1  10   7   90.42   57.74   0
   0  -2  -3 2222.02  110.76   0
   2   8   7  688.07   63.29   0
   3   2   2 4056.59  161.22   0
   4   7   6  355.57   65.19   0
  -3  -1  -3 5263.60  181.97   0
  -1   3   3 2370.47  105.83   0
   1   8   7  865.70   66.07   0
   2  10   8  138.15   64.88   0
   3   8   7 2726.52   96.88   0
   5   3   2  224.11   83.97   0
   5   5   4 1475.43   89.99   0
  -4   6   3  466.01   78.71   0
  -3   8   5  923.73   80.89   0
   0   5   5   22.07   45.91   0
   1  10   8  682.32   72.93   0
   6   7   5  536.29   74.36   0
   5   9   7  914.82   75.55   0
  -2   8   6  459.13   67.40   0
  -1   4   4  438.86   55.81   0
  -1   9   7 1055.58   75.34   0
   0   8   7  479.42   67.91   0
   1   6   6 1356.25   74.14   0
   2   6   6 1179.44   70.03   0
   5   6   5   19.91   57.03   0
   4   8   7  228.53   63.37   0
  -2   6   5 1485.34   79.69   0
   2   9   8 2108.40   91.79   0
   6   8   6  568.42   75.77   0
   0   6   6  444.19   60.33   0
   3   6   6 1177.34   70.77   0
   3   9   8   23.54   62.35   0
   5   7   6 1358.10   83.68   0
  -3   2   1  207.19   82.48   0
  -3   3   2 1567.24  108.31   0
  -2  10   7  922.70   76.35   0
   1   9   8   -1.41   55.45   0
  -4   3   1  895.79  121.77   0
  -3   7   5    5.64   59.49   0
  -1   5   5 2932.37   97.08   0
   1   7   7   35.80   54.12   0
   2   7   7 2132.06   85.00   0
   4   4   4 1177.01   81.32   0
  -4   0  -3  642.36   97.36   0
  -3   9   6  156.72   72.21   0
  -1   8   7  648.02   71.68   0
   4   5   5  162.51   51.87   0
   4   9   8 1194.68   80.87   0
   6   9   7  226.64   74.81   0
  -1  10   8  803.54   75.14   0
   0   9   8 1054.72   77.08   0
   3   7   7   43.12   51.32   0
   5   8   7  609.64   71.53   0
  -2   7   6   33.02   61.05   0
  -2   9   7   53.41   65.43   0
   4   3   3 2242.14  113.17   0
   4   6   6  586.28   68.96   0
   0   7   7 2006.70   82.09   0
   2   8   8  703.36   66.91   0
   5   2   1  170.79  107.79   0
   1   8   8  885.77   69.66   0
   3   8   8 1070.28   78.21   0
   4   7   7 1351.61   83.12   0
   5   9   8   57.92   64.28   0
  -4   5   3  748.35   91.41   0
  -3   8   6  527.44   74.76   0
  -2   4   4 1471.58   83.18   0
  -1   9   8   -5.54   63.24   0
   6   6   5 1910.26  103.69   0
   1   3   4 3921.71  123.86   0
   3   1   1 2504.34  181.80   0
   6   5   4  917.68   90.85   0
   6   7   6  317.16   72.08   0
  -2   8   7  822.65   74.53   0
   0   8   8  265.50   62.29   0
   1   5   6  455.52   52.65   0
   2   4   5 1331.73   72.80   0
   2   5   6 1958.56   86.11   0
  -3   6   5  418.71   68.01   0
  -2   5   5   65.93   46.94   0
  -2  10   8  403.02   70.82   0
   0   4   5 2874.90  101.99   0
   2   3   4 1022.84   73.22   0
   2   9   9  167.23   65.98   0
   4   8   8  763.66   67.65   0
   0   3   4   24.23   42.06   0
   1   9   9 1773.60   86.70   0
   2   6   7 1419.43   77.75   0
   3   9   9  797.25   74.77   0
   6   8   7  249.21   74.20   0
  -4   6   4  123.00   74.27   0
   0   5   6 3048.36   96.38   0
   1   6   7  281.07   53.16   0
   5   5   5 1638.26   90.73   0
   5   6   6 1476.95   87.38   0
   3  -1  -3 2822.10  134.35   0
   4   2   2   28.99   63.65   0
   5   7   7   -1.35   62.04   0
   6   4   3    8.27   78.44   0
  -3   0  -2  869.36  106.62   0
  -3   9   7 1180.70   85.08   0
  -2   6   6  626.95   68.18   0
  -1   8   8 1170.02   79.73   0
   0   9   9  337.53   69.99   0
   1   2   3 1246.42   82.77   0
   2   7   8   40.08   58.10   0
   4   9   9   43.24   67.44   0
   6   9   8  828.42   83.45   0
  -3   7   6 1497.36   86.94   0
  -2   9   8 1193.42   81.42   0
   0   6   7  578.98   58.77   0
   1   7   8 2139.52   83.37   0
   5   4   4  237.80   63.09   0
   0   2   3 2163.48  106.64   0
   3   7   8 1067.99   76.80   0
   5   8   8  529.05   71.28   0
  -1   4   5 2685.89   99.00   0
   1  -1  -2    9.26   45.18   0
   2   2   3 6252.36  173.96   0
  -2   7   7 1247.00   80.17   0
  -1   5   6  876.04   64.82   0
   0  -1  -2 3432.99  162.93   0
   0   7   8  101.49   54.35   0
   2   8   9 1709.40   85.77   0
  -1   3   4 9999.99  191.62   0
   1   8   9  332.78   63.38   0
   3   8   9  148.87   64.16   0
   4   5   6 1985.45   90.31   0
   4   6   7  801.28   76.01   0
   5   9   9 1073.05   81.03   0
  -3   8   7  404.55   72.94   0
  -1   9   9  531.86   67.86   0
   4   7   8   35.26   61.46   0
  -2   8   8  621.76   70.30   0
   0   8   9 1207.76   74.89   0
   2   9  10  744.51   74.26   0
   4   4   5  316.53   55.92   0
   1   9  10  666.74   73.98   0
   4   0  -2 1735.20  143.50   0
   4   8   9  345.21   69.30   0
   6   7   7 1316.63   88.93   0
  -4   1  -2  284.75  102.45   0
  -3   5   5 1094.46   80.29   0
   5   3   3  598.49   90.57   0
   6   6   6  124.32   68.22   0
  -3   6   6  602.70   72.09   0
  -3   9   8   41.44   68.57   0
  -1   2   3  300.41   53.91   0
   0   9  10  701.32   77.63   0
   1   5   7 1468.45   74.42   0
   1   6   8  399.81   61.64   0
   2   5   7  268.28   56.26   0
   2   6   8 2103.80   86.00   0
  -4   5   4 1550.41  102.14   0
  -2   5   6 1504.15   78.51   0
  -2   9   9   97.53   67.77   0
  -1   8   9   23.62   62.31   0
   5   6   7  573.92   74.53   0
   5   7   8 1633.88   89.71   0
   6   5   5  147.25   76.86   0
  -4   4   3   11.15   74.47   0
  -2   4   5 1464.77   78.91   0
   0   5   7  131.56   55.09   0
   1   7   9  398.39   66.24   0
   2   4   6 1670.45   77.46   0
   2   7   9  668.45   65.80   0
   3   0  -1 1062.73  147.43   0
   5   8   9  128.34   66.53   0
  -3   3   3  121.84   57.04   0
  -3   7   7   -0.06   62.01   0
  -2   6   7  510.06   67.46   0
   0   4   6 1153.47   70.59   0
   0   6   8 1545.65   79.80   0
   4   3   4   38.74   51.67   0
   5   5   6  106.15   63.90   0
  -1  -1  -3 2888.16  124.52   0
   2   8  10  124.52   65.52   0
   3   7   9  361.33   59.15   0
  -2   7   8  139.47   62.64   0
   0   7   9 1284.04   77.88   0
   1   3   5  284.56   46.90   0
   1   8  10 1271.27   82.80   0
   2   3   5 3921.53  117.76   0
   3   8  10  714.71   71.49   0
  -3   8   8  770.58   80.38   0
   0   3   5 3730.38  112.06   0
  -3   0  -3 1180.05   95.42   0
  -2   8   9 1047.79   78.44   0
  -1   5   7 2636.70   91.49   0
   0   8  10   15.08   62.67   0
   4   6   8 1043.29   77.59   0
   4   7   9 1238.13   81.32   0
  -1   4   6 2988.37   98.72   0
   4   5   7    5.21   57.50   0
   4   8  10   22.43   67.58   0
   5   4   5 1757.16   95.56   0
   1  -1  -3 4064.98  146.16   0
  -3   9   9  745.46   85.10   0
   0  -1  -3   70.52   44.26   0
   6   7   8   54.51   68.86   0
   6   8   9  983.30   85.69   0
   2   7   6  170.52   51.86   0
   3   4   5  916.38   61.93   0
   5   7   7   11.11   55.13   0
   6   7   7 1394.39   76.27   0
   7   4   5  729.51   70.71   0
  -1   7   3 1536.31  142.44   0
   4   0   2 4165.46  118.66   0
   5   5   6   89.66   49.04   0
   6   5   6  838.92   69.40   0
   1   4   4 1031.83   67.11   0
   1   6   5  914.20   63.87   0
   2   3   4 1037.02   64.36   0
   3   8   7 2757.27   94.19   0
   4   5   6 2022.87   79.17   0
   4   7   7 1329.78   73.46   0
   5   0   2  179.87   49.43   0
   5   1   3 1979.52   84.31   0
   8   2   3  474.41   77.63   0
   4  -1   1 2102.88   97.92   0
   4  10   8  305.24   61.35   0
   4   2   4 1390.22   69.49   0
   5  -1   1  430.61   64.81   0
   6   1   3   66.11   60.19   0
  -2   4   0 2902.86  173.50   0
   2  10   7  851.33   72.93   0
   2  11   7  636.13   72.23   0
   6   0   2  820.34   70.18   0
   6   2   4  388.12   62.66   0
   4   9   8 1215.48   74.89   0
   5   3   5    4.31   52.39   0
   5   6   7  611.53   65.58   0
   6   6   7  866.93   70.86   0
   2  -4  -4 1360.57  126.41   0
   2   9   7  112.54   60.89   0
   3   1   3 5088.03  123.25   0
   3   5   6  -13.82   47.09   0
   5   8   8  486.08   67.30   0
   6   3   5  944.84   72.76   0
   1  -3  -3 2233.24  141.04   0
   3  11   8  835.16   77.00   0
   4   3   5 3302.67   93.18   0
   6  -1   1  769.56   77.89   0
   1   8   6  296.98   57.84   0
   2   4   5 1344.21   70.46   0
   3  -1   1   61.35   42.01   0
   3   2   4 2093.25   82.42   0
   4   6   7  863.42   62.18   0
   7   1   3 1007.23   76.32   0
   7   2   4  584.20   70.68   0
   1   0   1 4401.89  179.55   0
   3  10   8 1027.52   73.17   0
   5   4   6  999.72   65.27   0
   7   3   5  194.75   63.65   0
   1   1   2 3831.94  140.22   0
   2   8   7  680.37   69.15   0
   4  -2   0   11.92   52.68   0
   5  -2   0 1636.44  105.79   0
   7   0   2   38.12   62.91   0
   0   8   5   28.69   63.68   0
   3   9   8   25.06   53.81   0
   4   4   6  431.14   56.48   0
   7   4   6  280.86   66.73   0
  -1   4   2   59.68   79.98   0
   3   3   5   43.52   40.94   0
   5   7   8 1649.67   77.20   0
   1   2   3 1313.04   78.56   0
   5   5   7 1334.38   77.53   0
   6   5   7   10.65   51.19   0
   1   7   6 1247.05   70.69   0
   3   6   7 1857.90   74.56   0
  -2   3  -1  153.67   59.46   0
  -1   6   3   21.34   80.78   0
   3   8   8 1059.84   69.75   0
   4   7   8   56.43   50.39   0
   4  10   9  525.73   60.34   0
   2   5   6 1965.49   75.68   0
   4   5   7   30.58   48.37   0
   2   1   3   36.58   37.62   0
   3   4   6  998.59   59.18   0
   5   1   4    1.63   54.55   0
   0   7   5 2230.27  101.70   0
   3  -2   0 4387.99  165.28   0
   4   9   9   21.93   54.60   0
   5   6   8  535.02   64.82   0
   6   1   4 1123.86   74.04   0
   6   2   5  522.00   64.14   0
  -2   5   0    4.66   75.69   0
   1   3   4 4011.67  115.91   0
   2   0   2  707.98   62.09   0
   2   2   4 2026.21   83.40   0
   2  10   8  140.74   56.43   0
   5   0   3 1279.63   73.94   0
   6   3   6   33.85   55.71   0
   3  11   9   13.36   62.49   0
   4   2   5 1020.22   64.89   0
   5   3   6 1401.25   69.86   0
   6   0   3  865.30   70.47   0
   0  -2  -3 2135.64  109.48   0
   2   9   8 2081.92   86.18   0
   3  10   9  723.74   71.47   0
   4   0   3  594.17   55.79   0
   7   1   4   -1.90   65.23   0
   7   2   5  393.37   64.68   0
   7   3   6 1095.66   74.97   0
   1   6   6 1395.68   71.40   0
   1   9   7 1529.02   81.51   0
   3   5   7 3621.61   97.48   0
   4   6   8 1047.75   66.39   0
   5   4   7  263.82   57.81   0
   2   3   5 3857.79  103.19   0
   4   3   6  460.89   50.95   0
  -1   0  -2  438.36   59.62   0
   3   9   9  711.17   66.16   0
   5   7   9  127.12   53.11   0
   7   0   3  794.86   77.45   0
   1   4   5 2371.72   88.12   0
   2   8   8  676.82   68.69   0
   6  -1   2   81.01   60.12   0
   6   5   8  725.99   65.96   0
   1   8   7  880.40   65.96   0
   3   1   4   99.43   41.09   0
   4  -1   2  278.31   51.87   0
   4   4   7 2060.22   75.96   0
   5   5   8  204.75   58.48   0
   2   4   6 1655.85   73.06   0
   3   2   5 1196.58   62.30   0
  -2   4  -1 3374.10  140.30   0
   3   6   8  209.62   53.09   0
   4   7   9 1254.30   67.58   0
   3   8   9  165.64   56.64   0
   4   5   8 2194.44   78.88   0
   5   6   9  707.94   67.83   0
   2   7   8   70.19   51.30   0
   6   2   6  417.34   61.52   0
   2   8   4 1427.39   76.86   0
   5   9   7  859.12   64.73   0
   6   4   7  976.55   77.55   0
   7   9   8   38.91   62.73   0
   9   7   8  324.87   79.91   0
   9  13   7   23.44   72.29   0
  10   9   8  131.34   78.20   0
  10  13   7  179.76   76.78   0
   4  10   6   33.15   53.15   0
   4  13   3  423.95   82.30   0
   5  14   3  349.05   76.64   0
   6  13   6  -23.25   68.04   0
   7   7   8  613.25   63.22   0
   7  10   8  475.09   68.62   0
   7  15   4  116.25   76.80   0
   8  11   8   63.85   62.99   0
   8  13   7  153.30   67.75   0
   9  11   8  118.93   63.78   0
  10   8   8  135.52   81.55   0
  10  10   8   21.69   76.57   0
   5  10   7   60.15   52.47   0
   5  12   6  273.33   65.00   0
   5  13   5   20.34   62.35   0
   6  14   5  104.46   81.97   0
   8   6   8  330.96   74.15   0
   8  15   5  -14.35   86.71   0
   3  11   4   11.62   55.42   0
   5   2   6  162.66   61.57   0
   6   8   8  459.90   64.16   0
   6   9   8  882.58   72.61   0
   6  12   7   19.29   63.36   0
   7   6   8  128.94   61.41   0
   7  11   8  483.24   66.09   0
   7  13   7    8.13   66.67   0
   7  14   6  116.38   74.41   0
   9   6   8  122.33   71.90   0
   9  12   8   15.24   70.12   0
  10   7   8    8.72   72.75   0
  11  10   8   90.49   90.27   0
   2  10   3  319.21   63.16   0
   3  10   5  162.46   57.80   0
   4   3   6  478.22   61.14   0
   4  12   5  184.84   61.00   0
   7   3   7  103.93   77.60   0
   8  12   8  315.58   63.69   0
   9  14   7   43.29   77.77   0
  10  12   8  238.72   77.98   0
  11   9   8   68.85   78.69   0
  11  11   8   53.11   84.65   0
   2   9   4  304.20   60.50   0
   3   6   6 1177.46   70.18   0
   3   7   6 2141.34   81.95   0
   3  12   3   41.93   66.25   0
   5  11   7  141.46   61.73   0
   5  14   4   53.55   69.07   0
   6  10   8   67.83   56.99   0
   7  15   5  159.08   81.55   0
   8  14   7   47.54   76.11   0
  11   8   8   18.76   79.33   0
   1   7   3 3515.07  109.72   0
   3   8   6   77.53   48.99   0
   4   7   7 1375.12   67.57   0
   4   8   7  192.06   54.34   0
   4  11   6  484.35   56.88   0
   4  13   4   56.69   62.66   0
   5   4   7  290.87   61.36   0
   6   6   8  881.22   69.59   0
   6  15   4   96.27   75.24   0
   7   5   8  175.92   70.61   0
   7  12   8   20.34   66.65   0
   8   5   8  574.08   74.91   0
   8  15   6  142.34   86.74   0
   9  13   8  154.53   71.95   0
  10   6   8  134.59   87.69   0
  10  13   8   27.51   79.76   0
   3   5   6   10.40   50.34   0
   4   6   7  819.74   60.00   0
   6   3   7 1291.74   85.31   0
   6  11   8  206.91   66.44   0
   6  14   6  256.28   72.88   0
   8  13   8   43.61   72.52   0
   9   5   8  -16.12   87.81   0
   2   6   5 3161.03   93.41   0
   5  13   6  477.91   70.25   0
   8   8   9  190.19   71.14   0
   8  10   9  212.77   70.15   0
   9   9   9  343.44   69.24   0
   9  11   9  -14.72   72.12   0
   2   5   5  304.21   51.64   0
   2   7   5 1652.42   72.82   0
   3   9   6  992.52   65.99   0
   5   7   8 1558.73   77.93   0
   5   8   8  452.56   58.69   0
   5   9   8   84.15   56.93   0
   5  14   5  249.10   73.50   0
   6   5   8  671.31   70.30   0
   7   9   9  583.60   73.40   0
   7  13   8  291.32   72.73   0
   7  15   6   52.61   80.62   0
   7  16   4   83.09   90.67   0
   8  11   9  158.95   71.65   0
   9   8   9  145.93   76.52   0
   9  14   8  176.29   82.68   0
  10   9   9    0.61   81.16   0
  10  10   9  205.45   83.44   0
   3  11   5 1027.99   73.42   0
   3  12   4  583.07   72.61   0
   4   5   7   24.46   45.82   0
   5  10   8  624.13   67.74   0
   6  12   8  441.26   68.92   0
   6  15   5   92.29   75.14   0
   7  10   9  128.70   57.76   0
   8   7   9  349.43   72.82   0
   9  12   9  238.71   74.56   0
  10   8   9  108.78   84.31   0
   1   8   3 1380.26   81.35   0
   2  10   4  167.69   59.91   0
   3   4   6 1012.48   71.73   0
   4  12   6  364.32   65.09   0
   4  13   5  332.18   69.79   0
   7  11   9   72.07   66.85   0
   8   4   8   20.53   81.19   0
   8  12   9   29.89   69.73   0
   8  14   8   70.16   74.81   0
   9   7   9    8.08   75.07   0
  10  12   9    3.25   73.03   0
  11  10   9   13.11   83.47   0
   2  11   3  160.29   75.60   0
   5   3   7  368.11   69.24   0
   7   4   8  841.02   83.81   0
   7   7   9   34.09   63.70   0
   7  16   5    7.09   88.14   0
   9  13   9   99.99   73.80   0
  11   9   9  147.69   90.36   0
   4   2   6 1700.31   86.54   0
   5  11   8  428.05   67.06   0
   6   8   9  930.48   73.86   0
   6   9   9   24.34   63.19   0
   6  14   7  301.97   75.28   0
   7  12   9  354.38   66.67   0
   8  13   9   62.75   71.65   0
  10   7   9  282.08   93.46   0
  10  13   9   93.09   81.66   0
   2   9   5  568.36   62.42   0
   4   4   7 1960.25   84.25   0
   5  13   7  143.64   66.44   0
   5  14   6  220.27   75.21   0
   6  10   9  464.91   64.21   0
   6  13   8   75.66   69.95   0
   6  15   6  338.08   82.36   0
   7  15   7  215.66   82.76   0
   8   6   9   59.31   67.84   0
   9   6   9  263.53   86.79   0
  11   8   9   82.69   95.56   0
   5   1   6  312.78   74.22   0
   5   5   8  245.02   60.78   0
   6   4   8   33.58   56.51   0
   6  11   9  578.63   73.88   0
   7   6   9  641.45   71.96   0
   9  14   9  -18.47   78.28   0
   3  12   5  398.65   66.88   0
   4   8   8  687.46   63.59   0
   5  12   8   33.05   62.84   0
   6   2   7   48.01   77.24   0
   7  13   9  300.68   68.98   0
   7  16   6  193.36   78.24   0
   8  16   7   92.99   83.16   0
   9  10  10  158.03   74.87   0
   3   7   7   33.78   43.76   0
   3  11   6  306.50   61.58   0
   4   7   8   61.52   51.80   0
   4   9   8 1094.34   71.34   0
   4  12   7   20.41   58.49   0
   4  13   6   18.66   63.39   0
   5  15   5  183.56   85.14   0
   6  12   9  -10.35   64.10   0
   8   9  10  351.51   74.05   0
   8  11  10   17.85   70.60   0
   8  14   9  203.49   76.03   0
   9   9  10   29.45   76.36   0
   9  12  10   26.01   73.24   0
  10  10  10   62.82   80.97   0
  10  11  10  -22.22   80.62   0
   1   7   4 1509.17   79.85   0
   1   9   3  225.63   58.70   0
   2  11   4 1071.18   78.76   0
   3   6   7 1914.86   80.90   0
   3   9   7 1393.93   72.85   0
   3  13   4  460.36   80.40   0
   4  10   8  255.35   60.08   0
   6   6   9   72.71   62.31   0
   6  14   8    4.39   70.23   0
   8   5   9  142.34   84.68   0
   8  12  10  300.41   72.79   0
  10   9  10  254.64   83.67   0
   2  10   5 1200.92   76.99   0
   4   6   8 1031.09   66.82   0
   4  14   5  118.11   69.53   0
   5   8   9  127.22   59.47   0
   5  10   9  217.56   65.45   0
   5  14   7   96.27   68.51   0
   6  15   7   -3.49   77.74   0
   7   5   9  574.94   75.25   0
   7  11  10  328.49   69.68   0
   7  15   8   35.53   79.78   0
   8   8  10   67.05   71.71   0
   9   8  10  253.10   81.80   0
   9  13  10   37.55   74.38   0
   2   7   6  143.53   54.00   0
   5   4   8 1547.39   86.91   0
   6  13   9  214.04   71.31   0
   7   8  10  485.51   72.35   0
   7  14   9    0.21   73.24   0
   7  16   7   69.04   80.08   0
   8  13  10  233.02   67.43   0
  10   8  10   64.05   87.15   0
   1   8   4  157.33   56.12   0
   2   6   6 1201.40   66.48   0
   2   8   6 1394.68   73.31   0
   3   5   7 3739.10  100.20   0
   4   3   7 1105.21   77.59   0
   4  11   8   30.49   59.66   0
   5   7   9  108.02   51.51   0
   5  11   9   69.30   64.14   0
   5  15   6   -1.27   69.67   0
   6  16   6   25.96   86.33   0
   7  12  10  139.02   61.27   0
   8   7  10   55.86   73.88   0
   8  15   9   59.88   77.12   0
   3  12   6   88.10   62.27   0
   4  13   7  499.41   69.42   0
   5   2   7 1673.28   91.59   0
   6  10  10  279.75   68.97   0
   9   7  10  243.12   80.15   0
   9  14  10  168.28   71.80   0
   2   5   6 2058.83   81.42   0
   3  13   5   -0.11   66.29   0
   4  14   6  101.76   67.44   0
   5  12   9  416.81   69.93   0
   6   3   8  341.07   74.50   0
   6   5   9  432.13   67.46   0
   6   9  10  576.14   68.14   0
   6  11  10   32.04   61.93   0
   7   7  10  519.71   72.28   0
   7  13  10   19.22   71.00   0
   8  14  10    7.86   72.01   0
   2  11   5  296.06   62.37   0
   3  11   7  633.84   64.29   0
   5   6   9  663.74   59.93   0
   6  15   8   98.03   78.35   0
   7  16   8   64.72   86.43   0
   9  11  11  -17.36   79.91   0
   1  10   3  545.86   80.35   0
   5  14   8  418.85   75.47   0
   6  12  10  186.09   71.59   0
   6  16   7   89.47   82.13   0
   8   6  10  382.36   81.74   0
   8  10  11  131.28   74.29   0
   8  11  11  377.36   77.69   0
   9  10  11  172.75   84.04   0
   9  12  11  128.57   76.66   0
  10  11  11   65.44   86.15   0
  10  12  11   78.24   83.00   0
   1   9   4  937.29   71.97   0
   2  12   4  324.55   83.55   0
   4   9   9   15.99   56.15   0
   5  15   7  334.47   78.13   0
   6   7  10  179.39   63.18   0
   7   4   9   27.37   77.15   0
   7  14  10  248.60   76.88   0
   8  12  11  190.82   77.07   0
   9   9  11  211.73   83.51   0
   9  13  11  197.41   79.99   0
  10  10  11   70.57   80.46   0
   2  10   6    4.89   47.07   0
   3   8   8 1052.65   67.24   0
   3   9   8   15.01   51.83   0
   4   8   9  386.82   55.30   0
   4  10   9  533.60   65.43   0
   6  13  10  299.74   73.73   0
   7   6  10  -10.55   66.44   0
   7  11  11    7.50   70.04   0
   8   9  11   67.95   73.76   0
   8  13  11   27.16   71.63   0
   8  15  10  122.65   75.33   0
   3   7   8 1005.88   66.21   0
   3  12   7  898.95   71.82   0
   3  13   6  649.77   70.04   0
   4  13   8  468.89   69.33   0
   4  14   7  320.74   72.65   0
   5   3   8  645.05   76.52   0
   5   5   9  344.30   62.53   0
   5   9  10  121.02   62.00   0
   5  10  10  350.94   68.33   0
   7  10  11  381.98   70.53   0
   7  12  11  156.17   72.69   0
   9  14  11  -37.90   79.04   0
  10   9  11   74.48   82.91   0
   1   6   5  849.76   67.15   0
   3  10   8  986.05   67.92   0
   4   4   8   41.39   55.09   0
   4  11   9  531.54   62.48   0
   5  11  10  627.85   73.76   0
   6   4   9  865.68   84.95   0
   6  15   9   67.62   76.85   0
   7   9  11  313.02   66.62   0
   7  16   9  141.03   87.66   0
   8   8  11  367.26   84.71   0
   9   8  11    7.65   79.17   0
   1   8   5 1591.88   79.82   0
   3   6   8  211.28   52.55   0
   5  15   8   70.17   82.28   0
   6   6  10  927.04   73.37   0
   6  14  10   29.03   70.86   0
   6  16   8  150.57   80.88   0
   7  13  11  218.31   68.72   0
   8  14  11  119.01   68.14   0
   1  10   4  467.00   73.58   0
   2   7   7 2112.36   80.39   0
   2   8   7  608.50   55.95   0
   2  11   6  784.69   73.66   0
   2  12   5  393.19   72.30   0
   4  15   6  344.12   84.36   0
   5  12  10  133.67   58.43   0
   5  14   9    2.08   69.97   0
   6  10  11   61.86   66.25   0
   6  11  11  434.96   71.25   0
   7   8  11   32.69   67.21   0
  10   8  11  222.67   91.84   0
   4   2   7   38.26   53.76   0
   6  12  11  171.64   69.40   0
   7   5  10  397.02   79.73   0
   7  14  11   37.04   74.25   0
   8   7  11  166.12   83.10   0
   1   9   5 1110.58   78.74   0
   2   6   7 1417.75   69.46   0
   3  13   7  147.68   70.98   0
   4  14   8   26.99   75.21   0
   5  13  10   88.92   69.12   0
   5  16   7   68.20   83.73   0
   8  15  11  167.04   77.53   0
   9   7  11  120.84   91.71   0
   9  11  12  123.82   87.58   0
   9  13  12   24.80   78.55   0
   2  10   7  820.59   67.41   0
   3   3   7  838.31   67.99   0
   6   8  11  611.62   73.75   0
   6  13  11   20.42   70.18   0
   6  16   9    0.80   80.55   0
   7   7  11  415.34   79.92   0
   7  16  10  -10.90   81.84   0
   8  12  12   72.27   75.90   0
   9  10  12   -8.70   85.30   0
  10  11  12   11.87   83.75   0
   3   5   8  520.05   55.13   0
   3  12   8   30.03   58.17   0
   4  13   9  106.98   65.71   0
   4  15   7    9.30   76.51   0
   5   4   9  141.05   64.03   0
   8  10  12  268.11   73.31   0
   8  13  12  274.03   78.10   0
  10  10  12  154.81   90.07   0
   2   3   6  263.95   51.11   0
   2  12   6 1038.98   76.94   0
   4   5   9  602.80   63.85   0
   4   9  10  819.71   64.17   0
   4  10  10  767.19   66.37   0
   5   6  10    5.20   57.49   0
   5  15   9  239.17   78.53   0
   6   5  10  220.68   64.61   0
   6  17   8   22.27   89.31   0
   7  11  12  272.01   72.95   0
   7  12  12  290.91   76.93   0
   7  15  11   16.24   74.45   0
   8   9  12   86.39   82.11   0
   8  14  12   76.40   77.40   0
   2   5   7  272.97   49.73   0
   3   8   9  134.63   53.75   0
   3   9   9  697.20   60.17   0
   3  10   9  648.28   65.87   0
   4   3   8 1128.66   81.06   0
   4   8  10   24.05   56.51   0
   4  11  10   -7.38   55.53   0
   5  10  11  655.69   76.18   0
   5  11  11  105.32   65.09   0
   5  16   8   84.43   76.60   0
   6   7  11  348.52   68.61   0
   6  14  11  289.33   75.59   0
   7  13  12   23.78   72.51   0
   1  10   5   18.30   58.54   0
   1  11   4   11.62   72.53   0
   2  11   7  587.11   68.29   0
   5   9  11  452.39   63.80   0
   5  12  11  231.52   67.71   0
   6   3   9  257.89   87.68   0
   7   9  12  172.87   75.89   0
   8   6  11    1.48   77.48   0
  10   9  12  119.58   92.47   0
   1   7   6 1211.32   69.43   0
   3   7   9  307.02   51.56   0
   3  11   9   13.84   57.49   0
   4   7  10  635.11   64.32   0
   4  12  10  405.83   63.47   0
   4  14   9  290.54   72.61   0
   4  15   8  352.88   82.39   0
   5   2   8    3.19   72.02   0
   6  16  10  132.66   84.92   0
   7  14  12   69.24   72.49   0
   8   8  12   12.48   83.89   0
   9   8  12  239.47   96.08   0
   1   6   6 1472.18   73.45   0
   2   8   8  720.91   61.50   0
   3  14   7   62.16   64.32   0
   5  13  11  389.05   71.48   0
   6  10  12  369.78   74.34   0
   6  11  12  133.04   71.63   0
   6  12  12   36.81   67.82   0
   6  17   9   96.43   91.43   0
   1   9   6  458.03   62.15   0
   3  12   9  478.62   68.02   0
   5   5  10  404.35   64.66   0
   5  15  10  118.35   75.95   0
   5  16   9  162.84   80.22   0
   7   8  12  471.99   77.01   0
   9  12  13   21.21   83.62   0
   2   4   7 1956.19   82.54   0
   2   7   8   76.22   44.91   0
   2  12   7   18.10   61.31   0
   3   6   9 2248.96   83.11   0
   6   6  11   74.90   66.66   0
   6  13  12  191.69   67.95   0
   7  15  12  146.29   80.53   0
   8  11  13  120.55   83.44   0
   8  13  13  -17.90   77.04   0
   9  11  13  -19.45   88.51   0
   1  11   5  902.42   81.43   0
   2  13   6   59.24   69.27   0
   4   4   9 1296.05   78.54   0
   5   7  11  340.76   64.57   0
   6   4  10   58.98   73.37   0
   8  14  13   46.08   83.01   0
   9  10  13  155.26   92.83   0
   1   5   6  468.50   53.71   0
   1  10   6 1389.68   80.95   0
   2   6   8 2022.26   82.26   0
   2  11   8  403.00   61.12   0
   3  14   8  320.99   78.05   0
   4  10  11   32.58   63.69   0
   4  15   9  109.54   76.91   0
   5   3   9  630.47   78.54   0
   6  14  12   91.44   70.17   0
   7  12  13   16.37   75.69   0
   8   7  12  256.42   86.11   0
   8  10  13    0.98   82.78   0
   3   2   7 1617.28   86.01   0
   3   9  10   82.71   57.02   0
   3  10  10  162.96   59.14   0
   3  13   9  419.30   70.67   0
   4   9  11  403.85   66.13   0
   4  11  11  667.40   67.97   0
   4  14  10   68.74   69.58   0
   5  11  12  413.72   72.62   0
   6   8  12   31.98   60.55   0
   6  16  11   14.61   83.85   0
   6  17  10   27.93   74.99   0
   7   5  11  113.25   82.94   0
   7   7  12   80.58   74.54   0
   7  13  13  248.24   78.21   0
   7  16  12    4.32   85.96   0
   3  11  10  563.71   68.91   0
   4   1   7  244.46   73.33   0
   4  12  11  522.80   65.71   0
   4  16   8  179.91   88.81   0
   5  10  12   12.81   58.77   0
   5  12  12  372.38   71.48   0
   5  16  10   25.99   81.99   0
   6  15  12   23.39   72.58   0
   7  10  13  224.61   77.73   0
   7  14  13  135.38   72.59   0
   8   9  13  187.30   90.72   0
   9   9  13  141.16   93.91   0
   0   8   4 2616.70  100.45   0
   2  13   7  548.12   71.61   0
   4   8  11  938.75   72.09   0
   5   6  11  637.37   68.31   0
   5   9  12  472.91   69.59   0
   5  13  12    8.40   70.51   0
   5  15  11   29.03   74.29   0
   2  12   8  499.65   65.66   0
   4  13  11    9.60   68.52   0
   5  17   9   13.60   82.82   0
   6   5  11  548.43   76.12   0
   6   7  12  593.05   75.94   0
   6  11  13  230.21   74.53   0
   6  12  13  266.20   74.85   0
   7   9  13   11.03   74.73   0
   7  15  13    5.73   82.82   0
   1   4   6 2772.47   94.76   0
   1   7   7   44.27   46.65   0
   1   9   7 1471.24   75.57   0
   1  11   6  241.80   63.15   0
   2   5   8 1527.15   71.15   0
   2   8   9 1598.40   74.68   0
   2   9   9  171.66   50.07   0
   2  10   9  388.70   59.94   0
   3   3   8 1246.04   75.51   0
   3   7  10  660.99   62.78   0
   4   2   8 1796.76   86.61   0
   4   5  10  192.94   59.10   0
   4  15  10  122.99   77.76   0
   5   4  10  725.14   72.29   0
   5  14  12  115.41   72.75   0
   6  13  13   71.06   69.36   0
   3  14   9  -21.01   69.77   0
   4  16   9    5.93   81.24   0
   6  14  13   45.86   74.32   0
   8   8  13  285.68   84.38   0
   8  12  14   -3.98   83.12   0
   8  13  14   88.36   80.12   0
   0   9   4  499.07   69.74   0
   1   6   7  306.63   49.80   0
   1  10   7   31.03   53.69   0
   2  11   9  650.36   67.08   0
   3  13  10    6.11   62.57   0
   3  15   8   86.68   73.94   0
   4  14  11  211.11   73.23   0
   5  16  11  184.36   85.51   0
   7   6  12  106.11   77.94   0
   8  11  14   55.67   88.71   0
   9  11  14   74.34   84.01   0
   2  13   8  263.45   73.86   0
   4   3   9  360.56   68.27   0
   4  11  12  291.71   69.70   0
   5  17  10  137.83   82.45   0
   6   9  13  332.48   70.09   0
   7   8  13  185.55   80.64   0
   0   7   5 2260.18   89.59   0
   3   6  10   14.85   51.08   0
   3  10  11  654.48   70.50   0
   4  10  12  930.28   72.47   0
   4  12  12   57.36   62.83   0
   5   7  12   51.25   63.66   0
   6  15  13  220.07   77.26   0
   7  13  14  116.96   69.65   0
   7  14  14   38.48   78.94   0
   8  10  14  175.27   86.92   0
   9  10  14    5.93   89.88   0
   0   8   5   26.03   55.89   0
   1  11   7  285.36   63.69   0
   1  12   6  183.10   69.72   0
   2  12   9   48.62   60.29   0
   3   4   9   29.33   53.59   0
   3   9  11  550.84   65.40   0
   3  11  11   40.66   56.10   0
   4   9  12  234.22   65.59   0
   5   5  11   64.59   60.95   0
   5  11  13  285.75   67.54   0
   5  12  13    2.54   61.51   0
   5  13  13  147.03   74.22   0
   6   6  12  473.54   78.55   0
   1   5   7 1533.59   70.83   0
   2   4   8   34.00   51.03   0
   2   6   9  196.66   47.65   0
   3  12  11  173.34   66.10   0
   3  14  10  228.73   70.69   0
   3  15   9  124.78   70.28   0
   4   6  11  122.45   51.98   0
   4  13  12  414.17   68.42   0
   4  15  11  263.69   78.26   0
   4  16  10  253.73   76.32   0
   5  10  13  520.63   69.79   0
   6   8  13  343.77   73.26   0
   7  10  14   55.59   80.28   0
   1   8   8  990.90   64.68   0
   3   8  11    3.04   56.18   0
   4   4  10  125.40   59.51   0
   5  14  13  225.61   75.31   0
   5  16  12   79.65   84.89   0
   5  17  11  149.12   83.93   0
   6  12  14    7.53   75.46   0
   6  13  14  152.48   76.86   0
   7   7  13  275.64   83.71   0
   0   9   5 1198.37   75.91   0
   1  10   8  626.45   65.99   0
   2   9  10  667.28   64.86   0
   2  10  10  619.84   65.61   0
   2  13   9   94.17   71.29   0
   4   8  12  121.20   56.56   0
   6  11  14  310.39   77.80   0
   6  14  14  205.91   76.81   0
   1   7   8 2123.02   77.31   0
   2   8  10   98.72   55.29   0
   2  14   8   -5.48   68.27   0
   7   9  14  223.78   87.02   0
   1  12   7  890.58   74.33   0
   3   7  11 1375.29   74.05   0
   4  16  11    4.69   78.25   0
   5   3  10   87.02   71.77   0
   5   6  12  222.10   65.16   0
   6   7  13   10.66   78.71   0
   6  10  14  304.66   72.10   0
   6  15  14    7.91   83.20   0
   8  12  15  170.50   91.57   0
   1  11   8  672.01   68.63   0
   2   5   9 1092.31   68.03   0
   2  12  10  399.31   65.08   0
   3   1   7  708.43   75.82   0
   3  14  11  173.01   71.30   0
   3  15  10  274.29   77.28   0
   4  11  13  117.14   69.64   0
   4  12  13  408.40   74.53   0
   4  15  12    5.88   75.14   0
   5   8  13  195.09   66.55   0
   7  13  15  111.94   79.71   0
   8  11  15   27.23   85.26   0
   0   8   6 2552.99   93.07   0
   0  10   5  936.28   85.65   0
   1   4   7  300.60   54.81   0
   1   6   8  472.62   52.64   0
   2   7  10  331.28   52.05   0
   3   2   8   55.32   58.15   0
   3  10  12   28.64   63.37   0
   3  11  12  258.93   69.56   0
   4   5  11  766.00   69.65   0
   4  10  13   17.51   64.23   0
   4  13  13   39.96   71.98   0
   4  17  10   50.11   84.53   0
   5  12  14  334.58   77.04   0
   5  17  12   58.85   81.34   0
   6   5  12   -1.35   80.77   0
   6   9  14   -9.58   73.96   0
   7  14  15  194.12   87.75   0
   8   8  14  103.75   90.30   0
   0   9   6 1071.75   78.59   0
   2   2   7  247.77   53.05   0
   2  14   9  455.81   71.22   0
   3  12  12  519.84   71.92   0
   5   4  11  255.97   72.44   0
   5  11  14   88.53   72.89   0
   5  13  14  174.71   71.04   0
   5  16  13   62.69   80.49   0
   7   8  14  198.82   77.05   0
   7  11  15  192.40   90.92   0
   0   6   6  519.85   59.62   0
   1   9   9 1683.90   76.55   0
   1  12   8   84.33   65.62   0
   2  13  10  449.83   68.78   0
   3   3   9 1659.05   83.66   0
   3   9  12  398.10   62.17   0
   4   9  13  368.41   68.52   0
   4  14  13   35.02   73.86   0
   5  10  14   21.27   71.07   0
   5  14  14   21.45   74.17   0
   8  10  15  100.96   84.23   0
   1   8   9  331.09   55.16   0
   1  13   7  190.64   77.20   0
   2   3   8  823.75   67.64   0
   2  10  11   10.03   58.46   0
   3  15  11   56.74   83.78   0
   4   1   8  267.65   74.96   0
   4   2   9  251.88   73.42   0
   4  16  12  146.29   82.05   0
   5   7  13  749.98   75.86   0
   6  12  15  118.43   78.18   0
   6  13  15  221.19   79.00   0
   0  10   6   45.52   62.59   0
   1   5   8  935.73   67.39   0
   2   6  10 2106.33   78.46   0
   2   9  11  261.10   60.71   0
   2  11  11  692.18   66.21   0
   3   8  12  901.84   68.66   0
   3  16  10    5.55   85.53   0
   4   6  12  442.73   64.95   0
   4  17  11   13.00   81.45   0
   5  15  14  174.50   77.66   0
   6   6  13  177.63   75.58   0
   6   8  14  179.79   81.73   0
   6  14  15   32.43   78.74   0
   7  10  15  192.61   85.84   0
   1   7   9  438.55   56.37   0
   1  11   9    3.01   48.83   0
   3   4  10  698.39   64.08   0
   3  14  12  104.81   69.66   0
   4   3  10 1096.50   82.50   0
   4  15  13  133.75   81.25   0
   5   5  12  684.96   72.71   0
   5   9  14  478.76   76.79   0
   6  15  15  110.45   81.53   0
   0   5   6 3176.94   96.65   0
   2   8  11 1062.32   70.24   0
   2  14  10   71.11   71.87   0
   8   9  15  216.28   95.00   0
   0   8   7  517.45   56.18   0
   0   9   7  248.69   58.96   0
   1  12   9  495.82   67.54   0
   1  13   8  195.33   69.53   0
   2  13  11   10.81   66.18   0
   2  15   9  181.27   76.38   0
   4  11  14  258.79   74.51   0
   4  12  14   39.35   67.93   0
   4  13  14  151.93   74.60   0
   6  10  15   51.98   80.15   0
   7   7  14   10.90   84.73   0
   3   7  12   94.59   58.77   0
   3  10  13  512.35   72.43   0
   3  11  13  265.04   64.85   0
   3  12  13   -3.94   67.61   0
   3  16  11  232.04   85.31   0
   4   4  11  878.65   70.95   0
   4  17  12  209.19   89.78   0
   5  12  15   81.51   76.44   0
   5  13  15   39.95   70.52   0
   7  12  16  116.18   88.82   0
   0  10   7 1127.32   78.43   0
   0  11   6  412.18   75.58   0
   1   3   7  341.49   55.81   0
   1   6   9 1846.81   72.94   0
   2   7  11  603.78   63.14   0
   3   5  11   21.31   55.33   0
   3  13  13  421.82   73.01   0
   3  15  12  302.89   81.49   0
   4   7  13   34.93   61.17   0
   4  10  14  260.09   65.88   0
   4  14  14  175.55   77.33   0
   4  16  13   72.89   85.21   0
   5   6  13  283.73   72.09   0
   5   8  14  180.32   71.79   0
   5  11  15  304.86   77.19   0
   5  14  15  223.52   79.00   0
   6   7  14  170.37   82.79   0
   0   6   7  593.30   58.83   0
   1   9  10  629.10   58.40   0
   1  11  10 1036.69   72.54   0
   2   5  10  318.41   49.81   0
   3   9  13   44.66   62.75   0
   5  15  15   82.66   82.39   0
   6   9  15  299.60   86.11   0
   7  11  16   25.79   88.14   0
   1   4   8 3134.38   93.87   0
   1   8  10 1295.82   67.18   0
   1  13   9  467.82   69.92   0
   2  10  12  747.75   67.07   0
   2  11  12  240.04   59.37   0
   2  14  11  290.16   76.02   0
   2  15  10   43.29   78.07   0
   4   5  12   13.61   59.78   0
   6  13  16   20.64   79.45   0
   6  14  16  228.00   87.11   0
   0   4   6 1251.59   73.00   0
   0  11   7  537.61   75.19   0
   2   9  12  301.27   66.02   0
   7   8  15  150.22   90.87   0
   0   9   8 1044.26   70.41   0
   1   7  10  521.47   59.36   0
   1  12  10  351.81   59.89   0
   2   6  11  115.99   53.89   0
   2  13  12  476.04   71.81   0
   3   6  12  276.38   58.84   0
   3   8  13  201.02   63.18   0
   3  16  12   67.85   80.43   0
   4  17  13   12.21   76.25   0
   5   7  14   32.15   80.13   0
   6  11  16  304.02   90.28   0
   7  10  16  174.15   86.04   0
   0  10   8  692.00   67.10   0
   1   5   9  333.83   50.16   0
   2   8  12  107.05   58.64   0
   3   2   9 1545.35   84.59   0
   3  15  13   41.62   76.93   0
   4  12  15  274.66   77.14   0
   4  13  15  188.12   75.50   0
   4  16  14    8.57   83.23   0
   5   4  12  265.48   74.48   0
   5   9  15   12.46   72.94   0
   6   8  15  116.33   85.53   0
   0   5   7  126.99   44.52   0
   0   7   8  128.84   47.00   0
   2   2   8 1559.85   78.43   0
   2   3   9   91.86   53.28   0
   3   1   8 1204.76   81.10   0
   3   3  10   41.57   57.76   0
   3  11  14   54.25   62.25   0
   3  12  14  253.02   73.08   0
   4   6  13  488.78   70.47   0
   4   8  14  214.82   62.40   0
   4  11  15   11.41   72.44   0
   4  14  15   19.34   73.76   0
  -1   7   4 2421.72  101.15   0
   1  10  11  896.89   71.45   0
   1  13  10   12.25   66.96   0
   2  14  12  162.64   72.43   0
   3  10  14  252.05   68.61   0
   3  13  14  169.01   66.38   0
   5   5  13   44.90   72.87   0
   5  12  16  108.16   78.11   0
   5  13  16  198.56   72.96   0
   5  14  16   69.97   74.26   0
   6   6  14   68.38   77.47   0
   6  10  16   72.31   88.11   0
   0  11   8   26.39   56.74   0
   0  12   7   71.99   75.36   0
   1   6  10  307.52   53.96   0
   1   9  11  655.37   60.33   0
   2   4  10  280.22   55.95   0
   2  11  13   50.43   64.09   0
   3   4  11  280.10   59.67   0
   4  10  15  213.57   68.73   0
   4  15  15  110.91   76.44   0
   7   9  16  140.37   95.90   0
   0   6   8 1597.31   70.47   0
   1   8  11   12.55   54.05   0
   1  12  11  124.58   63.91   0
   2   7  12  753.19   63.00   0
   2  10  13  147.81   67.70   0
   2  12  13  465.01   72.42   0
   3  16  13  103.96   80.01   0
   3  17  12   55.16   89.21   0
   4   2  10  595.65   83.33   0
   4   3  11   55.62   66.91   0
   5   8  15  282.06   79.46   0
   0   8   9 1174.56   69.04   0
   0  10   9  346.34   62.05   0
   2  15  12    4.29   82.61   0
   3   5  12  836.55   70.55   0
   3   9  14  432.74   64.39   0
   3  15  14  123.37   81.63   0
   4   7  14  664.17   74.85   0
  -1   7   5  596.25   63.04   0
   1   3   8  518.74   57.67   0
   1  13  11  315.64   68.07   0
   1  14  10  380.61   72.34   0
   2   9  13  869.22   69.69   0
   2  16  11  108.45   87.93   0
   4   4  12  466.81   66.58   0
   4  16  15  127.78   83.10   0
   5   6  14  381.89   74.81   0
   5  10  16  160.52   79.95   0
   6   7  15   -4.31   77.19   0
   6   9  16   19.33   82.40   0
   6  12  17   34.46   83.05   0
  -1   8   5 2575.39   97.25   0
   0   4   7 2271.92   79.41   0
   0  11   9  970.87   74.81   0
   1   4   9  282.33   49.73   0
   1   7  11  488.59   61.94   0
   2  14  13    3.71   71.41   0
  -1   6   5  803.11   66.13   0
   0   7   9 1275.19   65.39   0
   1  10  12    1.03   60.30   0
   1  11  12  308.97   68.87   0
   3  12  15  103.77   69.64   0
   3  13  15   62.60   71.38   0
   3  17  13  129.32   90.82   0
   4   5  13  648.28   73.14   0
   4  12  16   76.51   73.53   0
   4  13  16   26.02   64.49   0
   4  14  16  204.24   79.35   0
   6  11  17   43.36   86.49   0
  -1   9   5  195.49   69.90   0
   0   5   8 2027.80   76.16   0
   1   5  10 1410.58   65.83   0
   1  12  12  613.88   72.73   0
   2   8  13  421.24   62.34   0
   3   6  13  219.54   62.53   0
   3  11  15  363.08   70.93   0
   3  14  15  288.28   77.51   0
   3  16  14  124.89   84.70   0
   4  11  16  164.99   78.37   0
   4  15  16  196.87   85.24   0
   5  13  17   -3.07   83.67   0
   7  10  17   -3.69   84.23   0
  -1   8   6  185.34   58.06   0
   0  12   9  407.03   67.14   0
   1  14  11  140.84   73.95   0
   2  11  14  348.58   72.55   0
   2  12  14   52.58   66.70   0
   2  15  13  164.62   80.77   0
   2  16  12  185.75   87.89   0
   3  10  15  214.69   71.83   0
   4   8  15   34.56   70.03   0
   5   7  15  230.48   78.50   0
   5   9  16  223.67   82.77   0
   5  12  17  184.30   79.79   0
  -1   7   6 1805.92   81.93   0
  -1   9   6  231.82   65.27   0
   0   6   9   75.60   48.35   0
   0  10  10  635.55   58.76   0
   1  13  12   91.36   68.60   0
   2  10  14  342.56   67.92   0
   4   6  14   76.86   69.84   0
   6   8  16  292.06   84.24   0
   6  10  17  196.31   88.29   0
   0   8  10    7.19   46.03   0
   0  11  10   28.85   58.52   0
   1   6  11  685.74   58.33   0
   1   8  12  902.86   64.52   0
   2   3  10 1470.48   76.73   0
   2   7  13    6.22   58.77   0
   3   7  14   53.39   63.47   0
   5  11  17  151.67   86.97   0
   2   2   9  629.18   65.72   0
   2   4  11  409.64   61.50   0
   2   9  14   -4.62   64.77   0
   2  14  14  355.02   76.82   0
   3   2  10  904.00   78.56   0
   3   3  11 1213.83   76.33   0
   3   9  15   27.08   68.21   0
  -1   8   7  771.56   67.26   0
  -1  10   6  594.35   82.38   0
   0  12  10  262.86   68.22   0
   0  13   9   26.54   70.50   0
   1  14  12   40.77   74.48   0
   1  15  11    7.59   83.24   0
   2  16  13  162.67   84.86   0
   3   4  12  278.98   61.99   0
   3  16  15   -3.37   82.74   0
   5   5  14  189.86   81.07   0
   5   8  16    3.13   78.96   0
  -1   7   7   94.03   52.87   0
  -1   9   7  956.22   73.50   0
   0   4   8   44.47   48.61   0
   1   7  12    8.70   53.07   0
   1  10  13  384.84   69.08   0
   1  11  13  357.88   64.43   0
   2   5  12   -8.66   52.11   0
   2  15  14  122.43   80.69   0
   3   5  13   71.23   63.18   0
   3  12  16  130.26   69.39   0
   3  13  16  290.38   77.09   0
   4   7  15  171.01   71.44   0
   4   9  16   57.09   73.81   0
   4  13  17  165.27   79.27   0
   4  14  17   61.86   78.78   0
   5  10  17  -34.80   84.48   0
   6   9  17  113.90   92.23   0
   0   3   7 2128.50   79.43   0
   0   9  11  361.96   61.59   0
   0  11  11  529.90   66.67   0
   1  13  13  124.06   70.14   0
   2   1   8  423.31   59.55   0
   3   1   9   10.88   63.73   0
   3  11  16    2.77   72.37   0
   3  14  16   39.41   68.03   0
   4  12  17   50.15   76.35   0
  -1  10   7   97.50   62.85   0
   0  13  10  418.85   73.85   0
   1   2   8  115.48   52.71   0
   1   5  11  272.73   55.42   0
   1   9  13   42.55   56.27   0
   2   8  14  463.58   64.67   0
   2  11  15   19.96   66.00   0
   2  12  15  190.72   72.92   0
   2  13  15  283.18   77.42   0
   4   3  12  796.29   83.78   0
   4   4  13   99.16   72.96   0
   4  11  17   53.71   75.21   0
   5   6  15   15.32   76.94   0
  -1   6   7 1954.64   75.23   0
  -1   9   8   16.03   51.98   0
   0   6  10  600.26   59.75   0
   0   8  11  968.65   67.76   0
   0  12  11  529.95   69.56   0
   1  15  12  260.87   76.75   0
   3   6  14  416.56   67.79   0
   3  10  16  392.04   77.16   0
  -1   8   8 1226.28   67.32   0
   1   8  13  441.44   66.56   0
   1  14  13  218.54   78.06   0
   2  10  15  401.47   67.87   0
   2  16  14   45.21   78.28   0
   4   5  14  203.10   66.87   0
   4   8  16  336.06   78.50   0
   5   9  17  106.23   86.97   0
  -1  10   8  720.16   66.25   0
  -1  11   7  210.62   77.50   0
   1   6  12  680.24   58.80   0
   2  15  15   47.59   84.06   0
   4  10  17  223.73   83.64   0
   5   7  16   99.54   78.97   0
   0   7  11   25.43   52.97   0
   0  10  12  551.93   67.87   0
   0  13  11    1.81   68.80   0
   1   1   7 1904.13   87.35   0
   1  11  14    4.91   60.57   0
   1  12  14  288.89   72.93   0
   2   9  15  491.73   68.82   0
   3   7  15  400.49   72.57   0
   4   6  15  396.94   82.18   0
   5  11  18   86.87   90.78   0
   6   8  17   23.30   88.03   0
  -1   9   9  549.43   64.31   0
  -1  11   8  742.48   79.31   0
   0   9  12  118.45   59.68   0
   0  11  12  255.15   59.76   0
   1  10  14  184.91   59.52   0
   1  13  14  419.35   77.72   0
   1  15  13   -6.37   74.23   0
   3  12  17  143.88   75.42   0
   3  13  17   18.28   71.42   0
   3  14  17   62.66   84.90   0
  -1   4   6 3128.87   92.64   0
  -1   6   8   85.96   50.85   0
  -1  10   9  619.96   67.87   0
   0   4   9 4185.45   98.90   0
   0   5  10   49.90   47.70   0
   0  12  12   -2.44   63.44   0
   1   7  13  867.54   64.86   0
   1   9  14  662.93   72.75   0
   2   3  11  252.48   58.96   0
   2   4  12  859.26   70.19   0
   2  12  16  148.42   74.03   0
   2  13  16    3.93   73.65   0
   2  16  15  167.10   87.33   0
   0   3   8 1798.02   72.65   0
   0   8  12  209.95   59.43   0
   1  14  14   19.67   75.84   0
   2   2  10  529.81   65.22   0
   2   5  13  756.24   68.63   0
   2  11  16  436.38   74.90   0
   2  14  16  197.62   77.82   0
   3   3  12   63.57   62.07   0
   3   4  13  448.60   69.09   0
   3  11  17  145.84   76.16   0
   4   9  17  132.17   83.33   0
   4  12  18  158.14   75.14   0
   5   8  17  231.50   83.61   0
   5  10  18  125.30   83.54   0
  -1   7   9  805.22   62.71   0
  -1  11   9  -10.01   58.01   0
   0   6  11  496.52   59.54   0
   0  13  12  222.17   74.71   0
   0  14  11  172.48   74.12   0
   1   3  10   14.59   51.02   0
   2   8  15   36.40   59.16   0
   3   2  11  252.56   72.05   0
   3   5  14  412.24   75.41   0
   3   8  16   50.67   70.60   0
   4   7  16  227.50   78.97   0
   6   9  18  112.10   99.00   0
   1   8  14  126.04   66.70   0
   1  15  14  181.81   87.93   0
   1  16  13   15.88   91.05   0
   2   6  14   12.68   59.68   0
   2  10  16   56.76   66.44   0
   2  15  16  138.16   83.06   0
  -1   9  10   68.48   53.56   0
  -1  10  10   37.15   55.72   0
   0   2   7   13.13   41.47   0
   0  10  13    9.50   63.01   0
   0  12  13  502.82   75.51   0
   1   2   9 1412.33   76.82   0
   1  11  15  241.55   72.76   0
   1  12  15   74.49   64.57   0
  -1   4   7   34.65   48.45   0
  -1   5   8  913.35   59.35   0
  -1   6   9 1602.89   72.97   0
  -1  11  10  489.93   68.77   0
  -1  12   9  422.12   76.85   0
   0   7  12 1034.23   64.65   0
   0   9  13  688.66   72.13   0
   0  14  12  288.89   73.80   0
   1   6  13  155.54   53.01   0
   1  10  15  121.11   62.48   0
   2   1   9 2451.81   92.81   0
   3   6  15   16.85   64.58   0
   4   4  14  410.36   83.63   0
   4   8  17  -23.45   79.85   0
   5   9  18   19.96   89.97   0
   0  13  13  113.60   71.77   0
   1  14  15  240.05   82.21   0
   2   9  16  115.71   70.78   0
   3  13  18  139.47   80.02   0
   4   5  15   75.57   79.95   0
   4  10  18   18.03   85.91   0
  -1   7  10  632.21   61.36   0
   0   4  10  346.19   53.52   0
   0   5  11  812.63   62.59   0
   1   7  14  100.64   62.29   0
   1   9  15   34.40   66.86   0
   1  16  14  147.38   89.07   0
   2  12  17   62.25   70.12   0
   2  13  17  239.52   78.11   0
   2  14  17   80.55   79.73   0
   3   7  16  326.80   75.60   0
   3   9  17   73.50   68.82   0
   3  12  18    5.89   83.20   0
   5   7  17   76.79   92.04   0
  -1   3   6 1510.16   74.37   0
  -1  10  11  606.51   68.10   0
  -1  12  10  265.07   65.62   0
   0   3   9  506.48   58.37   0
   0   8  13  467.42   62.33   0
   1   1   8 2133.16   86.67   0
   1  15  15   98.77   81.83   0
   2  11  17  107.50   73.20   0
   3  11  18   27.47   77.92   0
   4   6  16   10.18   81.27   0
  -1  11  11  166.76   62.83   0
   0   6  12  262.99   57.96   0
   0  11  14  365.65   68.29   0
   0  14  13   37.19   73.31   0
   2   3  12  719.28   71.02   0
   2   4  13   38.41   57.08   0
  -1   5   9  544.66   55.37   0
  -1   8  11   39.12   49.25   0
   0  10  14  218.63   66.14   0
   1   4  12  269.32   58.35   0
   1  11  16   16.25   71.91   0
   1  12  16  137.95   68.84   0
   1  13  16  247.63   76.12   0
   2   5  14  356.28   65.46   0
   2  10  17  291.93   78.49   0
   4   9  18  159.22   85.77   0
  -1   4   8 1697.00   70.13   0
  -1   6  10   56.69   45.05   0
  -1  12  11  128.60   66.59   0
   0   7  13   84.87   60.07   0
   0   9  14   20.09   62.90   0
   0  13  14  102.91   73.03   0
   1   3  11 1258.82   73.38   0
   1   8  15  292.74   61.48   0
   1  16  15   13.50   89.54   0
   2   2  11  699.37   72.91   0
   3   3  13  399.13   76.05   0
   3   4  14   -6.48   63.99   0
   3   8  17  319.88   80.46   0
   4   7  17  269.62   84.09   0
   5   8  18   41.65   87.74   0
  -2   7   5 1481.95   83.22   0
  -1   7  11  849.18   66.70   0
   0  15  13  170.32   88.07   0
   1  10  16  240.89   72.50   0
   2   0   8  585.76   72.83   0
   2   6  15  619.27   72.29   0
   3   5  15  253.76   70.40   0
  -2   6   5 1574.05   81.92   0
  -2   7   6   47.64   54.86   0
  -2   8   5  393.38   67.58   0
  -2   8   6  471.62   63.57   0
  -1   3   7 1583.65   73.30   0
  -1   9  12  569.78   66.95   0
  -1  11  12  224.94   65.76   0
   0  14  14  175.92   79.93   0
   1   2  10  772.13   67.38   0
   1  15  16   18.90   83.54   0
   2  13  18   89.20   77.54   0
   3   2  12  694.51   90.81   0
  -2   8   7  857.73   73.23   0
  -2   9   6  644.32   76.66   0
  -2   9   7   45.66   65.63   0
  -1  12  12  588.05   74.48   0
  -1  13  11  553.13   79.14   0
   0   4  11  597.61   59.38   0
   0   5  12   28.78   53.37   0
   0   8  14  440.93   70.42   0
   1   9  16  252.21   71.00   0
   2   7  16  111.57   70.84   0
   2  12  18  242.67   79.21   0
   3   6  16  287.20   79.14   0
   4  10  19  131.38   86.80   0
  -2   6   6  602.35   62.04   0
  -1   8  12  581.76   65.71   0
   0  11  15    9.42   61.93   0
   0  13  15  312.24   79.45   0
   1   7  15  287.88   67.91   0
   2   1  10   87.42   65.01   0
   2  11  18   61.25   74.62   0
   3   9  18   84.13   84.34   0
   4   8  18  170.09   77.42   0
  -2   8   8  656.77   62.94   0
  -2   9   8 1168.81   72.13   0
  -1   4   9   50.12   46.38   0
  -1   6  11  699.53   63.07   0
   0   6  13  825.57   63.40   0
   0  10  15  215.69   64.47   0
   0  15  14   74.64   81.34   0
   1  12  17  311.59   77.48   0
   1  13  17   12.13   67.29   0
   3   7  17   85.76   84.86   0
  -2   5   5   68.54   49.72   0
  -2   6   7  525.54   58.60   0
  -2   7   8  115.16   55.43   0
  -2  10   7  897.49   88.32   0
  -2  10   8  365.66   74.10   0
  -1  11  13  480.84   69.63   0
  -1  13  12   76.19   69.27   0
   0  14  15   36.60   82.19   0
   1   1   9   47.30   57.42   0
   1  11  17  239.06   71.44   0
  -2   8   9 1049.22   69.83   0
  -2   9   9   73.80   59.03   0
  -1   3   8 1331.78   69.22   0
  -1   7  12   25.10   49.76   0
  -1   9  13    5.67   61.49   0
  -1  12  13   44.29   68.35   0
   0   9  15  298.34   61.75   0
   1   8  16    2.58   67.18   0
   2   4  14  565.25   70.77   0
   2   8  17   43.28   64.70   0
   2  10  18   14.83   74.03   0
   4   6  17  205.53   92.30   0
  -2  10   9  212.52   62.23   0
  -1   2   6   26.66   39.91   0
   1   3  12  412.82   62.73   0
   1   5  14  411.93   65.29   0
   1  10  17  -22.98   65.00   0
   2   3  13  373.61   64.22   0
   2   5  15  221.12   66.75   0
   3  10  19   27.65   84.37   0
   4   9  19   11.68   82.74   0
  -1   8  13  525.54   66.49   0
  -1  13  13  243.94   77.86   0
  -1  14  12   91.05   82.94   0
   0   8  15   97.43   63.48   0
   0  11  16  251.98   74.57   0
   0  12  16  205.77   75.14   0
   0  15  15   94.28   76.06   0
   1   6  15   18.06   62.94   0
   2   6  16   31.76   68.18   0
   3   8  18   53.23   80.35   0
  -2   5   7  484.43   52.10   0
  -2   9  10  395.30   61.38   0
  -2  10  10  540.15   67.55   0
  -1   5  11   32.24   52.56   0
   0   5  13  823.32   68.22   0
   1   2  11  130.04   63.66   0
   1   9  17  162.33   74.07   0
   2   2  12   60.57   63.59   0
   3   4  15  173.96   79.69   0
   4   7  18    5.41   87.21   0
  -2   8  10   35.86   46.15   0
  -1   4  10  922.68   59.00   0
  -1   6  12  268.57   53.96   0
  -1  10  14  348.83   71.16   0
  -1  12  14  247.43   72.88   0
   0   6  14   30.34   60.45   0
   0  10  16   13.20   63.02   0
   0  14  16  118.59   84.62   0
   1  12  18   -4.68   76.30   0
   1  13  18  170.14   83.50   0
   2   0   9  494.70   74.26   0
   3   5  16   30.63   73.41   0
  -2   6   9   -5.81   48.34   0
  -2   7  10  670.26   62.10   0
  -2  11  10   48.28   60.71   0
  -1   2   7 1676.42   74.40   0
  -1   7  13  952.74   72.48   0
  -1   9  14  463.24   69.59   0
  -1  13  14   81.16   82.93   0
  -1  14  13  381.40   83.24   0
   1  11  18  199.71   77.21   0
   2   7  17  213.78   76.88   0
   2  11  19   62.21   86.76   0
   3   6  17   23.36   73.55   0
   3   9  19  182.37   83.72   0
  -2   4   6  185.79   46.43   0
  -2   5   8  739.07   55.27   0
  -2   9  11  507.51   64.06   0
  -2  10  11   -1.19   59.81   0
  -1   3   9 2752.84   81.81   0
   0   1   8  234.40   55.30   0
   0   7  15  235.98   64.09   0
   0   9  16  166.76   71.91   0
   0  15  16  206.67   76.52   0
   4   8  19   30.78   90.25   0
  -2  11  11  227.30   67.13   0
   0  12  17   17.33   72.14   0
   1   0   8 1179.90   75.84   0
   2   1  11  562.06   79.53   0
  -2   4   7 1823.98   75.96   0
  -2  12  10   67.74   72.30   0
  -1   8  14  146.40   57.00   0
  -1  12  15   94.22   72.89   0
  -1  14  14  -12.53   75.04   0
   0  11  17  101.46   70.24   0
   0  14  17  163.16   92.33   0
   1   1  10 1657.89   82.48   0
   1   4  14   56.24   58.46   0
   1  10  18  207.84   68.62   0
   2   8  18  142.98   81.29   0
  -2   5   9 1010.07   63.34   0
  -2   6  10 1285.55   65.67   0
  -2   7  11   78.42   56.00   0
  -2  10  12  616.60   72.53   0
  -2  12  11  298.71   78.57   0
  -1   4  11  678.27   61.52   0
  -1   5  12 1090.76   64.97   0
  -1   6  13  211.08   63.77   0
  -1  10  15   61.89   68.75   0
  -1  13  15   20.79   77.23   0
   0   8  16  378.46   72.46   0
   1   3  13  333.02   62.39   0
   1   5  15  322.96   68.85   0
   2   4  15   16.57   63.79   0
  -2  11  12  423.81   72.23   0
  -1   2   8  530.45   56.13   0
   0  10  17  278.88   70.80   0
   1   6  16  300.39   71.87   0
   2   3  14  238.54   67.50   0
   2   5  16  325.08   74.66   0
   3   8  19   63.02   84.53   0
  -2   4   8    6.82   45.49   0
  -2   8  12  306.35   63.38   0
  -1   3  10   25.77   49.68   0
  -1   7  14  129.53   65.25   0
  -1   9  15  157.49   63.20   0
  -1  14  15  132.08   84.57   0
   0   6  15  420.76   70.43   0
   1   9  18   26.46   65.29   0
   2   6  17  197.08   78.54   0
   2   9  19   28.09   82.75   0
  -2   3   5 3690.83  101.29   0
  -2  12  12  -12.36   69.67   0
   0   3  12  525.55   54.99   0
   0   9  17  131.62   73.16   0
   1   2  12  824.47   67.74   0
   1   7  17   -0.06   71.09   0
   1  11  19   25.76   80.60   0
   2   2  13  650.21   79.44   0
  -2   3   6 1181.88   63.39   0
  -2   5  10  145.16   46.49   0
  -2   6  11  213.52   50.75   0
  -2   7  12  695.59   66.86   0
  -2  10  13  243.15   66.31   0
  -2  11  13   31.46   66.94   0
  -1   1   6  980.85   66.15   0
  -1   8  15  481.40   66.16   0
  -1  11  16   38.11   70.07   0
   0   1   9 1419.44   71.44   0
   0   7  16  165.30   64.55   0
   0  12  18  244.47   86.00   0
   2   7  18   27.62   78.78   0
  -2   4   9  557.38   56.62   0
  -2  12  13  221.89   76.45   0
  -2  13  12  325.00   83.60   0
  -1  10  16  367.34   71.99   0
  -1  13  16  210.32   82.91   0
   0   2  11 1003.46   67.48   0
   0  11  18   75.79   73.08   0
   3   6  18  114.34   90.74   0
  -2   3   7  708.54   59.43   0
  -2   8  13  109.18   61.31   0
  -1   2   9 1474.00   72.05   0
  -1   4  12  234.10   56.36   0
  -1   5  13  157.22   54.14   0
  -1   6  14  617.53   67.53   0
  -1  14  16   84.61   85.45   0
  -1  15  15   95.55   85.96   0
   0   0   7 1376.27   74.15   0
   1   0   9  590.39   65.98   0
   1   8  18  131.25   72.02   0
   1  10  19   16.58   80.09   0
  -1   9  16  148.48   68.31   0
   0   8  17   59.94   64.43   0
   0  10  18    4.64   73.27   0
   1   1  11  126.28   62.49   0
   1   4  15  478.08   72.45   0
   1   5  16  116.44   75.18   0
   2   8  19   74.80   84.95   0
  -2   5  11 1012.90   66.77   0
  -2   6  12  443.05   63.69   0
  -2  11  14  299.88   74.16   0
  -2  12  14   49.82   82.20   0
  -2  13  13  206.11   74.76   0
  -1   1   7  108.71   49.07   0
  -1   3  11  503.78   52.98   0
  -1   7  15  224.55   62.12   0
   0   4  14  678.97   68.79   0
   0   5  15   64.02   64.47   0
   1   3  14  384.46   70.88   0
   3   7  19    0.84   88.25   0
  -3   8   7  345.36   68.85   0
  -3   8   8  773.66   67.04   0
  -2   3   8  828.46   56.07   0
  -2   4  10  735.81   60.74   0
  -2   7  13  -14.86   55.41   0
  -2   9  14   14.22   58.98   0
  -1  11  17   76.96   73.59   0
  -1  13  17   44.18   85.12   0
   0   3  13  395.62   61.45   0
   1   6  17  131.39   73.79   0
   2   4  16  187.95   78.44   0
   2   5  17    5.17   78.10   0
  -3   7   6 1570.94   83.93   0
  -3   7   7   -9.15   56.02   0
  -3   7   8 1061.46   68.46   0
  -3   8   9   46.36   56.66   0
  -3   9   8   50.32   64.29   0
  -3   9   9  646.74   67.38   0
  -2  13  14    2.37   76.16   0
  -1   8  16    7.16   67.90   0
   0   1  10  132.17   54.53   0
   0   9  18  270.98   76.74   0
   1   7  18  240.57   81.32   0
   2   3  15  505.99   82.97   0
  -3   6   7  995.62   68.98   0
  -3   7   9  447.06   61.69   0
  -3   8   6  441.84   78.85   0
  -3   9   7 1143.27   91.05   0
  -3   9  10  292.77   63.28   0
  -2   8  14  338.87   62.04   0
  -2  11  15   -6.42   71.43   0
  -1   5  14  185.70   62.98   0
  -1  10  17   -0.84   64.20   0
   1   2  13  -16.11   55.97   0
  -3   6   6  573.63   66.32   0
  -3   6   8  126.28   52.74   0
  -3   8  10  743.18   60.71   0
  -3  10  10   20.83   57.61   0
  -2   2   5  799.94   62.14   0
  -2   3   9   63.12   49.43   0
  -2   5  12   98.85   57.77   0
  -2   6  13  549.85   67.44   0
  -2  12  15   68.25   77.89   0
  -1   4  13  675.05   65.34   0
  -1   6  15  -18.23   61.66   0
   0   0   8  645.17   63.98   0
   0   2  12   -1.48   55.78   0
   2   7  19  132.81   84.13   0
  -3   7   5   17.70   58.44   0
  -3   9  11  209.19   63.06   0
  -3  10  11  355.31   74.43   0
  -2   2   6 1564.21   68.48   0
  -2   7  14  344.35   68.18   0
  -2   9  15  244.32   66.14   0
  -2  13  15  125.12   85.33   0
  -2  14  14  266.05   89.18   0
  -1   9  17  189.30   69.51   0
   0   8  18  213.60   74.72   0
   0  10  19   66.09   81.97   0
   1   8  19   34.48   82.48   0
  -3   5   6    6.85   51.79   0
  -3   6   5  358.44   59.35   0
  -3   8  11   65.51   59.02   0
  -3  11  10  311.99   78.03   0
  -2   4  11  386.67   52.99   0
  -1   7  16  236.64   63.98   0
  -1  12  18  -12.18   80.28   0
   1   0  10  403.17   71.52   0
  -3   6  10  380.92   58.39   0
  -3   9  12  523.47   69.28   0
  -3  10  12  -23.14   70.07   0
  -3  11  11   90.92   65.97   0
  -2   2   7  112.15   43.64   0
  -2   8  15   20.62   66.14   0
  -1  11  18  144.67   84.40   0
   0   4  15   70.44   64.09   0
   0   5  16  298.81   71.62   0
   1   1  12  328.21   71.48   0
   1   4  16   41.17   76.60   0
   1   5  17  252.38   84.02   0
  -3   5   5 1141.95   71.75   0
  -2   3  10 1997.99   75.40   0
  -2  10  16   -3.78   71.96   0
  -2  12  16  214.48   84.07   0
  -2  14  15   19.49   82.63   0
  -1   8  17  357.69   75.81   0
  -1  10  18  148.48   72.51   0
   0   3  14  100.70   60.79   0
   0   6  17  231.54   72.61   0
   0   9  19   12.96   76.58   0
   1   3  15   32.63   67.04   0
   1   6  18   64.95   85.42   0
  -3   5   9  410.63   50.87   0
  -3  11  12  195.17   71.76   0
  -2   2   8 1855.36   73.92   0
  -2   5  13  586.52   68.61   0
  -2   6  14   -4.40   61.43   0
  -2  13  16   -5.49   77.72   0
   0   1  11  899.45   68.09   0
  -3   7  12    1.65   59.08   0
  -3   9  13   34.72   65.89   0
  -3  10  13  425.02   70.62   0
  -2   4  12 1147.92   72.22   0
  -2   7  15  237.43   67.14   0
  -2   9  16  158.60   71.39   0
  -1   6  16  252.21   66.05   0
   0   7  18   26.27   77.48   0
   1  -1   8   42.24   56.42   0
   1   7  19   21.16   81.15   0
   2   5  18  255.71   89.78   0
  -3   4   7   10.69   42.78   0
  -3   5  10  919.56   65.19   0
  -3  11  13  195.74   74.87   0
  -3  12  12  235.22   80.33   0
  -1   3  13  468.66   62.68   0
  -1   9  18   51.21   66.55   0
   0   2  13  657.47   69.88   0
   1   2  14  424.83   70.99   0
   2   6  19   28.51   90.88   0
  -3   4   5  600.10   60.44   0
  -3   4   8 1931.94   71.19   0
  -3  12  13  -16.97   78.91   0
  -2   2   9  166.34   50.40   0
  -2   3  11  406.27   57.71   0
  -2  12  17   49.35   79.53   0
  -1   7  17    3.92   64.78   0
  -3   4   9  383.26   54.48   0
  -3   6  12  397.65   65.07   0
  -3  10  14  187.87   71.24   0
  -3  11  14   15.91   74.73   0
  -2  10  17  212.39   75.89   0
  -3   5  11   -0.02   54.23   0
  -3   7  13  393.73   60.62   0
  -2   5  14  422.88   65.90   0
  -2   6  15  336.27   68.87   0
  -1   2  12  830.06   66.03   0
  -1   8  18  118.23   72.12   0
   0   4  16  230.02   71.58   0
   0   5  17   25.07   73.30   0
   1   0  11  545.71   76.53   0
  -3   8  14   29.18   60.87   0
  -3  12  14  126.52   73.96   0
  -2   1   6  746.32   60.83   0
  -2   4  13   17.92   52.68   0
  -2   9  17   50.20   70.93   0
   0   0  10 1022.32   75.83   0
   0   1  12  507.35   62.87   0
   0   6  18  132.91   80.83   0
   1   1  13  536.78   77.79   0
   1   4  17  115.63   81.06   0
   1   5  18    2.32   81.89   0
  -3   3   7  713.74   60.36   0
  -3   4   4 1061.06   72.64   0
  -3   4  10  586.22   54.85   0
  -3  10  15    6.29   71.33   0
  -3  11  15  297.64   80.65   0
  -2   1   7 2427.68   81.92   0
  -2   2  10  335.76   48.22   0
  -2   7  16   23.36   62.57   0
  -1   4  15  253.94   65.56   0
   0  -1   7   13.12   53.03   0
   0   3  15  366.49   71.82   0
   1   6  19  230.96   87.05   0
  -3   3   6 2079.49   75.82   0
  -3   3   8  304.21   51.41   0
  -3   5  12  681.30   67.42   0
  -3   6  13   44.42   62.76   0
  -3   9  15   23.95   69.28   0
  -3  12  15  112.76   86.85   0
  -2   3  12  668.11   58.69   0
  -2   8  17   40.39   68.59   0
  -2  11  18   85.44   80.04   0
  -1   0   8 1015.40   64.94   0
  -1   3  14  434.08   65.51   0
  -1   9  19  198.07   82.55   0
   0   7  19  135.46   82.90   0
   1  -1   9 1609.27   90.84   0
   1   3  16  387.36   74.34   0
  -3   7  14  104.88   59.91   0
  -2  10  18   43.28   80.17   0
   0   2  14  169.09   65.60   0
  -3   3   9 1403.22   68.55   0
  -3   4  11 1044.67   63.20   0
  -3   8  15  280.35   71.36   0
  -3  13  15   -8.27   86.38   0
  -2   1   8  102.07   43.18   0
  -2   5  15   21.21   62.12   0
  -1   1  11  349.49   52.26   0
   1   2  15  210.96   76.01   0
  -4   8   9  560.33   70.80   0
  -3  11  16   53.63   80.98   0
  -3  12  16   51.87   85.09   0
  -2   2  11  865.87   64.19   0
  -2   4  14  541.75   70.26   0
  -2   6  16   59.01   62.25   0
  -2   9  18  182.34   73.40   0
  -1   2  13   30.59   57.05   0
  -1   8  19   43.08   79.08   0
  -4   7   8  235.47   58.90   0
  -4   7   9  273.37   58.33   0
  -4   7  10  669.99   66.76   0
  -4   8   8  129.33   64.56   0
  -4   8  10   24.40   57.47   0
  -4   8  11  509.23   67.91   0
  -4   9   9   75.83   68.21   0
  -4   9  10  266.59   66.70   0
  -4   9  11  354.94   77.11   0
  -3   5  13  149.44   63.55   0
  -3   6  14  446.38   70.74   0
  -3   9  16  133.80   72.94   0
  -2   1   9 1753.72   72.84   0
  -2   3  13  341.43   61.82   0
  -2   7  17  193.69   72.46   0
   0  -1   8 1634.34   79.14   0
   0   0  11   13.28   58.79   0
  -4   6   8  540.63   63.86   0
  -4   6   9  105.13   53.47   0
  -4  10  11   -9.61   67.90   0
  -3   3  10  161.97   47.94   0
  -3   4  12   66.74   58.62   0
  -3   7  15  274.94   64.91   0
  -1   4  16  219.78   69.41   0
  -1   5  17  428.77   76.83   0
   0   1  13   84.72   58.60   0
   0   4  17  178.55   75.82   0
   0   5  18  206.55   81.26   0
  -4   7   7  675.21   68.12   0
  -4   7  11    5.64   52.64   0
  -4   8  12  106.02   63.28   0
  -4   9   8  538.07   74.15   0
  -4   9  12  109.52   66.46   0
  -4  10  12  226.17   72.58   0
  -3   2   7 2238.15   78.02   0
  -3   8  16   19.48   69.95   0
  -2   8  18  103.69   74.86   0
  -1   3  15   14.94   64.01   0
  -1   6  18   87.03   78.53   0
   0   3  16   -8.90   69.85   0
   0   6  19    0.93   80.92   0
  -4   6   7  195.30   57.59   0
  -4   8   7  268.29   68.51   0
  -3   2   6  346.29   49.05   0
  -3   2   8  178.17   48.88   0
  -3  10  17    0.92   72.55   0
  -3  11  17   88.27   84.90   0
  -1   1  12  528.13   62.13   0
   1   4  18  158.33   85.96   0
   1   5  19  135.60   84.18   0
  -4   5   8  430.95   56.24   0
  -4   8  13  206.96   70.20   0
  -4   9  13  373.79   72.37   0
  -4  10  13   72.54   74.27   0
  -4  11  12  147.10   73.93   0
  -3   2   5 2257.65   81.72   0
  -3   5  14  153.81   64.20   0
  -3   6  15   32.12   59.43   0
  -2   5  16  296.74   65.24   0
  -2   6  17  209.04   74.02   0
  -1   0  10   22.99   51.67   0
   0  -1   9  163.55   58.13   0
   0   2  15  164.18   65.53   0
  -4   5   7  284.66   55.41   0
  -4   5  10   59.02   54.22   0
  -4   6   6 1134.66   78.29   0
  -4   7   6   70.01   67.30   0
  -4  11  13   41.49   73.18   0
  -3   2   9  614.26   56.40   0
  -3   4  13  773.34   71.54   0
  -3   7  16  285.95   66.80   0
  -3   9  17  234.54   67.95   0
  -1   2  14  681.71   69.36   0
  -4   6  12  202.00   63.28   0
  -4   7  13   56.04   64.44   0
  -4   9  14   98.19   69.98   0
  -4  10  14   59.72   76.25   0
  -2   0   6 1013.11   65.38   0
  -2   7  18    4.50   64.86   0
  -1  -1   6  827.57   63.65   0
  -4   4   8   -0.30   48.11   0
  -4   5   6 1855.94   83.62   0
  -4   5  11  679.40   67.52   0
  -4  11  14  223.85   76.30   0
  -3   2  10  885.56   63.92   0
  -3   3  12  266.21   61.50   0
  -3   8  17  174.30   73.86   0
  -2   0   7 1228.53   63.82   0
   0   0  12  736.66   73.97   0
  -4   4   9  935.99   61.09   0
  -4  10  15  317.11   81.89   0
  -3   2   4  657.77   60.90   0
  -3   5  15  363.48   70.43   0
  -1  -1   7 1265.62   70.10   0
  -1   4  17  121.40   75.07   0
  -1   5  18   50.52   78.10   0
   0   1  14  392.31   70.73   0
   0   4  18   46.69   80.75   0
   0   5  19   37.31   86.27   0
  -4   4  10  486.02   60.92   0
  -4   5  12   -0.13   57.94   0
  -4   6  13  631.85   64.18   0
  -4   7  14  286.08   70.30   0
  -4   9  15  153.62   75.22   0
  -4  11  15   43.12   77.90   0
  -4  12  14   41.68   81.50   0
  -3   4  14   36.33   60.63   0
  -3   6  16  158.47   65.40   0
  -3   9  18   33.53   82.96   0
  -1   1  13  769.66   70.21   0
  -1   3  16  296.25   74.97   0
  -1   6  19  169.11   82.38   0
   0   3  17  252.83   81.55   0
  -4   4   6   22.25   49.09   0
  -4   6   5 1001.77   72.69   0
  -4   8  15    6.75   70.69   0
  -4  12  15   57.74   86.22   0
  -3   2  11   91.29   54.86   0
  -3   7  17    5.32   69.02   0
  -2   4  16  148.59   65.23   0
  -1  -1   8   17.18   50.46   0
   0  -1  10 1065.29   75.70   0
  -4   4  11  164.62   58.82   0
  -4   5   5  -10.99   53.50   0
  -4  10  16  -13.27   81.36   0
  -3   1   7  743.21   55.61   0
  -3   1   8 1160.62   64.32   0
  -3   3  13  244.17   63.49   0
  -2   3  15  507.94   71.44   0
  -1   2  15  212.95   73.24   0
   0   2  16  318.76   81.15   0
  -4   3   8 1176.79   66.24   0
  -4   5  13  283.17   65.47   0
  -4   6  14  -12.17   59.52   0
  -4   7  15  258.49   71.74   0
  -4  11  16   40.74   82.23   0
  -3   8  18   83.91   77.07   0
  -2   1  12  592.15   65.84   0
  -4   3   7  724.12   55.27   0
  -4   3   9   97.94   47.27   0
  -4   4   5 1931.53   83.43   0
  -4   4  12  397.47   65.00   0
  -3   1   5 2130.30   77.95   0
  -3   1   9   18.66   47.38   0
  -3   5  16    4.26   66.79   0
  -2   2  14  106.53   60.34   0
  -1  -1   9 1049.48   73.83   0
   0   0  13  116.25   69.05   0
  -4   3  10  748.97   63.89   0
  -4   8  16  216.11   73.51   0
  -3   2  12  492.51   57.94   0
  -3   4  15  436.61   65.56   0
  -3   6  17   97.01   64.93   0
  -2   0  10 1164.37   69.48   0
  -1   0  12   34.66   57.39   0
  -1   1  14   24.63   69.10   0
  -4   5  14  250.94   64.50   0
  -4   6  15  284.40   71.02   0
  -3   1  10  797.89   61.82   0
  -3   3  14  393.63   68.58   0
  -3   7  18  195.61   81.74   0
  -2   4  17  255.21   77.09   0
  -2   5  18  292.53   84.63   0
  -1   4  18  267.29   79.08   0
  -1   5  19  150.02   79.59   0
   0  -1  11  842.04   78.65   0
   0   1  15   32.96   78.10   0
  -5   8  10  661.15   79.74   0
  -5   8  11   80.59   69.89   0
  -4   3  11  149.76   53.85   0
  -4   4  13   17.54   58.84   0
  -4   7  16   50.37   70.86   0
  -4   9  17    0.83   78.35   0
  -2   3  16   -0.96   69.40   0
   0  -2   7  739.42   71.73   0
   0   4  19  193.12   93.12   0
  -5   7   9  529.59   66.61   0
  -5   7  10   80.41   60.53   0
  -5   7  11  564.57   71.89   0
  -5   8  12  171.17   68.64   0
  -5   9  11   72.75   66.09   0
  -5   9  12  184.26   73.16   0
  -4   3   5 1636.53   76.42   0
  -4   5   4 1546.20   85.73   0
  -3   1   4   57.67   41.75   0
  -2   1  13  191.20   59.94   0
  -1  -1  10  280.67   64.27   0
  -1   2  16   38.25   74.35   0
  -5   6   9  686.83   67.56   0
  -5   6  10  177.42   61.13   0
  -5   6  11  247.33   63.66   0
  -5   7  12   -1.79   64.97   0
  -5   8   9   24.50   60.71   0
  -5   8  13  145.27   71.80   0
  -5   9  10  203.37   72.15   0
  -5   9  13   21.67   75.18   0
  -5  10  12   86.03   79.83   0
  -4   2   7   68.08   46.87   0
  -4   2   8 1005.67   59.52   0
  -4   2   9  973.86   65.64   0
  -4   3  12  321.00   64.57   0
  -4   8  17   14.16   72.44   0
  -3   1  11  493.98   60.50   0
  -3   4  16  119.48   72.23   0
  -3   5  17   78.21   71.33   0
  -2   0  11   16.12   52.83   0
  -2   2  15  153.35   66.36   0
  -5   6   8   19.65   56.31   0
  -5   7   8  506.73   64.23   0
  -5   7  13  245.20   72.71   0
  -5  10  13  164.19   78.80   0
  -4   4   4 1960.36   89.38   0
  -4   5  15  100.75   65.43   0
  -4   6  16   50.24   64.39   0
  -3   6  18    9.62   76.82   0
   0  -2   8  386.80   63.99   0
  -5   5   9  142.72   56.35   0
  -5   8   8  242.73   75.36   0
  -5   8  14  -12.37   73.99   0
  -5   9  14  348.51   80.51   0
  -5  10  14  195.22   77.88   0
  -4   2   6 2389.24   78.19   0
  -4   2  10  163.23   49.62   0
  -4   4  14  414.09   63.81   0
  -4   7  17  140.87   76.38   0
  -3   0   7  652.89   57.43   0
  -3   0   8  963.93   61.44   0
  -2  -1   8 1157.58   66.82   0
  -1   0  13  394.53   61.87   0
  -5   5   8  406.58   61.08   0
  -5   5  11    5.31   53.80   0
  -5   6  13   19.60   66.30   0
  -4   3  13  291.83   65.32   0
  -3   0   6 2509.55   80.10   0
  -2  -1   5 1321.25   67.16   0
  -1   1  15  322.78   69.18   0
  -5   5  12  433.08   67.88   0
  -5   6   7  790.68   67.91   0
  -5   7   7   44.59   66.85   0
  -5   9  15   24.12   81.80   0
  -5  10  15  -12.17   74.99   0
  -5  11  14    1.20   80.66   0
  -4   2  11  638.27   60.66   0
  -3   0   9  472.63   55.13   0
  -2  -1   9   87.46   50.35   0
  -2   1  14  590.00   69.08   0
  -2   3  17  192.25   77.76   0
  -2   4  18  -15.56   81.57   0
  -1  -1  11  234.68   56.43   0
  -1   3  18  106.14   85.97   0
  -1   4  19   14.91   79.35   0
   0  -2   9 1554.63   91.46   0
  -5   4  10  530.24   65.16   0
  -5   5   7  527.08   61.83   0
  -5   8  15  239.31   80.67   0
  -5  11  15  121.78   83.19   0
  -4   2   5  175.04   45.79   0
  -4   3   4   -4.95   50.82   0
  -4   4  15  118.08   69.81   0
  -4   5  16  215.84   72.18   0
  -4   6  17   86.08   72.68   0
  -3   0   5   40.95   40.90   0
  -5   4  11  372.79   64.80   0
  -5   5  13  221.70   64.25   0
  -5   6  14  376.24   66.50   0
  -5   7  15   51.83   70.11   0
  -5   9  16   83.38   86.87   0
  -4   1   8   50.51   47.96   0
  -4   2  12   10.03   58.63   0
  -2   2  16  162.95   74.52   0
  -1  -2   6  468.56   57.00   0
  -1  -2   7 1070.50   71.98   0
  -1   2  17  164.33   84.96   0
  -5   4   7   18.32   54.08   0
  -4   1   7 1101.31   59.37   0
  -4   1   9  741.76   61.76   0
  -4   3  14   83.19   65.82   0
  -3   1  13  422.94   65.90   0
  -3   3  16  322.00   66.46   0
  -2  -1  10  501.26   60.52   0
  -1   0  14  227.67   73.60   0
  -5   3   9  933.76   66.39   0
  -5   4  12   23.71   55.73   0
  -5   5   6  128.65   63.84   0
  -5   6   6  319.63   66.82   0
  -4   1   6 1248.98   65.72   0
  -4   1  10  119.15   54.49   0
  -3   2  15  251.77   69.48   0
  -2   0  13  181.46   71.19   0
  -1  -2   8 1357.96   75.29   0
  -1  -1  12  533.12   72.45   0
  -5   3   8  233.29   54.76   0
  -5   3  10  -16.72   57.14   0
  -5   5  14   99.12   62.10   0
  -5   6  15   67.69   64.15   0
  -5   7  16   92.77   73.63   0
  -4   2  13  368.26   66.82   0
  -4   5  17    2.98   73.49   0
  -3   0   4 2279.20   81.62   0
  -3   0  11  969.18   68.50   0
  -2   1  15   23.47   69.11   0
  -1   1  16   66.80   83.24   0
  -5   3  11  460.49   66.31   0
  -5   4  13  390.08   63.31   0
  -4   1  11  405.46   63.06   0
  -4   4   3   16.70   59.93   0
  -4   4  16  142.65   71.70   0
  -1  -2   9  106.46   58.95   0
  -4   1   5  329.40   56.28   0
  -4   3  15  387.48   72.86   0
  -3   4  18   57.53   81.90   0
  -2  -1  11  347.33   59.36   0
  -2   3  18   88.93   75.73   0
  -5   3  12  222.37   58.25   0
  -5   4  14   58.12   65.46   0
  -5   5  15  187.74   70.37   0
  -5   6  16  149.58   74.20   0
  -3  -1   7 1985.33   78.76   0
  -3   0  12  149.02   60.16   0
  -3   1  14   25.73   63.61   0
  -3   3  17   20.49   78.73   0
  -2   2  17   24.96   75.51   0
  -5   2   8  310.71   56.51   0
  -5   2   9  359.44   59.01   0
  -5   3   6  694.08   64.61   0
  -4   1  12  325.76   63.19   0
  -4   2  14  142.21   68.16   0
  -4   3   3 2220.70   92.42   0
  -3  -1   6   14.65   48.83   0
  -2   0  14  199.91   74.21   0
  -6   7  10  320.26   76.70   0
  -6   7  11    0.61   71.12   0
  -6   7  12  104.24   73.50   0
  -6   8  11  156.85   69.22   0
  -6   8  12  210.12   74.77   0
  -6   8  13   37.53   82.10   0
  -5   2  10  760.39   64.38   0
  -5   3  13   16.32   58.45   0
  -5   5   5 1965.65   89.32   0
  -5   6   5  431.35   78.27   0
  -4   0   7 1101.71   62.87   0
  -4   0   8  521.40   56.68   0
  -4   4  17  101.32   72.08   0
  -3   2  16   57.10   75.14   0
  -1  -2  10  756.98   71.86   0
  -1  -1  13   23.17   67.96   0
  -6   6  10  498.19   68.60   0
  -6   6  11  169.26   67.39   0
  -6   6  12   23.83   64.94   0
  -6   7  13   61.22   73.36   0
  -6   8  10   16.55   74.10   0
  -6   9  12    8.69   78.42   0
  -6   9  13  250.05   81.33   0
  -5   2   7 1062.60   61.52   0
  -5   2  11   -5.54   60.80   0
  -5   4   5  678.66   69.23   0
  -5   5  16   -1.82   65.70   0
  -4   0   9   51.95   46.27   0
  -2  -2   6 1813.71   77.69   0
  -2  -2   7  764.13   64.36   0
  -2  -2   8  296.03   62.62   0
  -2  -1  12   75.68   58.38   0
  -2   1  16  164.63   71.93   0
  -6   5  10  -22.47   61.05   0
  -6   5  11  589.39   70.69   0
  -6   6   9   48.89   62.46   0
  -6   7   9  284.05   69.98   0
  -6   7  14  223.79   79.54   0
  -6   8  14  187.61   79.37   0
  -6   9  14   24.06   74.30   0
  -5   4  15  134.83   62.92   0
  -4   0   6  157.15   43.63   0
  -4   0  10  932.36   67.36   0
  -4   1   4 1603.35   74.05   0
  -3  -1   5 1894.81   73.23   0
  -3  -1  10  633.85   59.25   0
  -3   0  13  309.08   64.49   0
  -3   1  15  252.71   73.92   0
  -6   5   9  589.79   68.31   0
  -6   8  15    1.15   80.55   0
  -6   9  15  114.31   73.38   0
  -6  10  14   38.90   83.01   0
  -5   2  12  692.62   71.04   0
  -5   3   5  406.69   58.71   0
  -5   3  14  502.99   72.39   0
  -2  -2   9  766.13   65.96   0
  -6   5  13  136.30   69.49   0
  -6   6   8  692.95   75.04   0
  -4   2   3 1253.77   74.17   0
  -3  -1  11   78.10   57.39   0
  -3   3  18   81.29   78.16   0
  -1  -2  11  105.84   62.49   0
  -6   4   9  460.70   65.37   0
  -6   4  11   51.67   65.16   0
  -6   5   8  241.68   61.13   0
  -6   7   8   94.07   75.94   0
  -5   1   8  822.41   59.09   0
  -5   1   9   56.62   48.69   0
  -5   1  10  766.51   68.94   0
  -5   2  13   79.95   65.24   0
  -5   4  16  170.12   74.07   0
  -5   5  17  222.02   78.39   0
  -4   0   5 2187.72   77.33   0
  -3   2  17  160.96   81.14   0
  -2  -1  13  358.52   69.65   0
  -2   0  15  295.69   77.60   0
  -2   2  18   86.89   79.78   0
  -6   4   8   63.70   58.08   0
  -6   4  12  332.18   63.77   0
  -6   5  14  209.06   73.83   0
  -6   6  15  162.05   74.45   0
  -5   1   7   15.43   49.22   0
  -5   3  15   -8.93   69.17   0
  -4   3  17  119.72   76.48   0
  -3  -1   4 1888.62   74.79   0
  -3   0  14  163.34   71.46   0
  -2  -2  10   57.90   53.27   0
   0  -3   7 2264.38  102.57   0
  -6   4  13   13.88   66.72   0
  -5   1  11  259.40   58.50   0
  -4   2  16  238.05   78.47   0
  -3   1  16   63.63   81.06   0
  -2   1  17  104.42   87.89   0
  -6   3  10  545.45   62.52   0
  -6   3  11  130.00   60.68   0
  -6   5   7  336.21   65.33   0
  -5   1   6  803.69   59.15   0
  -5   2  14  310.63   70.57   0
  -5   4   4  323.56   66.60   0
  -5   5   4   19.70   68.44   0
  -4  -1   8 1208.27   66.67   0
  -3  -1  12  503.12   65.26   0
  -6   3  12  113.12   64.36   0
  -6   4   7  487.39   63.94   0
  -6   4  14  218.60   71.69   0
  -6   5  15   25.67   69.94   0
  -6   6  16   18.94   78.62   0
  -5   1  12  155.70   56.84   0
  -5   4  17   -1.26   78.22   0
  -4  -1   7    6.34   41.34   0
  -4  -1   9  383.82   56.69   0
  -3  -2   8  777.88   63.01   0
  -2  -2  11  408.08   62.47   0
  -5   3   4 1293.25   76.98   0
  -5   3  16  117.88   72.80   0
  -4   0   4  151.00   44.82   0
  -4   0  13   63.44   65.51   0
  -4   1  15   61.20   71.39   0
  -3  -2   9   26.30   51.93   0
  -2  -1  14   25.99   75.79   0
  -1  -3   7  118.41   55.17   0
  -6   3   7  161.87   54.15   0
  -6   3  13  295.17   71.18   0
  -5   0   8  186.44   54.74   0
  -5   0   9  900.69   68.50   0
  -5   1  13  346.69   69.46   0
  -3  -1  13   23.46   71.33   0
  -3   0  15   19.50   72.97   0
  -1  -3   6 2318.55   89.81   0
  -1  -3   8 1582.70   85.48   0
  -6   2   9  392.55   59.46   0
  -6   2  10  121.36   56.39   0
  -6   2  11  420.34   66.58   0
  -6   4  15   97.85   70.90   0
  -6   5   6  811.17   76.24   0
  -6   5  16  155.43   81.41   0
  -5   0   7  426.62   56.09   0
  -5   0  10    7.99   51.96   0
  -5   1   5  979.72   63.59   0
  -5   2  15  133.44   72.22   0
  -4  -1  11  802.93   69.65   0
  -4   2  17   26.30   78.89   0
  -3  -2  10  866.01   66.38   0
  -6   2   8  448.07   57.21   0
  -6   3  14   -9.04   64.61   0
  -6   4   6  177.61   60.56   0
  -6   6   6  438.08   85.42   0
  -5   0  11  546.43   66.67   0
  -5   2   4  494.44   60.17   0
  -4  -1   5  504.58   57.23   0
  -4   0  14  151.03   68.26   0
  -3  -2   5 1133.45   66.61   0
  -3  -1   3  427.40   53.63   0
  -3   1  17   55.61   80.25   0
  -2  -2  12  160.55   66.29   0
  -1  -3   9  332.67   70.69   0
  -7   7  12    9.02   81.33   0
  -6   2  12   47.99   56.08   0
  -5   0   6  720.14   58.70   0
  -5   1  14  -17.22   67.89   0
  -4   1  16  160.80   83.81   0
  -7   6  11  101.32   75.51   0
  -7   6  12  274.65   78.64   0
  -7   6  13    5.07   78.61   0
  -7   7  11  213.36   72.21   0
  -7   7  13  184.44   81.67   0
  -7   7  14   46.78   84.64   0
  -7   8  12   70.84   77.87   0
  -7   8  13  170.19   79.42   0
  -6   2  13  380.54   69.16   0
  -6   3   6  229.18   59.40   0
  -6   4  16   18.11   76.46   0
  -5   0  12  122.75   63.19   0
  -4  -1  12   58.83   59.43   0
  -3  -2  11  146.34   58.98   0
  -2  -3   8  272.23   62.00   0
  -7   5  10  446.41   74.29   0
  -7   5  11   21.90   68.42   0
  -7   5  12  161.33   74.21   0
  -7   6  10   45.54   71.24   0
  -7   6  14  138.68   82.56   0
  -7   7  10   35.85   76.92   0
  -6   1   9  612.28   68.41   0
  -6   1  10  160.65   63.70   0
  -6   3  15  120.10   71.29   0
  -4   0   3  635.82   61.88   0
  -3  -1  14  383.03   72.93   0
  -3   0  16  246.15   84.92   0
  -2  -3   6   10.44   48.54   0
  -7   5  13  119.39   77.50   0
  -6   1   8   -7.48   55.84   0
  -6   1  11  265.21   61.14   0
  -2  -3   9  385.17   61.83   0
  -2  -2  13  116.93   79.03   0
  -7   4  10  194.46   68.68   0
  -7   4  11  372.07   66.45   0
  -7   5   9   72.32   70.77   0
  -7   6   9  277.78   69.81   0
  -6   2   6 1195.75   66.07   0
  -6   2  14  133.06   69.68   0
  -5  -1   8  108.13   54.94   0
  -5  -1   9  521.15   61.53   0
  -5   0   5   36.11   42.56   0
  -5   4   3  897.85   79.97   0
  -4  -2   7 1224.88   66.48   0
  -4  -1   4  697.66   55.93   0
  -4  -1  13  299.20   68.11   0
  -4   0  15  241.96   77.19   0
  -3  -2   4   41.09   41.79   0
  -3  -2  12  219.98   64.99   0
  -7   4   9  159.52   66.28   0
  -7   4  13  247.32   73.19   0
  -6   1   7  911.60   62.66   0
  -6   1  12  326.19   64.67   0
  -6   4   5  438.30   66.97   0
  -6   5   5   14.50   70.37   0
  -5  -1   7  779.11   62.12   0
  -5  -1  10  287.63   62.18   0
  -5   3   3  123.05   57.71   0
  -4  -2  10   32.04   54.56   0
  -2  -3   5 1526.31   75.89   0
  -2  -3  10  384.09   68.11   0
  -7   3  11  183.80   64.32   0
  -7   5   8  384.68   76.33   0
  -6   3   5  817.93   69.32   0
  -6   3  16   12.07   69.46   0
  -4  -2   6 1243.24   62.84   0
  -4   1   2 1562.48   82.54   0
  -4   1  17   89.07   71.86   0
  -7   3   9  437.12   68.51   0
  -7   3  12   34.27   70.64   0
  -7   4   8  435.65   66.84   0
  -7   4  14   -0.49   73.44   0
  -7   6   8   47.87   69.59   0
  -6   1   6  377.35   57.03   0
  -6   1  13    7.34   61.09   0
  -6   2  15   92.59   72.45   0
  -5  -1   6  267.82   52.26   0
  -5   2   3  746.20   68.24   0
  -3  -3   7   72.89   49.48   0
  -3  -3   8  514.29   60.81   0
  -3  -1  15   78.55   73.59   0
  -7   3  13   61.18   70.81   0
  -6   0   8  413.87   63.11   0
  -6   0   9  125.70   54.80   0
  -6   0  10  638.39   63.75   0
  -6   2   5  132.86   57.11   0
  -5   1  16   17.71   78.53   0
  -4  -2   5  171.28   49.04   0
  -4  -1  14    4.19   72.53   0
  -4   0  16   18.96   77.11   0
  -3  -3   9  502.10   63.20   0
  -3  -2  13  248.73   68.13   0
  -2  -3  11   78.13   68.12   0
  -7   2  10  271.97   67.35   0
  -7   3   8    3.70   62.22   0
  -6   0  11   45.67   58.11   0
  -6   1  14  181.72   72.01   0
  -5   0   4 2043.79   76.49   0
  -3  -3   6 1426.75   70.26   0
  -7   2  11    5.25   59.49   0
  -7   2  12  271.83   71.96   0
  -7   3  14  178.07   75.68   0
  -7   4   7    8.64   67.21   0
  -7   5   7  159.18   69.97   0
  -6   0   7  419.04   54.80   0
  -6   0  12  198.87   67.73   0
  -5  -1   5 1443.15   69.98   0
  -4  -2  12  121.35   66.02   0
  -4  -1   3 2407.69   84.28   0
  -3  -3  10  195.03   61.10   0
  -3  -2   3 1095.04   69.60   0
  -5  -1  13   23.24   66.72   0
  -5   0  15   20.59   78.98   0
  -7   2  13   22.07   69.34   0
  -7   3   7  469.43   65.18   0
  -6   0   6  199.22   54.33   0
  -6   1  15  -13.48   71.74   0
  -6   4   4  475.88   78.59   0
  -5  -2   8  740.13   64.56   0
  -5  -2   9   -2.34   55.82   0
  -4  -1  15  167.99   76.13   0
  -4   0   2 1915.32   85.72   0
  -3  -3  11  516.16   71.01   0
  -3  -2  14   19.29   81.14   0
  -7   1  10  210.87   64.17   0
  -6   0  13  138.39   64.59   0
  -6   3   4   -9.70   62.08   0
  -5  -2   7  611.80   55.63   0
  -4  -2   4  798.18   58.63   0
  -4  -2  13   97.25   78.00   0
  -7   1   9    4.10   56.29   0
  -7   1  11  215.70   62.86   0
  -7   2   7  584.66   67.03   0
  -7   2  14   98.36   68.24   0
  -6  -1   8  688.73   66.82   0
  -6  -1   9  120.76   57.67   0
  -6  -1  10  157.87   61.57   0
  -6   2   4  485.44   61.92   0
  -4  -3   8  320.58   51.12   0
  -8   5  11  259.98   85.89   0
  -8   5  12   91.83   82.25   0
  -8   5  13   93.68   81.34   0
  -8   6  11  231.76   85.80   0
  -8   6  12   58.17   71.95   0
  -8   6  13  178.59   75.73   0
  -8   7  12  183.61   87.14   0
  -7   1   8  502.45   62.48   0
  -7   1  12   37.99   57.72   0
  -7   4   6  685.68   71.26   0
  -6  -1   7  -26.78   53.97   0
  -6  -1  11  286.53   63.12   0
  -5  -2   6  356.82   50.51   0
  -5  -2  11   59.92   53.67   0
  -5  -1   4  760.97   60.63   0
  -5  -1  14  228.21   77.30   0
  -5   0  16  180.79   80.83   0
  -4  -3  10  554.64   64.86   0
  -3  -3  12   16.15   70.57   0
  -1  -4   7  997.67   80.14   0
  -8   4  11   53.95   75.61   0
  -8   4  12  188.31   82.93   0
  -7   1  13  235.83   69.78   0
  -7   3   6  382.65   64.55   0
  -7   5   6  161.74   71.68   0
  -6   0   5 1279.25   66.09   0
  -5   0   3  446.58   54.12   0
  -2  -4   8 1255.74   81.49   0
  -8   4  10   84.35   76.66   0
  -8   4  13  -16.38   74.89   0
  -8   5  10   21.79   72.89   0
  -8   6  10   83.68   79.63   0
  -7   2   6  -15.61   57.36   0
  -6  -1   6  607.63   61.97   0
  -6  -1  12    0.56   65.79   0
  -6   1   4  880.24   69.31   0
  -5  -2  12  231.05   68.87   0
  -5   3   2 1818.31   96.72   0
  -4  -3  11    2.46   69.91   0
  -4  -2  14  170.14   75.81   0
  -4  -1  16  148.24   87.48   0
  -2  -4   7  122.36   54.75   0
  -2  -4   9   25.33   65.62   0
  -1  -4   6  915.07   72.50   0
  -8   3  11   84.98   73.37   0
  -7   0   9  315.21   65.75   0
  -7   0  10  -13.14   62.04   0
  -7   0  11  244.48   67.37   0
  -5  -2   5 1594.28   67.30   0
  -5   2   2 1815.35   91.85   0
  -4  -3   5 1752.67   73.72   0
  -2  -4   6 2032.51   84.75   0
  -8   3  10  253.43   72.72   0
  -8   3  13  133.66   75.29   0
  -8   4   9  276.83   77.39   0
  -8   5   9  183.03   71.42   0
  -7   0   8  191.33   62.26   0
  -7   1  14    9.20   70.52   0
  -6   0  15  201.49   78.18   0
  -5  -1  15   72.11   78.43   0
  -4  -2   3  345.47   56.20   0
  -8   3   9   15.48   65.59   0
  -7   0  12  115.03   62.21   0
  -6  -2   9  619.84   68.57   0
  -5  -2  13  166.81   75.54   0
  -4  -3  12  302.93   71.29   0
  -4  -1   2  113.45   48.30   0
  -3  -4   7 1169.02   72.11   0
  -3  -4   8   31.42   54.46   0
  -1  -4   5  560.94   71.86   0
  -8   2  11  257.91   74.79   0
  -8   2  12   54.32   68.91   0
  -8   4   8   55.79   75.86   0
  -7   0   7  307.91   56.69   0
  -7   0  13  147.78   70.43   0
  -7   3   5   37.84   61.87   0
  -7   4   5  137.23   72.33   0
  -6  -2   8   25.86   52.36   0
  -6  -2  10   17.16   62.18   0
  -6  -1   5  284.79   50.16   0
  -5  -3   7  124.30   52.91   0
  -5  -3   9  199.42   54.84   0
  -5  -1   3  506.11   58.27   0
  -5   1   2  154.42   58.41   0
  -3  -4   6  398.14   56.71   0
  -2  -4   5 1716.60   80.19   0
  -8   2   9  177.39   67.67   0
  -8   2  13  123.97   78.48   0
  -8   3   8  328.38   70.92   0
  -8   5   8  109.65   73.10   0
  -7   2   5  626.84   67.83   0
  -6  -2   7  449.35   56.04   0
  -6  -1  14   62.71   74.73   0
  -6   3   3  957.53   82.66   0
  -5  -3  10   96.01   61.54   0
  -5  -2   4   54.53   48.35   0
  -4  -2  15    2.59   80.50   0
  -3  -4  10   93.78   67.17   0
  -7  -1   9  348.78   62.85   0
  -7  -1  10  231.15   62.28   0
  -7   0   6  969.16   72.48   0
  -6   2   3  225.37   62.93   0
  -6   4   3  254.52   81.32   0
  -5  -3   6 1785.91   75.91   0
  -5  -3  11  501.55   70.94   0
  -5  -2  14   -4.33   74.41   0
  -4  -3   4  302.10   50.72   0
  -3  -3   3 1106.50   66.92   0
  -8   1  10  111.06   69.20   0
  -8   1  11   77.64   70.42   0
  -8   2   8  162.36   67.56   0
  -7  -1   8   72.09   56.07   0
  -7  -1  11   37.39   67.01   0
  -7   0  14  140.93   79.24   0
  -7   1   5  727.36   65.15   0
  -6  -2   6  533.79   55.20   0
  -6  -2  12  214.08   70.22   0
  -6   1   3   70.76   57.03   0
  -4  -4   8  545.30   60.61   0
  -4  -3  13   42.24   70.54   0
  -3  -4   5  616.20   60.86   0
  -4 -11   0   38.95   87.29   0
  -4 -10   0  619.27   95.32   0
  -4  -8   9  170.45  110.05   0
  -4  -6   9  232.56  106.44   0
  -4  -5   4 1451.58  101.63   0
  -3  -6  -1  861.51   99.06   0
  -3  -4   1  673.55   98.13   0
  -3  -3  12    5.01  110.06   0
  -2   0  13  195.80  119.44   0
  -2   1  10  168.04  105.52   0
  -4 -13   2  284.06  116.57   0
  -4 -13   3  145.43  120.91   0
  -4 -12   0  176.12   98.44   0
  -4 -12   6   90.52  116.04   0
  -4 -11   7   32.61  100.78   0
  -4 -10   8  179.50  102.74   0
  -4  -9   0  455.18   90.19   0
  -4  -9   9  205.88  114.32   0
  -3  -1   8    1.25   80.86   0
  -2  -4  15   89.38  137.60   0
  -2  -3  15   91.11  136.93   0
  -2   1   8   64.93   94.03   0
  -4 -13   1   25.17  107.75   0
  -4 -13   4   49.49  123.87   0
  -4  -7   1  658.59   87.70   0
  -4  -7  10  289.36  116.11   0
  -4  -6   2 2529.64  116.33   0
  -4  -4   6  599.16   91.71   0
  -4  -4   7   81.10   77.58   0
  -3  -9  -3  -15.98   85.80   0
  -3  -7  -2    2.51   86.47   0
  -3  -6  13  205.89  132.06   0
  -3  -5  13   28.19  124.77   0
  -3  -4  13    7.00  118.96   0
  -3  -2   4   53.54   71.49   0
  -3  -1   9 1445.05  107.59   0
  -2   1  11  477.84  115.87   0
  -4 -13   0  358.00  115.26   0
  -4 -13   5  175.97  126.32   0
  -4 -11  -1  369.96  102.73   0
  -4 -11   8  105.27  130.78   0
  -4  -8   0   15.13   84.32   0
  -4  -8  10   72.52  114.01   0
  -4  -5   3  691.13   89.44   0
  -3  -2  12  227.40  103.76   0
  -3  -1  10  708.43  100.01   0
  -4 -12  -1  566.92  108.67   0
  -4 -10  -1   30.08   87.66   0
  -4 -10   9   49.02  108.88   0
  -4  -4   5 1193.86   91.90   0
  -3  -3  13  294.26  117.51   0
  -2   1   7 2518.61  141.86   0
  -4 -14   1  206.06  118.69   0
  -4 -14   2   -7.00  115.39   0
  -4 -14   3  148.90  120.41   0
  -4  -9  10   47.52  128.06   0
  -3  -1  11  110.52   96.26   0
  -4 -13  -1   69.79  101.90   0
  -4  -9  -1  759.91   97.52   0
  -4  -6  11   33.15  116.59   0
  -4  -5  11  242.24  111.45   0
  -5  -9   5  266.00  102.11   0
  -4 -14   0  166.39  109.83   0
  -4  -8  11  180.93  127.17   0
  -4  -6   1   72.01   81.98   0
  -4  -3   9  259.48   94.37   0
  -3  -8  -3 1437.40  121.58   0
  -3  -5  14   55.96  123.08   0
  -3  -4  14  117.11  125.25   0
  -3  -2  13  297.08  108.05   0
  -5 -10   5   31.42  102.86   0
  -5  -9   4  129.11   87.25   0
  -5  -9   6  243.25  107.80   0
  -5  -8   5  584.88  106.87   0
  -5  -8   6  -23.01   94.74   0
  -4  -5   2 1786.33  100.06   0
  -4  -4  11  278.74  108.56   0
  -4  -3   6  -10.70   78.47   0
  -3  -2   3 1133.46  104.25   0
  -3  -1  12  470.97   98.21   0
  -5 -11   5   99.03  110.78   0
  -5 -10   6  322.38  110.12   0
  -5  -9   3  522.69   90.89   0
  -5  -9   7   58.22   99.76   0
  -5  -8   4  103.39   83.71   0
  -5  -7   5  166.18   96.58   0
  -5  -7   6  518.93  103.14   0
  -4 -15   2   60.71  129.71   0
  -4 -14  -1   32.65  111.31   0
  -4 -12  -2   23.73  102.33   0
  -4 -11  -2  410.04  100.65   0
  -4  -8  -1 1336.46  106.06   0
  -4  -3  10  559.85  101.80   0
  -3 -10  -4 1205.93  127.81   0
  -3  -3  14  104.10  116.05   0
  -5 -11   2  419.05  102.27   0
  -5 -11   6   13.34  108.62   0
  -5 -10   7   95.85  109.81   0
  -5  -8   3  454.13   95.34   0
  -5  -8   8  155.05  111.37   0
  -5  -7   7  426.62   94.22   0
  -4 -15   1  178.54  127.26   0
  -4 -13  -2  443.70  122.71   0
  -4 -10  -2  931.30   97.81   0
  -4  -7  12   94.30  135.28   0
  -4  -5  12   57.36  120.53   0
  -4  -4   3 1784.97  110.06   0
  -4  -3   5 1763.43  107.61   0
  -3   0   9  436.36  107.76   0
  -5 -12   2   90.59  102.89   0
  -5 -12   3  229.22  109.32   0
  -5 -12   4  -10.05  115.38   0
  -5  -9   8  255.47  111.59   0
  -5  -7   4  582.05   90.66   0
  -5  -7   8   47.91  103.91   0
  -5  -6   6  601.65  103.64   0
  -5  -6   7   43.04   95.67   0
  -4  -4  12   26.18  126.24   0
  -4  -3  11    9.18   97.57   0
  -3  -2  14  -19.44  128.47   0
  -3  -1  13   -7.61  105.45   0
  -3   0   8  997.77  113.12   0
  -3   0  10   97.40   83.96   0
  -5 -11   1    6.18   94.70   0
  -5 -11   7  144.80  120.96   0
  -5 -10   1  760.67   99.92   0
  -5 -10   8   89.61  112.57   0
  -5  -6   5  214.22   91.14   0
  -3   0  11 1044.62  113.10   0
  -5 -13   2   70.47  123.19   0
  -5 -13   3   71.18  122.89   0
  -5 -13   4  200.17  124.92   0
  -5 -12   1  303.48  106.73   0
  -5 -12   6  109.50  120.39   0
  -5  -9   9   -0.64  119.61   0
  -5  -8   2  491.78   84.42   0
  -5  -8   9  123.05  102.73   0
  -5  -7   3    8.90   75.84   0
  -5  -7   9  246.86  112.59   0
  -4  -9  -2   68.90   90.90   0
  -4  -2   8  203.55   85.58   0
  -4  -2   9  817.75   98.22   0
  -3  -4  15   10.99  134.24   0
  -5 -13   5   11.51  124.01   0
  -5  -9   1  497.96   84.45   0
  -5  -6   4  399.21   84.13   0
  -5  -6   9  134.66  105.45   0
  -5  -5   7  309.79   98.73   0
  -4  -6  13   -1.04  129.54   0
  -4  -5   1 2058.56  116.96   0
  -4  -5  13  128.48  131.38   0
  -4  -3   4  319.09   85.05   0
  -4  -3  12  451.32  117.08   0
  -4  -2  10   32.33   91.06   0
  -3  -9  -4 1275.13  129.33   0
  -3   0   7  643.63  101.67   0
  -2   2  10  350.58  113.53   0
  -5 -13   1  225.87  112.37   0
  -5 -12   0  352.80  115.74   0
  -5 -11   0  582.06  102.31   0
  -5  -8  10  218.59  117.73   0
  -5  -7  10  -75.05  113.25   0
  -5  -5   6  108.41   80.20   0
  -5  -5   8  520.97   94.37   0
  -4  -7  -1   76.88   84.66   0
  -4  -4  13  184.37  121.01   0
  -5 -14   2  156.18  121.65   0
  -5 -14   3    6.87  114.01   0
  -5 -10   0   39.74   87.62   0
  -5  -7   2  692.77   92.74   0
  -5  -5   5 1050.48  101.00   0
  -4 -11  -3   40.64   98.04   0
  -4  -4   2  118.15   82.99   0
  -4  -2  11  614.90  110.28   0
  -3  -1   4 1839.88  114.54   0
  -2   2   9  167.93   97.46   0
  -5 -14   1   51.08  115.54   0
  -5 -13   0  -23.49  105.93   0
  -5  -6   3  988.84   91.25   0
  -4 -10  -3  662.64  110.38   0
  -4  -8  -2  720.30  103.70   0
  -4  -3  13   35.87  111.74   0
  -4  -2  12  152.84  107.43   0
  -3   0   6 2472.66  130.69   0
  -5 -14   0  117.10  119.04   0
  -5 -12  -1  206.03   97.52   0
  -5 -11  -1  142.29   93.47   0
  -5  -6  11   82.74  122.96   0
  -5  -5   4   24.46   75.96   0
  -5  -4   7  600.51   88.87   0
  -5 -13  -1  387.99  107.80   0
  -5  -7   1  522.22   87.74   0
  -5  -5  11    9.31  110.01   0
  -5  -4   6  349.41   82.97   0
  -5  -4  10   90.53  104.37   0
  -4  -4  14    6.99  121.15   0
  -4  -3   3  779.61   88.95   0
  -4  -2   5  181.69   76.04   0
  -4  -1   9  396.84   95.06   0
  -4  -1  10  453.95  107.40   0
  -6 -10   4   -4.60  101.02   0
  -6 -10   5  259.73  103.30   0
  -6  -9   5  150.75  102.77   0
  -6  -9   6   82.58  106.16   0
  -5 -15   1   48.67  125.18   0
  -5 -10  -1 1041.22  103.41   0
  -5  -8   0  605.14   89.71   0
  -5  -6   2    6.28   71.25   0
  -4  -2  13  142.46  112.12   0
  -4  -1   8 1177.31  111.88   0
  -3   1  10  751.07  114.78   0
  -6 -11   5   69.55  107.07   0
  -6 -10   6   -5.53   97.35   0
  -6  -9   4  357.98  100.77   0
  -6  -9   7  150.01   99.73   0
  -6  -8   5   22.54   96.73   0
  -6  -8   6  323.18   95.63   0
  -5 -14  -1  169.78  123.06   0
  -5  -6  12  -29.00  125.18   0
  -5  -4   5  480.27   82.34   0
  -5  -4  11  152.41  107.99   0
  -4  -9  -3 1504.17  124.37   0
  -4  -3  14  137.04  120.81   0
  -4  -1  11  849.23  106.88   0
  -3  -8  -4  269.11  120.64   0
  -3   1   9   11.65   96.53   0
  -3   1  11  523.26  105.94   0
  -6 -12   3   15.25  109.96   0
  -6 -12   4  176.14  119.58   0
  -6 -11   6   82.14  104.53   0
  -6 -10   7   51.15  101.62   0
  -6  -9   3  -19.53   96.39   0
  -6  -8   7   54.83   91.01   0
  -5  -5  12  166.41  123.37   0
  -4  -5   0  571.89   84.92   0
  -4  -1   7   26.70   86.39   0
  -6 -11   2   52.72   96.15   0
  -6 -11   7   -2.02  117.90   0
  -6 -10   8  227.49  114.59   0
  -6  -9   8  -21.78  100.41   0
  -6  -8   4  531.90   93.35   0
  -6  -8   8  160.92   98.95   0
  -6  -7   6  216.57  100.80   0
  -6  -7   7   30.16  104.34   0
  -5 -13  -2  164.50  119.49   0
  -5 -12  -2  504.09  111.23   0
  -5  -9  -1  661.20   97.17   0
  -5  -3   9  232.27   86.07   0
  -5  -3  10  115.83  100.36   0
  -4  -4   1 1706.30  110.65   0
  -4  -1  12   39.19   94.87   0
  -6 -13   3   74.20  124.63   0
  -6 -13   4   55.40  122.71   0
  -6 -12   2  219.76  111.84   0
  -6  -9   9  207.57  127.22   0
  -6  -8   9  195.03  113.07   0
  -6  -7   5  395.67   94.16   0
  -6  -7   8  290.29   99.51   0
  -5 -11  -2  174.36   91.37   0
  -5  -4   4 1169.15   99.62   0
  -5  -4  12  280.33  120.81   0
  -4  -7  -2 1540.59  116.77   0
  -4  -2   4  751.83   89.08   0
  -4  -2  14  161.47  131.10   0
  -3   1   8 1187.69  110.50   0
  -6 -13   2  110.83  118.85   0
  -6 -11   1  281.52  103.55   0
  -6  -8   3  406.17   91.21   0
  -6  -7   4   17.10   94.15   0
  -6  -7   9  -37.62  111.59   0
  -6  -6   7  646.09  103.50   0
  -5  -6   1 1008.35  100.43   0
  -5  -3  11  551.47  110.63   0
  -4  -1  13  252.18  119.84   0
  -6 -12   1   67.19  106.96   0
  -6 -10   1   68.94   91.38   0
  -6  -6   6   12.98   87.39   0
  -6  -6   8   74.23   94.83   0
  -5 -10  -2   18.64   86.90   0
  -5  -5   2  969.67   94.90   0
  -5  -5  13   89.85  120.59   0
  -4  -3   2 1518.92  107.79   0
  -6 -14   2  -11.85  115.01   0
  -6 -13   1   -5.44  109.91   0
  -6  -8   2   79.94   90.68   0
  -6  -8  10    5.98  124.12   0
  -6  -7  10   94.81  113.78   0
  -6  -6   5  391.15  101.54   0
  -6  -6   9  266.84   99.78   0
  -5  -8  -1   10.61   86.37   0
  -5  -4  13  -38.50  125.62   0
  -5  -3  12   48.12  122.83   0
  -6 -12   0  187.68  115.33   0
  -6  -7   3  768.91   94.90   0
  -5  -3   5   92.48   84.72   0
  -4 -10  -4  566.51  128.59   0
  -4  -8  -3  312.68   94.39   0
  -4   0  10  882.86  100.92   0
  -4   0  11   10.35   92.35   0
  -3   1   7  753.96   99.93   0
  -6 -14   1  138.24  117.46   0
  -6 -13   0  290.82  108.76   0
  -6 -11   0   89.55   93.80   0
  -6  -6   4  299.61   95.44   0
  -6  -5   7  226.99   92.22   0
  -6  -5   8  150.05   89.05   0
  -5  -4   3   -6.82   70.98   0
  -5  -2   8  777.78   96.98   0
  -5  -2   9   10.20   90.27   0
  -5  -2  10  483.29  100.55   0
  -4   0   9   44.99   93.29   0
  -6 -10   0  614.78   98.84   0
  -6  -6  11  114.86  125.44   0
  -6  -5   6  454.59   92.57   0
  -6  -5  10  -13.98  107.18   0
  -5 -12  -3  122.59  106.35   0
  -5  -9  -2  958.90  107.95   0
  -5  -3  13  224.95  116.98   0
  -5  -2  11   23.57  104.00   0
  -4   0  12  414.79  107.89   0
  -6 -14   0   54.51  116.13   0
  -6  -7   2  188.38   89.97   0
  -5 -11  -3  686.77  117.36   0
  -5  -4  14  205.16  135.25   0
  -4  -2   3  382.14   79.37   0
  -4   0   8  554.43   94.91   0
  -6 -12  -1  293.65  112.76   0
  -6  -6   3  238.97   91.22   0
  -6  -5   5   78.59   82.29   0
  -6  -5  11  299.77  120.15   0
  -5  -6   0  170.83   86.79   0
  -5  -3   4  969.93   96.50   0
  -5  -2  12  259.71  111.82   0
  -7 -11   5  155.45  111.44   0
  -7 -10   5  -18.41  106.15   0
  -7 -10   6  153.44  107.20   0
  -6 -13  -1    5.08  102.19   0
  -6 -11  -1  359.06  100.09   0
  -6  -9   0  595.51   96.94   0
  -6  -6  12  100.48  122.90   0
  -6  -4   7   88.56   93.73   0
  -5  -7  -1 1137.07  107.07   0
  -5  -5   1  361.82   77.35   0
  -7 -11   6  -25.45  123.16   0
  -7 -10   4  325.05  107.30   0
  -7 -10   7  106.13  112.47   0
  -7  -9   5   79.49  104.14   0
  -7  -9   6  140.85   97.01   0
  -7  -9   7  -22.80  100.99   0
  -6 -14  -1   37.02  124.96   0
  -6  -5   4  979.87  101.92   0
  -6  -4  10  229.00  108.69   0
  -5  -3  14   69.38  128.56   0
  -4  -9  -4  153.71  112.54   0
  -4  -4   0  118.54   75.89   0
  -4   0   7 1139.54  104.29   0
  -3   2  10  883.79  121.45   0
  -7 -12   3  365.29  120.60   0
  -7  -9   4   75.69  102.49   0
  -7  -9   8  260.92  114.16   0
  -7  -8   6   39.07   98.63   0
  -7  -8   7  127.59  108.22   0
  -6 -10  -1   -3.65   87.96   0
  -6  -5  12   62.64  121.70   0
  -6  -4   6  553.11   98.49   0
  -6  -4  11  172.16  114.43   0
  -5 -10  -3  900.25  114.22   0
  -5  -4   2  899.95   87.70   0
  -5  -2  13  177.91  111.31   0
  -3   1   6 2508.17  131.78   0
  -7 -13   3    9.60  126.77   0
  -7  -8   5  203.29   95.15   0
  -7  -8   8   93.68  107.70   0
  -6  -7   1  614.45   96.60   0
  -5  -8  -2  875.63  102.25   0
  -5  -1   9  506.69   95.17   0
  -5  -1  10  318.58  100.80   0
  -5  -1  11  126.06  108.27   0
  -4  -3   1   81.95   73.35   0
  -7 -12   2   22.44  111.20   0
  -7 -11   2  252.44  104.55   0
  -7  -9   3  517.23  105.04   0
  -7  -8   4  129.35   95.37   0
  -7  -8   9   34.67  119.83   0
  -7  -7   6  172.39   92.71   0
  -7  -7   7  169.55  108.34   0
  -7  -7   8    5.47  108.33   0
  -6 -13  -2  198.91  116.98   0
  -6  -6   2  858.17   91.06   0
  -6  -4   5  348.87   91.73   0
  -5  -2   5 1587.64  106.18   0
  -4  -7  -3  483.59  101.58   0
  -4  -1   4  692.11   94.67   0
  -3   2   9  575.47  102.80   0
  -7 -13   2   33.90  116.66   0
  -7  -7   5   34.40   89.31   0
  -7  -7   9  137.34  108.58   0
  -6 -12  -2    9.22   95.85   0
  -6  -5   3   26.15   85.89   0
  -6  -4  12    2.12  117.59   0
  -6  -3   9  179.67   97.07   0
  -6  -3  10  279.50  106.26   0
  -5  -1   8  136.15   90.25   0
  -5  -1  12  375.17  101.65   0
  -4   0   6  169.70   84.26   0
  -7 -13   1  183.16  122.31   0
  -7 -12   1   94.22  111.47   0
  -7 -11   1   31.17   98.90   0
  -7  -8   3  163.68   95.93   0
  -7  -6   8  283.91  108.82   0
  -6 -11  -2  368.30   96.86   0
  -6  -9  -1  416.43   92.86   0
  -6  -3  11    7.57  120.90   0
  -5  -9  -3   -9.87   99.74   0
  -4   1  10  127.60   98.38   0
  -4   1  11  392.55  104.32   0
  -7  -7   4  503.92  100.87   0
  -7  -6   6  389.52  104.52   0
  -7  -6   7   22.22   91.17   0
  -7  -6   9  145.54  103.93   0
  -5  -1   7  848.73  100.43   0
  -5  -1  13    8.67  107.36   0
  -4  -2   2 2073.19  115.58   0
  -7 -14   1   10.11  114.52   0
  -7 -10   1  192.36  100.99   0
  -6  -4   4  479.89   93.74   0
  -6  -4  13  180.34  117.87   0
  -6  -3  12  229.70  118.61   0
  -5  -5   0 1331.93  108.26   0
  -4   1   9  758.60  104.59   0
  -3   2   8  149.85   92.28   0
  -7 -13   0    2.69  100.62   0
  -7 -12   0  100.54  109.05   0
  -7  -8   2  374.05   98.21   0
  -7  -6   5  142.65   96.06   0
  -6 -10  -2  775.01  105.66   0
  -6  -6   1    8.36   85.46   0
  -6  -3   6  -16.84   78.14   0
  -7 -14   0  137.69  123.62   0
  -7 -11   0  328.75  101.87   0
  -7  -7   3   -7.64   93.45   0
  -7  -6  11  149.13  122.86   0
  -7  -5   7  239.64  102.91   0
  -7  -5   8  290.42  106.56   0
  -6  -8  -1  878.95   98.46   0
  -6  -5   2  461.87   91.26   0
  -5  -7  -2   53.88   87.14   0
  -5  -4   1  350.94   76.12   0
  -5  -2   4   45.42   71.23   0
  -4  -8  -4 1564.63  121.00   0
  -7  -6   4  356.78  101.76   0
  -7  -5  10  207.18  115.84   0
  -6 -12  -3  439.27  119.23   0
  -6  -3  13   86.28  114.17   0
  -6  -2   9  663.69  102.54   0
  -6  -2  10   20.29   95.62   0
  -4   1   8   23.36   91.26   0
  -7 -10   0  116.53   94.38   0
  -7  -5   6   18.09   84.59   0
  -6  -3   5  924.66   99.71   0
  -6  -2   8    7.87   89.45   0
  -6  -2  11  235.59  110.04   0
  -5 -10  -4  501.55  116.86   0
  -5  -3   2  383.88   87.97   0
  -5   0  10   17.30   92.82   0
  -5   0  11  507.76   95.92   0
  -5   0  12   60.44  111.35   0
  -8 -11   5   26.82  113.82   0
  -8 -10   5  234.01  106.08   0
  -8 -10   6   56.58  116.13   0
  -7 -13  -1  231.07  109.51   0
  -7 -12  -1   30.49  101.84   0
  -7  -5  11   -9.58  122.96   0
  -6  -9  -2  197.60   93.98   0
  -6  -4   3  665.80   87.63   0
  -6  -2  12  215.54  106.07   0
  -5  -8  -3  869.74  106.20   0
  -4  -1   3 2297.32  113.12   0
  -8 -10   4   14.92  103.36   0
  -8  -9   5  117.77  105.91   0
  -8  -9   6   21.55  104.82   0
  -8  -9   7  167.04  110.53   0
  -7 -14  -1  173.88  121.83   0
  -7  -7   2  532.33   90.75   0
  -7  -5   5  615.33   93.88   0
  -7  -4   9  431.63  104.86   0
  -6 -11  -3   79.79  100.18   0
  -6  -3  14   12.49  131.64   0
  -4  -5  -2  316.44   88.93   0
  -4  -4  -1  710.57   88.55   0
  -8 -12   3   -7.97  115.14   0
  -8  -8   6  243.98  100.36   0
  -8  -8   7   55.17  105.19   0
  -7 -11  -1  169.74  101.46   0
  -7  -9   0  121.32   92.02   0
  -7  -4   7  572.81  104.83   0
  -7  -4  10   77.98  110.88   0
  -6  -2  13    1.47  122.32   0
  -5   0   8  197.12   90.88   0
  -4  -3   0 3932.05  145.94   0
  -4   1   7 1055.68  104.96   0
  -8 -12   2   79.97  125.12   0
  -8  -9   4  132.83   95.85   0
  -8  -8   5  -11.48  103.28   0
  -8  -8   8   72.72  110.86   0
  -7  -4  11   37.38  116.61   0
  -6  -6   0 1147.00  101.46   0
  -6  -3   4  249.09   88.14   0
  -8 -13   2  110.53  114.95   0
  -8 -11   2   76.73  107.74   0
  -8  -7   7   21.96  103.96   0
  -7 -10  -1  441.69  101.49   0
  -7  -5   4   11.99   83.64   0
  -7  -4   6   55.58   94.89   0
  -6 -10  -3  110.55   84.37   0
  -6  -7  -1  148.42   82.40   0
  -6  -5   1  812.91   86.57   0
  -5  -2   3 2732.32  115.31   0
  -8  -9   3   73.45   91.60   0
  -8  -8   4  273.14  103.82   0
  -8  -7   6  171.52  104.93   0
  -8  -7   9   -5.91  111.67   0
  -7 -13  -2   23.70  110.25   0
  -7  -7   1  315.42   92.81   0
  -7  -4  12  123.40  112.39   0
  -6  -1  10  173.85  103.32   0
  -6  -1  11  285.28  113.68   0
  -5  -9  -4  931.02  119.14   0
  -5   0   7  339.36   89.41   0
  -8 -13   1   33.81  109.22   0
  -8 -12   1   41.44  112.43   0
  -8  -7   5  335.20   93.17   0
  -7 -12  -2  353.65  100.39   0
  -7  -6   2  134.07   91.89   0
  -7  -3   9  257.43  105.37   0
  -7  -3  10   52.75  105.30   0
  -6  -4   2   38.15   71.95   0
  -6  -1   9  217.05   91.97   0
  -6  -1  12    6.25  113.01   0
  -5  -6  -2 1596.44  109.11   0
  -5  -4   0 1137.31  104.32   0
  -8 -11   1  216.53  108.17   0
  -8  -8   3  138.60  100.68   0
  -8  -6   7  199.14  105.93   0
  -8  -6   8   54.64  103.05   0
  -7 -11  -2  102.91  106.48   0
  -7  -4   5  348.07   88.51   0
  -7  -3  11  172.81  115.17   0
  -4   2  10  137.07  100.71   0
  -8 -10   1  162.56  101.61   0
  -8  -7   4   -7.79   90.95   0
  -8  -6   6   -0.33  100.14   0
  -7  -9  -1  275.64   93.50   0
  -7  -5   3  659.71   93.89   0
  -6  -2   5   95.01   83.80   0
  -6  -1   8  756.58   92.44   0
  -5  -3   1 2909.74  126.32   0
  -4  -7  -4 1207.69  115.44   0
  -4   1   6 1228.74  105.39   0
  -8 -13   0  225.22  104.43   0
  -8 -12   0   94.21  108.12   0
  -7  -3  12   -2.05  106.54   0
  -6  -9  -3  814.82  100.26   0
  -6  -3   3  665.23   83.73   0
  -5  -7  -3 2266.53  127.71   0
  -5  -1   4  780.40   94.62   0
  -5   1  11  234.96  103.02   0
  -4   2   9 1022.13  112.86   0
  -8 -14   0   45.10  113.93   0
  -8 -11   0   22.53  102.15   0
  -8  -6   5  313.72  102.80   0
  -7 -10  -2   40.72  103.20   0
  -7  -4   4  648.48   99.45   0
  -6 -11  -4  552.45  110.53   0
  -6  -1   7   -5.16   84.58   0
  -5   0   6  687.15   95.62   0
  -3   2   6  350.68   94.97   0
  -8  -8   2  171.01   89.72   0
  -8  -7   3  445.70   99.97   0
  -8  -5   7  128.07  102.19   0
  -8  -5   8  144.76   95.66   0
  -8  -5  10   22.26  118.85   0
  -7  -6   1 1034.20  100.44   0
  -7  -3   6  493.45   90.81   0
  -7  -3  13   32.51  125.35   0
  -5   1   9   61.49   88.25   0
  -4  -1   2  109.68   71.15   0
  -8 -10   0  358.36  101.84   0
  -8  -6   4  166.32   95.45   0
  -7 -12  -3   27.39  111.25   0
  -7  -8  -1   97.56   87.49   0
  -7  -2  10  332.14  107.97   0
  -6  -5   0    6.24   70.92   0
  -5  -2   2  415.73   80.17   0
  -8 -13  -1  -36.35  108.02   0
  -8 -12  -1  230.15  114.78   0
  -8  -5   6  237.32   92.75   0
  -7  -5   2  277.53   81.38   0
  -7  -2   9    7.59   97.04   0
  -7  -2  11   98.95  111.15   0
  -6  -7  -2 1050.96  100.74   0
  -6  -4   1 1194.87   92.40   0
  -6  -2   4 1563.01  105.46   0
  -6   0  11   22.79   98.08   0
  -5  -8  -4   76.54   95.30   0
  -9 -10   4  144.42  105.81   0
  -9  -9   5   28.24  107.26   0
  -9  -9   6   71.79  110.76   0
  -7  -3   5   95.06   89.65   0
  -7  -2   8  635.51  105.16   0
  -7  -2  12   68.34  110.56   0
  -6 -10  -4  281.52  109.57   0
  -6   0  10  647.17  105.81   0
  -6   0  12  242.82  111.37   0
  -5   1   8  739.58  106.17   0
  -4   2   8  981.73  102.59   0
  -9  -8   6   48.74   97.54   0
  -9  -8   7  106.93  109.96   0
  -8 -11  -1  336.99  111.32   0
  -8  -7   2   64.37   83.00   0
  -8  -5   5  -19.70   92.76   0
  -8  -4   9   37.05  106.23   0
  -8  -4  10  128.32  116.58   0
  -7 -11  -3  333.92   93.36   0
  -7  -9  -2  445.82   95.25   0
  -7  -4   3   53.44   77.95   0
  -6  -3   2 1123.26   98.73   0
  -6   0   9  162.53   92.21   0
  -4  -8  -5   33.20  103.59   0
  -9 -12   2  -20.02  112.26   0
  -9  -9   4   70.11  102.32   0
  -9  -8   5  211.34  102.17   0
  -8  -9   0  274.15   86.55   0
  -8  -6   3  227.00   96.20   0
  -8  -4   7   -8.64   97.86   0
  -8  -4  11  135.48  114.65   0
  -7  -2  13  151.45  119.35   0
  -6  -8  -3  220.13   92.75   0
  -4   1   5  371.02   88.79   0
  -9 -11   2  196.55  115.67   0
  -9  -7   7  165.10  110.07   0
  -9  -7   8  -25.32  114.12   0
  -6   0   8  395.81   89.96   0
  -5  -1   3  478.52   86.46   0
  -4  -3  -1  287.74   86.38   0
  -9  -9   3  181.85  106.18   0
  -9  -8   4    8.96   96.24   0
  -9  -7   6  149.86  103.19   0
  -8 -13  -2  219.17  121.21   0
  -8 -10  -1   24.83   94.77   0
  -8  -5   4  532.80  100.31   0
  -8  -4   6  291.75   96.14   0
  -7 -10  -3  262.96   92.94   0
  -7  -6   0   58.57   84.91   0
  -7  -3   4  541.32   93.98   0
  -5  -4  -1 1211.56   93.01   0
  -4  -5  -3 2735.46  133.44   0
  -4   0   3  658.66   86.39   0
  -9 -12   1  106.30  110.82   0
  -9  -7   5   80.11   96.63   0
  -8 -12  -2  -13.74   97.73   0
  -8  -7   1  300.85   96.93   0
  -7  -5   1  167.41   78.04   0
  -7  -1  10  292.51  114.79   0
  -6  -2   3   42.79   77.86   0
  -5  -3   0   21.86   78.05   0
  -5   1   7   10.08   81.21   0
  -4   2   7   59.95   86.89   0
  -9 -11   1   28.46  107.77   0
  -9  -6   8   71.81  107.09   0
  -8  -6   2  423.22  101.58   0
  -8  -3   9  120.61  102.52   0
  -8  -3  10  222.66  118.15   0
  -7  -8  -2  710.81   95.97   0
  -7  -4   2  838.30   98.21   0
  -7  -1   9  311.12   98.39   0
  -7  -1  11   -4.40   99.29   0
  -7  -1  12  236.11  117.21   0
  -6  -9  -4    4.82   97.80   0
  -5  -9  -5  364.05  115.02   0
  -5  -6  -3  244.90   87.27   0
  -4  -2   0 1374.29   99.84   0
  -9 -10   1  162.66  103.57   0
  -9  -8   3  273.30   94.06   0
  -9  -6   7  -19.51   92.58   0
  -8 -11  -2  185.85  101.70   0
  -8  -9  -1  212.91   94.38   0
  -8  -4   5  153.93   85.91   0
  -8  -3   8   99.50  102.01   0
  -8  -3  11  -18.51  113.63   0
  -6  -6  -2  312.41   86.64   0
  -6  -5  -1 1124.04   94.67   0
  -6   0   7  363.55   88.78   0
  -9 -13   0  -15.88  108.31   0
  -9 -12   0  138.48  108.31   0
  -8  -5   3  155.05   88.43   0
  -8  -3  12  154.64  124.76   0
  -7  -2   5  549.38   94.77   0
  -7  -1   8  131.54   90.26   0
  -6  -4   0  882.03   86.44   0
  -5  -2   1 2427.17  115.99   0
  -5   2  10  753.49  106.47   0
  -4  -6  -4   11.58   92.04   0
  -9 -11   0  231.20  109.68   0
  -9  -6   5  -13.76  101.06   0
  -7 -11  -4  -40.33  109.05   0
  -7  -9  -3  -17.75   91.49   0
  -7  -3   3  382.91   90.09   0
  -6   1  11  287.64  107.30   0
  -5  -7  -4  317.87   94.72   0
  -9  -8   2  209.43  102.20   0
  -9  -7   3   34.32   98.12   0
  -8 -10  -2  404.82  104.43   0
  -8  -4   4   96.72   92.98   0
  -7  -1   7  671.46   99.09   0
  -6  -7  -3   49.22   79.88   0
  -6  -3   1   91.54   69.34   0
  -6  -1   4  665.14   89.04   0
  -6   1  10  162.54   92.21   0
  -5   1   6  716.05   91.27   0
  -4  -1   1 2643.46  117.09   0
  -9 -13  -1   60.31  117.42   0
  -9 -10   0   49.23  101.28   0
  -9  -5   7  156.66   95.63   0
  -8 -12  -3  336.30  116.16   0
  -8  -6   1   29.83   87.95   0
  -8  -3   6   23.81   85.45   0
  -6   0   6  191.55   81.72   0
  -5   2   9  391.89   97.35   0
  -3   3   7  684.12  101.55   0
  -9 -12  -1   46.81   98.81   0
  -9  -6   4  177.72   96.84   0
  -9  -5   6   98.63   98.59   0
  -8  -8  -1  584.76  101.95   0
  -8  -5   2  437.58   98.28   0
  -8  -2   9  302.94  107.25   0
  -8  -2  10    5.64  108.54   0
  -8  -2  11  210.61  114.74   0
  -7  -5   0  743.68   86.42   0
  -6 -10  -5  612.54  122.65   0
  -6   1   9  708.01   99.51   0
  -5  -1   2 1721.60  106.24   0
  -8 -11  -3   97.18  100.05   0
  -8  -2  12  121.35  119.92   0
  -7 -10  -4  315.47  104.23   0
  -7  -7  -2   33.05   81.84   0
  -7  -4   1  102.12   83.89   0
  -7  -2   4   12.89   83.63   0
  -7   0  11  263.99  111.93   0
  -6  -8  -4  554.60  106.14   0
  -6  -2   2 1717.60   95.65   0
  -4   2   6 2343.78  119.98   0
  -4   3   9  103.66   99.29   0
 -10  -9   4   68.74  110.63   0
  -9 -11  -1   54.95  104.99   0
  -9  -7   2  357.66  103.76   0
  -9  -5   5  116.70   95.26   0
  -9  -4   9  128.36  114.95   0
  -9  -4  10  100.95  122.16   0
  -8  -9  -2   61.19   91.97   0
  -8  -4   3  958.28  107.55   0
  -8  -3   5  665.81   93.50   0
  -8  -2   8   16.19   88.11   0
  -7   0  10    2.51   97.38   0
  -7   0  12   81.48  104.90   0
 -10  -8   5  -16.43  104.22   0
  -9  -9   0   89.80   89.22   0
  -9  -6   3  231.29   93.31   0
  -7  -8  -3  379.66   95.34   0
  -7  -3   2  405.31   88.01   0
  -6   1   8   -3.10   84.74   0
  -5  -8  -5  995.57  118.61   0
  -5   2   8  278.65   88.19   0
  -4  -7  -5 1109.73  119.52   0
  -9 -13  -2   38.23  118.60   0
  -9 -10  -1  275.86  104.18   0
  -9  -4   7  166.50   96.71   0
  -4   0   2 1742.24  102.51   0
 -10  -9   3   41.05   90.37   0
 -10  -8   4   54.12  105.21   0
 -10  -7   6   80.63  108.28   0
  -9 -12  -2  236.20  113.43   0
  -9  -5   4  -33.02   93.54   0
  -9  -4   6   79.50   99.47   0
  -8 -10  -3  106.00   97.54   0
  -8  -6   0  539.15   97.07   0
  -7   0   8  179.76   89.03   0
  -6  -1   3  829.77   90.89   0
  -5   1   5 1074.74   96.22   0
 -10 -11   1  246.86  114.38   0
 -10  -7   5   89.15   98.50   0
  -9  -7   1   70.86   95.12   0
  -8  -5   1  421.71   96.70   0
  -8  -3   4   42.68   82.84   0
  -6  -4  -1  572.81   76.42   0
  -5  -3  -1 1035.88   88.21   0
  -5   0   3  492.99   86.90   0
  -4   3   8 1230.90  108.31   0
 -10  -8   3   75.98   99.05   0
 -10  -6   7  154.62  113.29   0
  -9 -11  -2  248.31  103.63   0
  -9  -6   2   83.67   93.23   0
  -9  -3   9  184.52  112.64   0
  -9  -3  10   19.92  110.34   0
  -8  -8  -2   92.92   88.80   0
  -8  -1  10   87.21  106.13   0
  -8  -1  11  223.52  109.32   0
  -7  -9  -4  839.08  100.27   0
  -7  -2   3  633.88   92.73   0
  -6  -9  -5  728.28  107.93   0
  -6  -6  -3  857.14   94.74   0
  -6   1   7  972.49   97.78   0
 -10 -10   1  120.19  108.97   0
 -10  -7   4    6.20   97.49   0
  -9  -9  -1  176.59   98.45   0
  -9  -4   5  150.14  100.84   0
  -9  -3   8   82.31  106.83   0
  -8  -4   2  -27.75   82.00   0
  -8  -1   9   35.75  105.55   0
  -8  -1  12   28.95  111.47   0
  -7  -5  -1   47.70   79.50   0
  -7   0   7  255.72   88.41   0
  -5   2   7 1055.37  103.53   0
 -10  -6   6  -10.63   96.49   0
  -9  -5   3  461.56   90.79   0
  -8  -1   8  348.57  100.40   0
  -7  -6  -2  334.33   76.41   0
  -7  -4   0  760.93   85.37   0
  -6  -2   1  957.89   89.60   0
  -5  -6  -4 2414.86  122.12   0
  -4  -4  -3  154.68   77.76   0
  -4  -3  -2  986.55   88.66   0
 -10 -11   0  -14.60  107.68   0
 -10  -8   2  117.36  100.65   0
 -10  -6   5  161.13  101.28   0
  -9 -10  -2   13.05  100.80   0
  -8 -11  -4  428.58  106.98   0
  -8  -9  -3  579.84  103.35   0
  -8  -2   5  116.88   84.04   0
  -7  -7  -3  706.83   94.91   0
  -6  -7  -4  915.07  103.44   0
  -6   2  10  155.50   98.84   0
  -4  -2  -1 1833.30  102.20   0
  -4   2   5  145.88   78.32   0
 -10  -7   3  145.26   99.68   0
  -9 -12  -3  -24.12  119.52   0
  -9  -4   4  237.53   92.94   0
  -7  -3   1  657.97   83.91   0
  -7  -1   4  303.45   84.71   0
  -7   1  11  229.26  102.24   0
  -5  -1   1  251.42   81.95   0
 -10 -12  -1   81.94  115.73   0
 -10 -10   0  146.16  114.87   0
 -10  -5   7  121.58   95.61   0
  -9  -8  -1   17.58   94.37   0
  -9  -6   1  437.66   98.13   0
  -9  -3   6  391.50   93.47   0
  -8  -5   0   76.38   88.51   0
  -8  -1   7   45.59   94.10   0
  -7 -10  -5  233.72  103.29   0
  -7   1  10  231.44   89.80   0
  -6   1   6  476.61   85.89   0
  -6   2   9  447.68   96.58   0
 -10  -6   4   45.54   83.73   0
 -10  -5   6  178.78  100.35   0
  -9  -5   2  197.82   96.19   0
  -9  -2   9   25.75  114.87   0
  -9  -2  10  133.35  109.37   0
  -8 -10  -4  340.52   98.74   0
  -8  -7  -2  733.98   98.02   0
  -7  -8  -4  132.88   92.43   0
  -7   1   9   -1.74   94.28   0
  -6  -1   2  184.71   75.16   0
  -4  -1   0  520.03   75.53   0
 -10 -11  -1  141.80  109.77   0
  -9 -11  -3  138.78   98.16   0
  -9  -9  -2  232.50   98.86   0
  -9  -2  11   53.11  108.38   0
  -8  -4   1  596.50   88.14   0
  -8  -2   4  324.18   93.23   0
  -7  -2   2   72.19   72.20   0
  -5  -7  -5 1052.35  103.33   0
  -5   2   6  159.12   82.61   0
  -5   3   9  987.11  108.28   0
 -10  -9   0  305.02  107.20   0
 -10  -7   2   42.69   90.24   0
 -10  -5   5    4.92   99.27   0
 -10  -4   8  177.75  108.60   0
  -9  -4   3   57.24   89.55   0
  -9  -3   5   -5.81   85.94   0
  -9  -2   8  290.02  107.14   0
  -8  -8  -3  341.64   91.91   0
  -8   0  10  226.42   97.78   0
  -8   0  11   29.39  103.30   0
  -6  -8  -5  144.97   90.89   0
 -10  -6   3  139.41   89.32   0
  -9  -2   7  146.97   98.71   0
  -8  -3   2  440.01   95.42   0
  -8   0   9   46.13   98.71   0
  -7   1   8  609.08   98.85   0
  -6   2   8  498.29   87.65   0
  -5   0   2  591.45   83.19   0
 -10 -12  -2   33.66  113.47   0
 -10 -10  -1  -22.15  104.68   0
  -9 -10  -3  381.69  104.55   0
  -9  -6   0   47.54   91.95   0
  -6  -4  -2 1250.23   97.11   0
  -6  -3  -1  207.98   74.49   0
 -10  -5   4  271.51   92.01   0
 -10  -4   6  219.50  100.14   0
  -9  -5   1  248.93   91.19   0
  -9  -3   4  420.86   93.42   0
  -8  -9  -4   51.73   97.85   0
  -8   0   8  319.18   96.91   0
  -7  -9  -5  100.21   99.82   0
  -7  -4  -1  713.70   80.18   0
  -7  -1   3  300.47   75.43   0
  -6  -5  -3  878.50   90.12   0
  -6   0   3 1055.17   90.02   0
  -6   1   5  732.72   89.47   0
  -4   0   1  756.55   78.12   0
 -10 -11  -2  109.85  107.50   0
 -10  -7   1  272.10  101.68   0
 -10  -6   2  243.93  101.23   0
  -9  -8  -2  435.59   97.41   0
  -8  -2   3    8.01   85.08   0
  -7  -6  -3  320.86   83.82   0
  -7  -3   0   -3.38   70.02   0
  -7   1   7   29.54   80.68   0
  -6  -2   0  329.25   77.03   0
  -5   3   8  198.80   90.07   0
 -10  -9  -1  128.57  103.88   0
 -10  -4   5   76.14  100.80   0
 -10  -3   9   -1.12  108.70   0
  -9  -4   2  658.36   97.15   0
  -9  -1  10  109.84  102.33   0
  -9  -1  11   -5.24  107.31   0
  -8  -5  -1  645.98   93.88   0
  -6  -6  -4   48.39   81.47   0
  -6   2   7  163.25   85.78   0
  -5  -3  -2  215.93   67.87   0
 -10  -5   3    5.23   90.96   0
 -10  -3   8   98.49  109.81   0
  -9 -11  -4   51.46  108.73   0
  -9  -9  -3   20.77   98.86   0
  -9  -1   9   80.90  104.29   0
  -8  -4   0  110.29   76.63   0
  -8   0   7  293.50   91.31   0
  -7  -7  -4  237.96   83.96   0
  -7  -2   1  500.71   84.46   0
  -5  -2  -1  174.27   65.68   0
  -4   2   4 2507.73  114.63   0
 -10 -10  -2  246.88  107.74   0
  -9  -2   5  206.45   90.65   0
  -9  -1   8   34.25  103.07   0
  -8  -7  -3   10.41   83.58   0
  -8  -3   1   84.92   86.67   0
  -5  -8  -6   21.38   91.81   0
  -5  -5  -4 1412.29   99.72   0
  -5   2   5 1623.30   99.54   0
  -4   3   6  953.11   90.02   0
 -11  -8   2  118.87  103.69   0
 -11  -7   3    5.21  105.92   0
 -10 -12  -3  206.36  116.97   0
 -10  -4   4  161.46   99.54   0
  -9  -3   3  152.72   82.50   0
  -8 -10  -5  431.08  115.17   0
  -8  -1   4  427.75   91.30   0
  -6  -1   1 1409.57   87.04   0
  -5  -1   0  991.55   89.93   0
 -11 -10   0   50.67  108.17   0
 -10  -8  -1  377.01  100.63   0
 -10  -7   0   69.91   88.17   0
 -10  -6   1  -19.13   96.17   0
  -9  -5   0  332.20   90.89   0
  -9  -1   7  422.56  100.43   0
  -8  -8  -4  663.72  103.78   0
  -8   0   6   82.26   85.29   0
  -8   1  10   72.92  103.57   0
  -6  -7  -5  528.26   98.86   0
  -4   1   2 1471.19   96.55   0
 -11  -6   4   47.25   98.24   0
 -10 -11  -3   25.40  108.94   0
 -10  -5   2  219.71   94.96   0
  -9 -10  -4   66.62   93.08   0
  -9  -7  -2   13.42   90.86   0
  -9  -4   1   71.88   90.34   0
  -8  -2   2  562.80   90.76   0
  -7  -8  -5  719.79   97.11   0
  -7  -1   2 1139.21   87.57   0
  -7   2   9  139.84   82.38   0
  -5   3   7  617.86   91.35   0
 -10  -9  -2   97.13  104.14   0
 -10  -2   9  121.41  106.76   0
  -9  -8  -3  244.37   92.01   0
  -9  -2   4   21.82   88.13   0
  -8   1   9  222.66   97.66   0
  -6   2   6 1208.71   95.24   0
  -6   3   9   17.90   90.11   0
 -11  -9   0   42.63  103.09   0
 -11  -7   2  147.07  100.27   0
 -11  -5   5  171.71  109.52   0
 -10  -3   5  199.03  102.42   0
 -10  -2   8   30.03  110.67   0
  -9  -1   6   41.16   89.68   0
  -9   0  11  145.56  118.04   0
  -7  -4  -2  255.74   77.54   0
  -6   0   2  493.58   79.31   0
  -5  -6  -5    9.14   74.60   0
  -4   4   8  -13.38   89.83   0
 -11  -6   3  136.38   98.77   0
 -10 -10  -3   48.63  108.41   0
  -9  -3   2  245.96   84.57   0
  -9   0  10  -18.64   99.06   0
  -8  -4  -1  370.09   86.13   0
  -8   1   8  -11.83   95.23   0
  -7  -5  -3  310.58   78.55   0
  -7  -3  -1 1482.73   96.31   0
  -7   2   8  334.63   88.75   0
  -5   0   1 2268.79   99.77   0
  -4  -2  -2   18.88   59.28   0
 -11 -10  -1  100.29  103.99   0
 -10  -2   7  154.70  105.38   0
  -9  -9  -4  285.23  105.71   0
  -9   0   9  406.31  104.39   0
  -8  -9  -5  382.58   90.45   0
  -8  -6  -3  478.41   89.63   0
  -8  -1   3  553.97   91.36   0
  -7   0   3  142.66   76.05   0
  -7   1   5  805.40   87.47   0
  -6  -3  -2 1135.26   91.38   0
 -11  -5   4   23.85   99.10   0
 -11  -4   6    7.77  107.63   0
 -10  -8  -2   57.96   95.88   0
 -10  -5   1  153.30   96.68   0
 -10  -3   4  -11.28   93.06   0
  -9   0   8   84.87  100.37   0
  -8  -3   0  705.24   82.76   0
  -7  -6  -4  872.64   95.20   0
  -7  -2   0  728.00   80.69   0
  -6  -8  -6  574.65  109.64   0
  -6  -2  -1 1548.56   94.21   0
  -6   3   8  718.48   94.34   0
  -5   2   4  493.31   77.16   0
 -11 -11  -2   71.21  110.70   0
 -11  -7   1   29.88   87.51   0
 -11  -6   2   19.96   95.86   0
 -10  -4   2   38.07   89.94   0
  -9  -5  -1   -3.68   87.51   0
  -9  -2   3  629.27   88.11   0
  -8  -7  -4  511.16   88.66   0
  -8   1   7  374.89   90.58   0
  -7  -9  -6  445.49  113.27   0
  -6  -5  -4  836.14   90.60   0
  -4   3   5 1754.36  104.16   0
 -11  -9  -1  147.52  106.56   0
 -10 -11  -4  138.53  116.00   0
 -10  -9  -3  201.76  112.30   0
  -9  -7  -3  409.69   93.59   0
  -9  -4   0  378.05   86.08   0
  -8  -2   1  376.97   88.89   0
  -7   2   7  673.56   89.85   0
  -6   2   5  131.45   76.53   0
 -11  -5   3  271.71   95.58   0
 -11  -4   5  198.08   93.57   0
 -10  -1   9   80.40   99.40   0
  -9  -3   1  526.50   96.89   0
  -9   0   7  186.88   95.87   0
  -7  -7  -5  359.39   89.57   0
  -7  -1   1   29.79   66.66   0
  -6  -1   0  242.42   64.87   0
  -5  -7  -6 1283.60  108.74   0
  -5   1   2  135.63   72.73   0
  -4   0   0 4105.42  133.09   0
 -11 -10  -2   -3.06  102.99   0
 -10  -3   3  163.35   93.14   0
 -10  -1   8  126.23  104.76   0
  -9 -10  -5  174.91  103.23   0
 -11  -6   1  243.06   99.10   0
 -11  -4   4  129.94   97.94   0
 -10  -5   0   89.29   93.45   0
  -9  -8  -4  113.81   96.18   0
  -9  -1   4  159.32   86.10   0
  -8  -8  -5    1.88   87.26   0
  -8  -1   2   40.28   81.34   0
  -8   1   6   78.04   83.84   0
  -8   2  10   45.33   92.89   0
  -6  -6  -5 1807.19  108.47   0
  -6   3   7   86.06   70.40   0
  -5  -2  -2 1832.31   97.39   0
  -4   4   7 1557.45  103.98   0
 -11  -8  -1    9.91  104.72   0
 -10 -10  -4  152.90  101.68   0
 -10  -7  -2  358.06   89.59   0
 -10  -1   7   -4.99  103.70   0
  -9  -2   2   59.22   86.56   0
  -9   0   6  251.61   95.13   0
  -9   1  10  237.86  109.61   0
  -8   2   9  172.33   98.38   0
  -7   2   6   20.27   72.72   0
  -6   0   1  580.38   77.49   0
 -11 -11  -3  111.20  101.97   0
 -11  -9  -2  127.72  104.04   0
 -11  -5   2   -0.26   93.42   0
 -10  -8  -3  148.63   99.70   0
 -10  -4   1  233.72   88.52   0
 -10  -2   4  361.79   99.18   0
  -8  -4  -2  816.80   90.83   0
  -7   0   2  711.04   76.31   0
  -7   3   9  490.58  100.45   0
  -5  -4  -4  241.04   67.67   0
  -5  -1  -1  308.32   66.44   0
  -5   4   8  523.28   97.04   0
 -10  -1   6  276.37  100.67   0
  -9   1   9   43.63   90.66   0
  -8  -3  -1  -31.18   71.54   0
  -7  -8  -6    3.02   91.23   0
  -7  -3  -2  505.61   79.63   0
 -11  -4   3   24.81   95.91   0
 -11  -3   5   21.12   98.50   0
 -10  -3   2  204.03   86.20   0
  -9  -9  -5   22.25   86.61   0
  -9  -6  -3   68.49   84.66   0
  -9  -4  -1  253.82   82.60   0
  -8  -6  -4    8.31   78.09   0
  -8  -2   0  136.69   82.47   0
  -8   0   3  935.47   94.19   0
  -8   1   5  293.64   82.59   0
  -8   2   8  201.12   90.47   0
  -7  -5  -4  196.59   77.28   0
  -7  -2  -1  134.94   72.44   0
  -6   2   4  496.11   79.30   0
  -5   3   5  405.03   86.30   0
  -4   1   1 1454.92   86.46   0
 -11 -10  -3  113.33   93.65   0
 -11  -6   0  -37.97   96.11   0
 -10  -9  -4   -1.96   99.73   0
 -10   0  10   73.69  108.73   0
  -9  -3   0   36.08   88.10   0
  -9  -1   3  215.15   83.14   0
  -9   0   5    3.42   82.71   0
  -9   1   8  323.15  100.40   0
  -8  -9  -6  268.15   98.36   0
  -6  -7  -6  307.08   90.70   0
  -5  -5  -5 1702.62  101.94   0
  -5   0   0   17.24   59.49   0
 -11  -8  -2  132.19  107.66   0
 -11  -5   1   81.70   93.66   0
 -10  -5  -1  347.39   96.64   0
 -10   0   9   -8.41  102.05   0
  -9  -7  -4    4.94   84.60   0
  -7  -1   0 1064.29   88.15   0
  -7   3   8    8.34   75.30   0
  -6   1   2 2067.35   97.93   0
  -6   3   6  198.96   77.93   0
 -11  -3   4  229.85   89.05   0
 -10  -4   0    6.31   85.71   0
 -10  -2   3   47.31   83.36   0
 -10   0   8  198.29  105.96   0
  -9  -2   1  411.83   94.25   0
  -9   1   7   15.98   94.62   0
  -8  -7  -5  253.30   86.06   0
  -8  -1   1  797.16   91.09   0
  -8   2   7   90.25   87.51   0
  -7  -6  -5   47.72   74.66   0
  -7   2   5  613.52   82.83   0
  -6  -3  -3 1311.54   84.81   0
  -6  -2  -2   50.60   65.09   0
  -4   3   4    3.89   65.22   0
 -11 -11  -4   12.29  111.73   0
 -11  -9  -3   13.05  100.41   0
 -11  -4   2  178.07   92.59   0
 -11  -2   6  214.72  107.16   0
 -10  -7  -3   -1.57   91.34   0
  -5   4   7   29.49   78.15   0
 -10 -10  -5  116.50  109.64   0
 -10  -3   1   60.74   88.22   0
 -10   0   7   41.86  104.99   0
  -9  -8  -5  321.69   95.24   0
  -6  -1  -1 1019.24   76.46   0
  -5   1   1 2096.22   99.18   0
  -4   4   6   11.45   65.25   0
 -11  -3   3   43.31   95.95   0
 -10  -8  -4  128.08  100.76   0
 -10  -1   4  192.23   94.76   0
  -9  -1   2  509.46   88.01   0
  -9   1   6  286.26   91.75   0
  -7   0   1  834.58   78.30   0
  -4   2   2  649.52   77.06   0
 -11 -10  -4   71.21  111.09   0
 -11  -7  -2   40.00  102.61   0
 -11  -5   0  173.47   94.68   0
 -10  -2   2  214.60   95.93   0
  -9  -4  -2  119.46   86.39   0
  -8  -8  -6 1122.16  104.46   0
  -8  -3  -2  707.95   86.75   0
  -8   0   2  335.19   83.18   0
  -8   2   6  466.61   84.60   0
  -6  -5  -5  133.26   78.54   0
  -6   4   8   56.57   78.50   0
  -5  -6  -6 1420.61  102.13   0
 -11  -4   1    7.37   93.27   0
 -10   0   6  118.58   97.07   0
  -9  -3  -1  715.74   95.34   0
  -9   2   9   30.40  101.54   0
  -8  -5  -4  312.38   81.17   0
  -7  -7  -6  638.15   91.18   0
  -6   0   0 1257.30   79.93   0
  -6   3   5  867.92   82.71   0
 -11  -8  -3   94.33  102.74   0
 -11  -2   4   22.15   93.14   0
 -11  -1   7  191.85  106.22   0
 -10  -9  -5  251.96   92.71   0
 -10  -4  -1  206.74   93.77   0
  -9  -6  -4  362.82   86.42   0
  -8  -2  -1  469.25   76.50   0
  -8   3   9   -3.52   87.79   0
  -7   2   4  151.76   71.01   0
  -5   3   4 1376.24   89.71   0
  -4  -3  -4   38.82   62.72   0
 -11  -3   2   58.88   94.86   0
 -10  -6  -3  238.20   94.60   0
 -10   1   9  124.46   99.91   0
  -9  -9  -6  280.41  100.89   0
  -9  -2   0  242.54   81.79   0
  -9   0   3   35.19   81.58   0
  -9   1   5  107.35   88.04   0
  -7  -3  -3  623.46   72.30   0
  -7  -2  -2 1314.49   91.80   0
  -7   1   2   -1.40   71.79   0
  -4   0  -1  191.10   66.47   0
 -11  -9  -4  237.42   96.72   0
 -11  -1   6    1.50  104.13   0
 -10  -7  -4  330.50  103.95   0
 -10  -3   0  317.85   86.28   0
 -10   0   5  304.84   96.48   0
  -9  -7  -5  539.40  104.69   0
  -9   2   8  203.90   87.11   0
  -8  -6  -5  592.43   85.12   0
  -8  -1   0  117.84   71.28   0
  -7  -4  -4  157.13   63.56   0
  -7   3   6  352.26   79.50   0
  -6  -6  -6  127.75   82.03   0
  -5  -2  -3   -7.14   62.89   0
  -5   2   2 1892.59   93.23   0
  -5   4   6 1198.15   91.68   0
 -12  -6   0  224.48  108.06   0
 -10   1   8    9.77   90.22   0
  -9  -1   1    9.27   83.60   0
  -8   2   5   27.26   77.19   0
  -8   3   8  332.90   84.57   0
  -7  -1  -1  207.65   65.15   0
  -6   1   1   65.36   59.66   0
  -5  -1  -2  808.37   71.98   0
 -12  -5   1  111.58  104.76   0
 -11  -5  -1   40.63   86.09   0
 -11  -4   0  139.42   95.66   0
 -11  -2   3  180.51   97.22   0
 -10  -2   1   31.41   90.51   0
  -9   2   7  267.03   95.31   0
  -7  -5  -5  514.13   79.92   0
 -11  -7  -3  250.40  104.03   0
 -10  -8  -5   94.24   93.14   0
 -10   1   7  270.17  101.45   0
  -8  -7  -6  352.89   90.11   0
  -8   0   1  103.57   77.94   0
  -7  -8  -7  841.51  116.30   0
  -7   0   0  185.66   71.98   0
  -4   4   5 2044.41  103.31   0
 -11 -10  -5   59.94  103.96   0
 -11  -3   1  141.03   88.31   0
  -9  -8  -6   -6.69   86.32   0
  -8   3   7  109.23   82.04   0
  -7   4   8  428.66   94.29   0
  -6   3   4    3.71   67.37   0
  -5  -4  -5 1826.75   98.34   0
 -11  -8  -4  144.63  101.79   0
 -11   0   7  101.48   99.00   0
 -10  -4  -2  335.60   93.10   0
 -10  -1   2   81.52   89.78   0
  -9  -5  -4  364.03   90.82   0
  -9  -3  -2   42.60   83.23   0
  -9   0   2  376.47   90.04   0
  -7  -6  -6  620.20   85.57   0
  -7   3   5   71.12   71.37   0
  -6  -2  -3 1916.46   88.04   0
  -6  -1  -2  723.19   76.35   0
 -10  -3  -1   14.76   81.76   0
 -10   1   6   47.49   97.16   0
  -9  -2  -1  120.14   85.63   0
  -9   2   6   18.79   89.38   0
  -8  -3  -3  217.82   77.79   0
  -8  -2  -2   11.04   74.77   0
  -8   2   4  487.91   82.29   0
  -6   2   2  342.43   69.57   0
  -6   4   6  155.90   71.62   0
  -5   1   0 1306.88   83.49   0
 -12  -7  -2  156.02  107.25   0
 -12  -5   0   90.95  104.06   0
 -11  -2   2   10.04   84.86   0
 -10  -9  -6   97.27  105.99   0
 -10  -6  -4   94.73   88.69   0
  -9  -6  -5   -2.45   89.72   0
  -8   1   2  627.49   84.27   0
  -7   1   1  862.34   82.39   0
  -6  -7  -7 1268.00  109.21   0
  -6  -4  -5  291.33   70.52   0
  -6   0  -1   33.19   60.96   0
  -5   3   3  110.67   64.72   0
 -12  -8  -3   63.01  102.99   0
 -12  -4   1  236.31   98.71   0
 -11  -9  -5   16.95   97.48   0
 -11  -6  -3   88.91   99.80   0
 -11  -4  -1   16.70   91.67   0
 -11   0   6  146.84  103.24   0
 -10  -2   0  271.80   88.20   0
  -9  -1   0  415.04   89.78   0
  -8  -5  -5  256.68   79.57   0
  -8  -1  -1  502.38   83.23   0
  -8   3   6  169.53   83.19   0
  -5   4   5  734.90   83.56   0
 -11  -3   0  -11.51   91.17   0
 -10  -7  -5   90.55   96.63   0
 -10   0   3  248.85   85.77   0
 -10   1   5  148.63   95.17   0
  -8  -8  -7   51.76   88.27   0
  -7   4   7   38.62   66.90   0
  -5  -5  -6  120.84   66.48   0
  -4   2   1 3252.99  106.37   0
 -12  -3   2   71.74  101.77   0
 -11  -7  -4   33.32  102.38   0
 -11  -1   3   47.02   93.14   0
 -10  -1   1  327.09   93.56   0
 -10   2   8  112.09   95.79   0
  -9   2   5  338.01   88.57   0
  -9   3   8   69.74   92.45   0
  -8   0   0  636.69   86.55   0
  -7  -2  -3   68.50   60.80   0
 -11  -2   1  171.76   94.02   0
 -11   0   5   38.77  103.51   0
  -9  -7  -6  291.24   90.00   0
  -9   0   1  227.07   81.79   0
  -8  -6  -6   76.90   77.15   0
  -7  -7  -7   94.31   81.86   0
  -7  -1  -2  654.51   72.30   0
  -7   3   4  948.77   82.14   0
  -6  -5  -6  866.40   86.94   0
  -6   1   0 1285.98   77.08   0
  -5   2   1  178.09   65.93   0
 -12  -5  -1  147.99   99.48   0
 -11  -8  -5  168.80  100.94   0
 -10  -8  -6  169.58   96.93   0
 -10   2   7   28.70   97.80   0
  -7  -4  -5  694.93   80.40   0
  -5   5   7  533.00   91.14   0
 -12  -7  -3   22.07  104.80   0
 -12  -4   0   24.03  103.87   0
 -10  -3  -2  325.16   85.79   0
 -10   1   4  150.37   92.20   0
  -9  -3  -3  255.03   83.92   0
  -9   3   7  318.16   86.65   0
  -8   3   5  500.77   81.98   0
  -8   4   8   26.71   88.44   0
  -7   0  -1  866.70   75.18   0
  -7   4   6  658.59   89.19   0
  -6   4   5  480.88   76.85   0
 -12  -3   1   45.06   94.56   0
 -11  -4  -2   56.13   93.38   0
 -11  -1   2  261.35   96.39   0
 -11   1   7   -0.70   92.83   0
 -10  -5  -4  256.65   81.47   0
 -10  -2  -1  279.12   91.01   0
 -10   0   2  104.27   80.14   0
  -9  -2  -2  462.70   79.61   0
  -8   1   1  134.37   76.85   0
  -4   4   4 2049.10   96.03   0
 -12  -8  -4   96.79   90.89   0
 -11  -3  -1  165.47   93.31   0
 -10  -6  -5  356.61   94.26   0
 -10   2   6  408.75  106.00   0
  -9  -8  -7  422.22  102.29   0
  -9  -5  -5  420.61   85.99   0
  -9  -1  -1  127.94   85.31   0
  -9   1   2  -11.67   80.90   0
  -9   2   4   21.46   75.90   0
  -7  -5  -6    4.38   70.33   0
  -6   2   1 1916.66   88.26   0
  -5  -1  -3 2105.98   89.14   0
  -4  -1  -3 1223.92   76.79   0
 -11  -9  -6  140.75  112.40   0
 -11  -6  -4  250.97   99.76   0
 -11   1   6  153.84   98.26   0
 -10  -1   0    1.24   86.89   0
  -8  -7  -7  615.20   91.54   0
  -8  -2  -3  424.46   71.54   0
  -8   4   7  447.55   87.61   0
  -7   1   0  329.78   65.44   0
  -5  -6  -7  588.23   86.58   0
  -5   0  -2  222.49   57.74   0
  -5   4   4  296.30   69.60   0
  -4   5   6 1791.53   98.77   0
 -11  -2   0  126.89   87.64   0
  -9   3   6  185.12   89.62   0
  -8  -4  -5   66.89   73.11   0
  -8  -1  -2  368.64   72.62   0
  -6  -6  -7  872.61   90.88   0
  -6  -1  -3   84.19   61.71   0
  -6   5   7  391.84   83.38   0
  -5  -3  -5   15.64   61.92   0
 -12  -6  -3   66.32  102.28   0
 -12  -4  -1   74.03  102.13   0
 -11  -7  -5  143.57   98.38   0
 -10  -7  -6  100.82   90.98   0
  -9  -6  -6  583.89   95.14   0
  -9   0   0   85.26   72.90   0
  -8   3   4   53.21   73.77   0
  -7   3   3    8.94   65.58   0
  -6   0  -2  804.84   72.58   0
  -5   1  -1  486.65   66.69   0
  -5   5   6  153.40   74.30   0
  -4   1  -1 2114.21   90.46   0
 -12  -7  -4  100.49   99.82   0
 -12  -3   0   57.84   96.62   0
 -11  -1   1    3.95   91.87   0
 -11   1   5   81.57   99.01   0
 -10   0   1  151.05   86.07   0
 -10   2   5   -0.86   93.07   0
  -8  -5  -6  877.82   90.49   0
  -8   0  -1   -4.92   68.64   0
  -7  -6  -7  316.99   84.18   0
  -7   4   5  119.24   71.89   0
  -6  -3  -5  928.45   78.10   0
  -4  -3  -5 3388.12  115.62   0
 -10   3   8  139.08  101.92   0
  -7   2   1   10.37   67.40   0
  -6   4   4  492.52   74.01   0
 -12  -2   1    6.67   96.72   0
 -11  -8  -6   -3.42   95.76   0
 -10  -3  -3  181.20   81.04   0
 -10  -2  -2   -2.55   83.19   0
  -9   1   1  454.24   84.62   0
  -9   3   5   71.04   85.95   0
  -8   1   0  330.96   79.84   0
  -8   4   6    3.40   78.00   0
  -7  -2  -4  708.91   75.03   0
  -7  -1  -3 1044.37   81.87   0
  -6   1  -1  708.42   67.28   0
 -12  -8  -5   19.12  106.25   0
 -11  -5  -4  149.98   99.25   0
 -11  -3  -2   27.65   83.61   0
 -10  -8  -7   32.18  101.57   0
 -10  -5  -5  122.46   84.29   0
  -9  -7  -7   54.55   78.01   0
  -9  -2  -3   20.67   79.55   0
  -7  -3  -5  159.40   68.47   0
  -7   0  -2   42.61   66.43   0
  -6   5   6  867.67   86.12   0
  -5  -4  -6 1007.33   82.21   0
  -5   2   0 1560.97   83.47   0
  -4   2   0   23.71   56.48   0
 -11  -6  -5   -0.96   97.35   0
 -11  -2  -1   44.71   89.79   0
 -11   0   2  217.07   91.79   0
 -11   1   4  105.01  102.15   0
 -10  -1  -1  235.32   87.02   0
 -10   1   2  307.05   90.49   0
 -10   2   4  160.91   92.89   0
 -10   3   7   20.30   88.50   0
  -9  -4  -5  415.12   83.89   0
  -9  -1  -2  319.16   83.53   0
  -8  -6  -7  228.72   85.44   0
  -7   5   7  186.65   79.81   0
 -12  -4  -2   57.37   97.60   0
 -12  -3  -1   12.77  102.79   0
 -10  -6  -6   49.40  100.33   0
  -8   3   3  630.55   82.00   0
  -7  -4  -6  278.09   71.79   0
  -4   4   3   33.68   59.59   0
 -12  -6  -4   59.27  102.00   0
 -11  -1   0  203.68   93.25   0
 -11   2   6   -0.88   90.55   0
 -10   0   0  181.51   85.96   0
  -9  -5  -6   63.46   79.99   0
  -9   0  -1  600.00   89.08   0
  -9   3   4  229.56   83.76   0
  -9   4   7   17.49   81.58   0
  -8  -2  -4  153.89   75.42   0
  -8   2   1  424.67   80.92   0
  -8   4   5  510.35   86.32   0
  -7   1  -1  571.76   69.50   0
  -7   4   4  510.71   75.27   0
  -6   2   0  -15.75   54.83   0
  -5   4   3  903.17   74.97   0
  -4  -4  -6  447.13   68.70   0
 -12  -7  -5   35.28   98.21   0
 -12  -2   0   96.70   91.95   0
 -10   3   6  143.85   90.67   0
  -8  -1  -3  226.20   68.03   0
  -7  -7  -8  552.50  104.86   0
  -5   5   5 2072.55   98.72   0
  -8   0  -2 1067.83   88.37   0
  -6  -5  -7   18.60   69.34   0
  -6   4   3  272.32   68.36   0
  -5   3   1 1371.78   79.48   0
 -11  -3  -3  148.62   93.00   0
 -11   0   1  175.95   84.67   0
 -11   2   5  220.66   98.82   0
 -10  -7  -7  208.33   91.12   0
 -10   1   1   33.71   85.18   0
 -10   2   3   88.87   88.35   0
  -9  -6  -7  108.27   92.27   0
  -9   1   0  101.78   70.98   0
  -9   4   6  274.55   84.97   0
  -8  -4  -6  426.83   81.28   0
  -7  -5  -7  740.20   80.67   0
  -7   2   0  707.95   76.96   0
  -7   5   6  187.05   66.80   0
  -5  -5  -7 1219.39   84.35   0
  -4   3   1  806.64   69.05   0
 -12  -1   1  131.17  100.28   0
 -11  -2  -2  215.78   92.04   0
 -10  -4  -5   45.69   86.49   0
 -10  -2  -3  494.41   85.16   0
 -10   3   5  130.23   95.58   0
  -8  -7  -8   12.83   82.97   0
  -6  -1  -4 1121.34   77.01   0
  -6   3   1  636.97   69.75   0
  -6   5   5    7.83   60.10   0
  -5  -1  -4  -12.89   59.50   0
  -5   0  -3 1302.26   78.99   0
 -12  -5  -4   31.55   99.89   0
 -12  -3  -2  153.05  101.00   0
 -11  -8  -7  117.46  105.15   0
 -11  -5  -5   42.45   99.05   0
 -10  -1  -2  138.10   79.01   0
  -8   4   4  282.10   75.77   0
  -8   5   7  138.88   82.17   0
  -6   0  -3  899.41   68.45   0
 -11  -1  -1   17.69   76.51   0
 -10  -5  -6  294.90   92.26   0
  -9  -2  -4  326.14   75.70   0
  -9  -1  -3  415.97   81.75   0
  -9   2   1   87.44   80.28   0
  -9   3   3    0.25   73.21   0
  -8  -5  -7   20.05   73.85   0
  -7   4   3  619.16   76.04   0
  -6   1  -2   78.70   60.18   0
  -5   1  -2 1315.63   71.55   0
  -4   0  -3  618.77   65.59   0
 -12  -6  -5  152.03  103.33   0
 -12  -2  -1  135.46   88.53   0
 -11  -6  -6  217.34   99.39   0
 -11   2   4   18.74   95.79   0
 -10   0  -1    1.51   78.21   0
  -9   0  -2    9.84   78.54   0
  -9   4   5   52.39   85.83   0
  -7  -1  -4    6.34   58.33   0
  -7   0  -3  836.21   77.57   0
  -7   3   1  242.32   69.56   0
  -4  -1  -4 2320.19   93.73   0
  -3   3   1  563.89   65.19   0
 -11   0   0   44.98   89.92   0
 -10   3   4   17.55   92.06   0
 -10   4   7  133.41   99.42   0
  -9  -7  -8  430.70   97.52   0
  -9  -4  -6  134.11   80.64   0
  -8   2   0    6.97   65.04   0
  -8   5   6  141.46   79.69   0
  -7   5   5  580.06   77.27   0
  -6  -3  -6   46.81   60.47   0
  -5   5   4    5.17   64.14   0
  -4   1  -2  242.00   54.43   0
 -12  -7  -6  113.03  102.25   0
 -12  -1   0   -5.97   88.53   0
 -10  -6  -7  186.65   92.06   0
 -10   1   0  185.29   87.59   0
  -7  -6  -8  194.76   79.93   0
  -7  -3  -6 1163.13   81.85   0
  -7   1  -2  697.74   71.71   0
  -6  -6  -8  757.46   90.31   0
  -6   2  -1  978.00   76.55   0
  -5  -3  -6 1390.26   84.60   0
  -5   2  -1  287.46   53.87   0
  -5   4   2  -26.25   58.04   0
  -4  -2  -5 1052.71   75.40   0
  -4   5   4 1563.04   85.30   0
 -11  -7  -7   28.11   94.29   0
  -9  -5  -7  473.09   99.28   0
  -9   1  -1  161.45   72.17   0
  -8  -1  -4  874.39   86.71   0
  -6   4   2  737.09   72.80   0
  -6   5   4  687.05   74.86   0
  -4   2  -1  959.24   70.65   0
  -4   4   2 1546.02   83.19   0
 -11  -4  -5  238.91   98.48   0
 -11  -2  -3    3.12   89.31   0
 -11   1   1  208.11   90.08   0
 -11   2   3  152.07  100.03   0
 -10  -2  -4    0.50   84.95   0
 -10   4   6   -0.57   95.08   0
  -8  -6  -8  312.17   83.36   0
  -8   0  -3   37.03   68.03   0
  -8   4   3  190.01   73.50   0
 -12  -3  -3   48.72   90.10   0
 -12  -2  -2   -8.66  101.23   0
 -11  -1  -2  171.88   87.11   0
 -10  -1  -3  159.87   80.74   0
  -9   4   4  137.27   86.37   0
  -8  -3  -6   21.52   70.14   0
  -8   1  -2  149.57   76.95   0
  -7  -4  -7  316.76   71.13   0
  -7   2  -1   25.76   59.42   0
  -6  -4  -7  962.82   85.61   0
  -5   6   6  282.57   78.76   0
 -12  -5  -5  158.17  101.78   0
 -11  -5  -6   41.97   98.90   0
 -11   3   5    9.20   88.10   0
 -10  -7  -8    1.70  101.36   0
 -10  -4  -6  204.33   88.39   0
 -10   0  -2  242.08   85.44   0
 -10   2   1  306.33   89.63   0
 -10   3   3  257.44   92.09   0
  -9   2   0  593.65   86.75   0
  -8   5   5   28.33   77.52   0
  -7   4   2   32.44   66.21   0
  -7   5   4   81.86   69.42   0
  -6   3   0 1073.18   76.02   0
  -5   3   0  561.11   59.46   0
  -4   6   6 1096.51   87.07   0
  -3   5   4 1232.14   85.24   0
 -12  -6  -6   21.76   96.32   0
 -12  -1  -1  187.35   93.76   0
 -11   0  -1  139.07   88.01   0
  -9  -6  -8  164.70   84.68   0
  -9  -1  -4   40.43   75.74   0
  -6   6   6  469.63   78.22   0
  -5  -4  -7  304.05   71.22   0
  -4  -3  -6  503.10   65.78   0
 -10   4   5  171.27   88.82   0
  -9   0  -3  402.56   84.52   0
  -9   5   6   56.55   80.89   0
  -8   2  -1  487.55   79.33   0
  -7   3   0   89.34   67.05   0
  -4   3   0  671.16   61.16   0
  -3   4   2  143.68   53.46   0
 -11  -6  -7   62.28   87.80   0
 -11   3   4  108.94   94.92   0
 -10  -5  -7    9.25   90.06   0
 -10   1  -1   69.27   86.13   0
  -9  -3  -6  371.52   84.86   0
  -6   0  -4  140.88   62.13   0
  -5   5   3  752.26   68.98   0
 -11   1   0    9.94   88.70   0
  -9   1  -2  367.63   77.88   0
  -9   4   3  246.52   83.49   0
  -7  -5  -8  157.04   71.00   0
  -7  -1  -5 1204.58   80.74   0
  -7   0  -4  590.56   73.30   0
  -7   6   6  112.55   74.47   0
  -6   1  -3 1400.04   79.15   0
  -6   5   3  160.01   66.23   0
  -5   0  -4 1464.65   77.84   0
  -3   2  -1 1451.67   74.79   0
 -11  -2  -4  201.10   91.93   0
 -10   3   2   34.56   88.82   0
  -9  -4  -7  258.38   80.02   0
  -8  -5  -8  525.62   87.53   0
  -8   5   4  411.33   83.17   0
  -7   1  -3   55.06   65.81   0
  -6  -5  -8  660.80   80.13   0
  -6  -2  -6  450.17   68.78   0
  -5   1  -3   -8.75   47.50   0
  -5   6   5  368.10   73.76   0
  -4   5   3  695.90   71.40   0
 -12  -4  -5   16.01  102.32   0
 -12  -2  -3  -13.87   93.39   0
 -11  -7  -8  157.26  108.89   0
 -11  -4  -6   56.78   96.49   0
 -11  -1  -3  110.58   90.29   0
 -10  -6  -8   76.10   98.78   0
 -10   2   0   -7.26   86.07   0
 -10   4   4   51.12   90.65   0
  -9   5   5  342.13   86.57   0
  -8   3   0  359.80   78.29   0
  -7  -2  -6  217.85   59.42   0
  -7   5   3  383.83   72.19   0
  -6   2  -2  191.26   62.31   0
  -6   6   5  425.48   70.03   0
 -12  -5  -6   54.46  101.52   0
 -11   0  -2  -37.89   84.33   0
 -11   3   3   -2.37   97.59   0
 -10  -1  -4  226.79   88.49   0
  -9   2  -1    9.87   73.35   0
  -8  -1  -5   13.86   65.22   0
  -8   0  -4  389.30   72.39   0
  -7   2  -2  520.68   73.36   0
  -5   2  -2 1009.55   65.18   0
  -4   6   5  955.99   78.28   0
 -10  -3  -6   -3.92   78.11   0
 -10   0  -3   49.45   77.49   0
  -9  -5  -8    5.27   89.71   0
  -8  -2  -6  516.56   73.66   0
  -8   1  -3  446.81   80.33   0
  -7  -3  -7  132.31   65.73   0
  -5  -2  -6  176.38   59.36   0
  -4  -4  -7 1940.46   97.90   0
  -3   3   0  304.32   53.64   0
 -11  -5  -7  172.94   97.72   0
 -11   1  -1  145.78   90.98   0
 -10  -4  -7  178.71   92.89   0
 -10   1  -2  126.34   85.96   0
 -10   5   6  132.33   98.98   0
  -9   4   2   47.07   78.85   0
  -8   6   6  185.50   80.34   0
  -7   6   5  197.18   70.50   0
  -6  -3  -7 1269.44   79.44   0
  -6   3  -1  125.70   61.84   0
  -5  -5  -8  256.57   77.13   0
  -4   0  -4 1566.71   74.26   0
 -10   4   3   72.52   92.85   0
  -9  -1  -5  248.55   79.27   0
  -9   0  -4  224.09   81.24   0
  -9   3   0  209.21   82.31   0
  -9   5   4    3.35   84.50   0
  -8  -3  -7  569.18   80.56   0
  -8   2  -2  215.71   76.66   0
  -8   5   3   22.87   72.83   0
  -7  -6  -9  606.69   98.48   0
  -7   3  -1  576.09   75.27   0
  -5   3  -1 1164.88   69.12   0
  -4   2  -2  682.31   64.44   0
  -8  -6  -9   63.12   83.40   0
  -6   5   2  445.09   67.98   0
  -5   5   2  421.30   64.68   0
  -3   5   3 1292.02   77.85   0
 -11  -6  -8   97.82   96.52   0
 -11   3   2  207.09  101.54   0
 -10  -5  -8  251.51   98.09   0
 -10   2  -1  218.35   85.69   0
  -9   1  -3   -2.12   70.77   0
  -7  -4  -8  837.03   80.35   0
  -6   6   4  125.38   66.15   0
  -5  -3  -7  386.61   66.54   0
  -5   6   4  417.66   64.73   0
 -11  -3  -6  280.02  101.12   0
 -11  -1  -4   28.71   87.97   0
 -11   2   0  167.76   93.07   0
 -10   5   5   -5.94   90.99   0
  -9  -6  -9  243.47   95.17   0
  -9  -3  -7    8.67   73.01   0
  -8  -4  -8   21.01   77.61   0
  -8   3  -1   23.20   75.11   0
  -8   6   5   92.33   76.04   0
  -6   4   0  987.54   77.05   0
  -4   3  -1   47.46   55.20   0
 -11   0  -3  171.90   90.73   0
  -9   2  -2  330.68   85.50   0
  -7   0  -5  298.20   70.41   0
  -7   4   0   11.77   68.12   0
  -6  -4  -8   42.86   63.14   0
  -5   4   0  343.89   59.93   0
  -4  -2  -6 1655.61   83.75   0
  -4   5   2 1033.10   72.43   0
 -11  -4  -7   88.75   97.10   0
 -10  -1  -5   -8.94   85.77   0
 -10   0  -4  125.05   83.76   0
 -10   4   2  162.99   93.55   0
  -9  -4  -8  302.91   89.93   0
  -9   5   3  239.87   90.39   0
  -7   1  -4  660.57   69.37   0
  -6   0  -5  851.81   67.01   0
  -6   1  -4    5.02   53.65   0
  -4   6   4  129.93   59.04   0
 -11   1  -2  146.59   82.16   0
 -10   1  -3  302.91   84.80   0
 -10   3   0  107.21   79.75   0
 -10   5   4  187.34   94.87   0
  -8   0  -5  364.39   78.60   0
  -8   5   2  286.21   78.75   0
  -7   2  -3  394.29   74.49   0
  -6   2  -3  394.80   60.41   0
 -11   4   3   58.32   95.66   0
 -10  -6  -9   97.94  101.17   0
 -10  -3  -7  319.09   93.20   0
  -9   3  -1  237.14   84.12   0
  -8   1  -4   15.68   67.91   0
  -8   6   4   22.04   78.06   0
  -7  -2  -7  519.82   75.59   0
  -5   0  -5   97.34   53.47   0
  -3   1  -3  129.85   45.82   0
 -11  -5  -8    0.19   89.63   0
 -11   2  -1   -4.40   91.54   0
  -9   6   5  123.86   88.40   0
  -8  -5  -9  162.45   80.45   0
  -8  -2  -7   64.91   70.93   0
  -8   2  -3  334.18   78.77   0
  -7  -5  -9  525.39   83.52   0
  -7   3  -2   11.20   68.15   0
  -6  -2  -7   49.55   61.47   0
  -6   5   1  525.09   68.03   0
  -6   6   3  771.49   78.36   0
  -5  -4  -8 1522.58   88.20   0
  -5   2  -3  605.82   58.93   0
  -3   0  -4  938.33   64.38   0
  -3   2  -2 1497.83   76.26   0
 -10  -4  -8   69.56   94.11   0
 -10   2  -2   18.18   78.07   0
  -9  -5  -9  225.64   93.13   0
  -9   0  -5   80.70   80.72   0
  -7   5   1  306.22   72.78   0
  -7   6   3   18.71   66.19   0
  -5   5   1  235.83   59.74   0
  -5   6   3   76.65   63.09   0
  -4  -5  -8 2007.63  106.87   0
 -11  -1  -5  235.75   94.24   0
 -10   4   1   23.56   90.98   0
  -9  -2  -7  400.44   86.34   0
  -9   1  -4  299.00   77.56   0
  -9   5   2   27.57   84.71   0
  -8   3  -2  258.54   78.02   0
  -7  -3  -8  324.44   72.58   0
  -6  -5  -9  404.97   84.85   0
  -5   3  -2    0.88   48.28   0
  -4  -3  -7 1163.96   76.52   0
 -11   0  -4   62.76   90.74   0
 -10   5   3   24.81   90.56   0
  -9   2  -3  156.28   75.50   0
  -8  -3  -8  206.02   77.22   0
  -6   4  -1  348.47   66.52   0
  -3   3  -1 1336.64   69.76   0
  -3   5   2 1125.78   71.38   0
 -11  -3  -7   24.15  101.83   0
 -11   1  -3   36.08   84.50   0
 -10   3  -1   50.06   81.07   0
  -9   6   4  129.46   82.65   0
  -8   5   1  256.44   80.10   0
  -8   6   3  257.18   83.90   0
  -7   4  -1  487.91   69.73   0
  -6  -3  -8  356.25   68.59   0
  -5  -2  -7 1660.95   82.94   0
  -5   7   5   61.98   69.00   0
  -4   1  -4  263.89   52.31   0
  -4   2  -3 1348.40   73.00   0
  -4   6   3  421.56   70.05   0
  -3   6   4 2677.71  100.77   0
 -10  -5  -9    4.46   89.89   0
 -10   0  -5  135.64   89.62   0
  -9  -3  -8  272.83   87.41   0
  -7   7   5   50.63   73.50   0
  -5   4  -1  501.10   62.72   0
  -4   0  -5 1746.44   76.39   0
 -11  -4  -8  146.68   96.97   0
 -11   2  -2  150.44   98.19   0
 -10  -2  -7   19.28   90.13   0
 -10   1  -4  -15.48   86.06   0
 -10   6   5   -5.06   95.50   0
  -9   3  -2   84.67   74.98   0
  -8   4  -1   91.12   66.20   0
  -7   1  -5  233.58   72.09   0
  -4   3  -2 1790.53   78.89   0
 -10   2  -3  144.40   87.13   0
 -10   5   2  149.35   93.67   0
  -9   5   1  118.72   84.55   0
  -8  -4  -9  515.31   83.34   0
  -8   0  -6   74.40   75.03   0
  -8   1  -5  350.14   76.57   0
  -7  -4  -9   -3.75   62.91   0
  -7   0  -6  500.49   67.88   0
  -7   2  -4   71.16   71.02   0
  -7   6   2  466.67   75.25   0
  -6   1  -5  794.09   72.84   0
  -6   6   2    8.13   54.58   0
  -3   4   0  579.37   62.60   0
 -10  -3  -8   53.53   94.82   0
  -9  -4  -9  -16.12   84.69   0
  -9   6   3   55.12   86.84   0
  -8  -1  -7  133.77   74.50   0
  -8   2  -4  351.28   77.03   0
  -8   7   5  225.26   82.22   0
  -7  -1  -7  341.29   71.47   0
  -6   7   4  200.39   68.96   0
  -5   6   2 1019.78   76.49   0
  -4  -1  -6  592.67   58.18   0
  -4   7   5  994.91   85.19   0
 -11  -5  -9  110.73  102.01   0
 -11   3  -1  104.18   99.98   0
 -10   6   4   32.82   98.47   0
  -9   0  -6  278.34   85.52   0
  -9   4  -1  175.84   84.57   0
  -8   6   2   14.77   76.33   0
  -7   3  -3  605.93   71.28   0
  -7   7   4  328.21   71.61   0
  -6   3  -3  108.38   64.47   0
  -5  -5  -9  344.76   79.88   0
  -5  -3  -8  664.13   77.40   0
 -11   0  -5   48.69   92.82   0
 -10   3  -2  279.59   92.08   0
  -9  -1  -7  301.73   86.85   0
  -9   1  -5   47.23   74.47   0
  -8  -2  -8  362.05   82.09   0
  -8   3  -3   -0.41   75.56   0
  -6  -4  -9  912.82   85.75   0
  -6  -1  -7  629.46   63.50   0
  -5   1  -5  140.15   55.02   0
  -5   2  -4  415.71   61.05   0
  -5   7   4  685.41   73.74   0
  -4  -4  -8   44.01   58.34   0
  -4   4  -1  675.79   58.73   0
 -11  -2  -7  188.66  103.38   0
 -11   1  -4   95.77   94.18   0
 -10  -4  -9  217.41   92.62   0
  -9   2  -4   64.94   74.29   0
  -7  -2  -8   -5.54   66.24   0
  -7   4  -2  305.33   74.71   0
 -11  -3  -8  121.55   99.61   0
 -10   5   1  145.69   97.48   0
  -9  -2  -8  -13.54   80.08   0
  -8  -5 -10  275.51   94.44   0
  -8   7   4   36.87   76.80   0
  -6   4  -2  594.51   65.76   0
  -5   3  -3 1305.35   70.72   0
  -4  -2  -7   35.93   55.61   0
  -4   6   2  158.23   59.37   0
  -3   6   3   41.27   56.19   0
 -11   2  -3   36.59   87.11   0
 -10  -1  -7  115.48   95.23   0
 -10   0  -6   -5.28   90.04   0
 -10   1  -5  220.18   90.88   0
 -10   4  -1   31.07   87.89   0
 -10   6   3  128.16   95.64   0
  -9  -5 -10  234.63   94.07   0
  -9   3  -3  402.39   82.59   0
  -9   6   2  200.99   93.08   0
  -8   4  -2  202.60   73.60   0
  -7   6   1   96.72   71.44   0
  -6  -2  -8  970.63   76.54   0
  -6   6   1  648.73   72.19   0
  -3   2  -3 2319.58   84.67   0
  -3   5   1  930.01   71.94   0
 -10   2  -4  163.63   87.63   0
  -8  -3  -9  106.53   78.67   0
  -7  -5 -10  460.18   85.43   0
  -7   7   3  167.76   77.12   0
  -6   7   3  213.93   69.86   0
  -5  -1  -7  941.05   73.53   0
  -5   4  -2  826.84   69.39   0
  -4   7   4  329.45   64.96   0
  -3   1  -4 1577.72   71.80   0
 -11  -4  -9   15.46  101.94   0
 -11   3  -2   38.46   98.22   0
 -10  -5 -10  111.33  106.98   0
 -10  -2  -8  242.39  101.24   0
  -9  -3  -9  154.84   91.12   0
  -9   4  -2  122.71   85.61   0
  -8   6   1  281.72   80.01   0
  -7  -3  -9  377.89   74.53   0
  -7   5  -1  -10.35   71.93   0
  -6   5  -1  707.58   74.47   0
  -5   6   1  209.26   62.72   0
  -3   3  -2  280.50   50.25   0
 -10   3  -3   25.95   87.00   0
  -9   7   4  149.19   88.44   0
  -8   1  -6  136.12   73.82   0
  -8   2  -5   13.93   78.15   0
  -8   7   3  221.68   82.50   0
  -7   1  -6  339.00   74.30   0
  -7   2  -5  862.50   83.42   0
  -5   7   3  444.29   67.30   0
  -4   1  -5  956.81   69.10   0
 -11   0  -6  135.58   98.92   0
 -10  -3  -9   97.75  103.20   0
 -10   5   0   29.52   98.91   0
  -7   3  -4  296.23   77.26   0
  -6   1  -6  463.01   68.87   0
  -6   2  -5   15.73   62.57   0
  -5  -4  -9  126.21   70.47   0
  -4   3  -3  162.71   48.58   0
 -11  -1  -7  177.83  106.88   0
 -11   1  -5   10.09  104.26   0
 -10   6   2  -11.65   92.96   0
  -9   1  -6  224.79   88.77   0
  -9   2  -5  248.87   88.94   0
  -9   6   1   -7.78   91.42   0
  -8  -1  -8  135.02   79.82   0
  -8   3  -4  407.88   75.51   0
  -6  -3  -9  320.85   66.79   0
  -6   3  -4  723.71   74.61   0
  -6   8   5  113.65   74.79   0
  -5  -2  -8   -1.60   62.56   0
  -5   5  -1   33.21   50.81   0
  -3   4  -1 1170.73   66.32   0
 -11  -2  -8    3.82   99.59   0
 -10   4  -2  104.55   91.37   0
  -9  -4 -10  239.98   91.11   0
  -8  -4 -10   -2.58   81.09   0
  -7  -1  -8  311.17   72.03   0
  -7   4  -3  108.99   73.03   0
  -7   7   2   77.13   82.89   0
  -4  -3  -8 1177.03   80.95   0
  -4   4  -2  173.29   55.01   0
  -9  -1  -8  261.46   81.22   0
  -9   3  -4   58.43   81.34   0
  -9   7   3    5.17   84.94   0
  -8   4  -3  271.01   84.10   0
  -7  -4 -10  451.50   87.09   0
  -7   6   0  349.19   70.39   0
  -6   4  -3  719.12   75.93   0
  -6   6   0  213.48   68.44   0
  -6   7   2  419.66   71.49   0
  -5   8   5  687.31   89.87   0
  -4   6   1 1221.69   73.74   0
  -4   7   3  340.75   70.46   0
  -3  -1  -6  217.03   54.49   0
  -3   6   2 1826.48   85.17   0
 -11  -3  -9   25.99   97.33   0
 -10  -4 -10   -9.20   95.35   0
 -10   1  -6   86.57   90.16   0
  -8  -2  -9   58.19   78.52   0
  -8   6   0  299.48   84.35   0
  -8   7   2  185.17   89.05   0
  -6  -1  -8  285.72   64.41   0
  -5   1  -6  759.02   70.48   0
  -5   2  -5  517.67   60.28   0
  -5   3  -4  311.19   62.54   0
  -2   4   0 3005.64   98.93   0
 -10  -1  -8   74.66  101.44   0
 -10   2  -5   19.24   80.31   0
 -10   6   1  154.40  106.56   0
  -9  -2  -9  343.86   97.72   0
  -9   4  -3   62.48   84.74   0
  -7  -2  -9  332.23   75.31   0
  -7   5  -2  421.99   76.16   0
  -7   8   4    8.35   81.65   0
  -6   8   4  661.19   86.20   0
  -5   7   2  243.05   63.73   0
  -4  -1  -7  244.75   56.73   0
 -10   3  -4  191.64   91.63   0
  -8   5  -2   20.73   77.61   0
  -6   5  -2   50.65   67.73   0
  -5   4  -3   89.15   54.13   0
  -4   5  -1 1498.50   71.38   0
  -3   7   4  563.54   64.61   0
 -10  -2  -9   11.82   97.60   0
  -9   6   0  139.33   94.55   0
  -9   7   2   79.45   91.67   0
  -8   8   4  215.06   97.59   0
  -6  -4 -10   75.31   75.66   0
  -5  -3  -9  618.77   76.67   0
  -5   8   4   -5.19   74.37   0
  -9  -3 -10   27.38   92.18   0
  -9   5  -2  300.39   93.46   0
  -8  -3 -10  398.19   86.87   0
  -8   1  -7  200.27   79.54   0
  -8   2  -6  450.75   86.38   0
  -7   1  -7  358.81   77.93   0
  -7   2  -6   21.56   73.80   0
  -7   3  -5  174.29   76.72   0
  -7   7   1  490.67   80.50   0
  -6  -2  -9   68.60   65.74   0
  -6   7   1   15.53   67.20   0
  -4   8   5   36.81   72.86   0
 -10   4  -3  224.89   92.99   0
  -9   1  -7  159.51   90.38   0
  -9   2  -6    5.49   88.22   0
  -8   0  -8   30.65   78.47   0
  -8   3  -5  187.40   76.53   0
  -8   7   1   14.13   87.76   0
  -5   5  -2  501.46   63.16   0
  -3  -2  -7 1641.18   84.70   0
  -3   2  -4   71.16   47.21   0
  -3   3  -3 2296.30   84.95   0
 -10  -3 -10   75.06  106.13   0
 -10   6   0   60.48  106.20   0
  -9   0  -8  352.94   92.24   0
  -9   3  -5  160.33   88.72   0
  -8   4  -4    4.85   82.73   0
  -7  -3 -10  163.86   71.33   0
  -7   0  -8  432.61   78.87   0
  -7   4  -4  669.90   82.14   0
  -7   8   3  299.89   79.95   0
  -6   2  -6  667.31   69.74   0
  -6   3  -5  532.74   77.39   0
  -6   8   3    7.77   68.25   0
  -4   2  -5    0.41   47.50   0
  -4   3  -4  816.74   65.71   0
  -4   7   2 1274.44   78.97   0
  -3   1  -5 1952.12   78.67   0
  -2   5   1 2421.44   93.06   0
  -8  -1  -9  435.07   87.57   0
  -8   8   3   14.05   90.81   0
  -6   4  -4    9.48   70.45   0
  -5   7   1  551.51   69.52   0
  -4   1  -6  911.49   67.72   0
  -4   4  -3 1330.73   74.58   0
  -3   4  -2 1626.10   73.78   0
  -3   6   1  234.51   57.52   0
 -10   0  -8   30.42  103.63   0
 -10   1  -7   89.66   94.03   0
 -10   2  -6  192.54   98.77   0
 -10   5  -2    8.85   99.48   0
  -9  -1  -9   34.59   94.95   0
  -9   4  -4  180.06   88.02   0
  -9   7   1  154.63   96.09   0
  -7  -1  -9  -11.20   73.18   0
  -7   5  -3   21.71   74.78   0
  -6   0  -8  194.47   68.95   0
  -5   8   3  752.96   77.49   0
  -4  -4  -9 1281.67   88.81   0
  -3   7   3 1146.67   76.68   0
  -2   2  -3  768.11   60.31   0
  -2   3  -2 2170.72   85.30   0
 -10   3  -5   47.01   96.05   0
  -8   5  -3  203.80   86.29   0
  -6   5  -3  394.47   76.06   0
  -4   8   4 1214.93   82.44   0
 -10  -1  -9  102.60  105.45   0
  -9   8   3  167.61  104.10   0
  -7   7   0   45.85   78.06   0
  -6  -3 -10  389.24   77.95   0
  -5  -2  -9  903.14   80.33   0
  -5   2  -6   23.05   54.33   0
  -5   3  -5  432.68   60.82   0
  -4   5  -2  374.56   60.27   0
  -3   5  -1  173.38   56.50   0
 -10   4  -4   10.29  101.23   0
  -9  -2 -10   85.22   97.96   0
  -9   5  -3   77.99   91.27   0
  -8  -2 -10  237.12   91.48   0
  -8   7   0  265.12   93.23   0
  -7   8   2   44.71   81.33   0
  -6   7   0  539.30   69.57   0
  -6   8   2  213.33   74.98   0
  -5  -4 -10  825.94   93.44   0
  -5   4  -4  935.60   70.15   0
  -2   4  -1 3353.90   98.93   0
  -8   2  -7   25.86   85.23   0
  -8   8   2  299.47   91.47   0
  -7  -2 -10  137.65   80.07   0
  -7   6  -2   20.08   71.88   0
  -6  -1  -9  939.85   79.26   0
  -4   7   1   42.15   60.40   0
 -10  -2 -10  171.81   95.98   0
  -9   2  -7  180.98   94.89   0
  -9   7   0   12.59  104.02   0
  -8   3  -6  129.05   78.84   0
  -7   2  -7  527.54   80.72   0
  -7   3  -6  299.52   79.94   0
  -5   0  -8 1193.88   77.30   0
  -5   7   0    9.48   63.75   0
  -2   6   2  105.09   56.24   0
  -9   3  -6   90.78   93.27   0
  -9   8   2  -16.04  104.30   0
  -8   4  -5  243.29   76.61   0
  -7   4  -5   17.44   69.63   0
  -5   8   2  151.54   69.03   0
  -4  -3  -9  428.60   70.18   0
  -4   8   3  100.08   64.39   0
  -3  -1  -7  689.91   67.50   0
  -3   7   2   84.22   60.12   0
  -9  -3 -11  203.59  102.98   0
  -9   0  -9   99.40   98.61   0
  -9   4  -5   -4.20   87.07   0
  -8  -3 -11    5.64   95.11   0
  -8   0  -9  180.59   88.49   0
  -6   2  -7  107.87   71.94   0
  -6   3  -6   70.55   65.63   0
  -6   4  -5  689.35   83.21   0
  -3  -3  -8 1348.73   88.17   0
  -3   3  -4  752.54   65.15   0
 -10  -3 -11   23.94  114.71   0
 -10   2  -7   38.04  105.62   0
 -10   3  -6   12.74  107.33   0
  -8   5  -4  219.85   81.50   0
  -8   7  -1   23.96   91.25   0
  -8   8   1   98.73  100.66   0
  -7   0  -9  206.13   81.05   0
  -7   5  -4  297.67   77.35   0
  -7   7  -1  400.67   87.97   0
  -7   8   1  204.58   88.45   0
  -6  -2 -10  335.96   73.90   0
  -6   8   1  171.35   74.18   0
  -5   6  -2    0.24   58.34   0
  -4   3  -5  720.50   62.55   0
  -4   4  -4    0.27   57.13   0
  -3   2  -5 4020.99  105.10   0
  -3   4  -3   92.85   52.80   0
 -10   0  -9   81.08  108.49   0
  -9  -1 -10  319.49  110.33   0
  -9   5  -4   46.46   93.04   0
  -8  -1 -10  -12.75   92.06   0
  -6   5  -4  219.89   78.29   0
  -6   7  -1   87.93   74.85   0
  -5  -3 -10   95.07   76.25   0
  -5  -1  -9  107.22   71.01   0
  -9   7  -1  135.05  105.69   0
  -7   6  -3  483.73   88.92   0
  -7   9   3   47.81   91.59   0
  -4   5  -3 1194.40   76.32   0
  -3   1  -6  463.43   61.20   0
  -3   8   4  155.65   74.01   0
 -10  -1 -10   32.76  102.25   0
  -9   8   1   41.91   91.49   0
  -8   6  -3   15.46   82.00   0
  -8   9   3  173.26  103.78   0
  -7  -1 -10  503.67   89.76   0
  -6   0  -9  444.54   76.65   0
  -6   9   3   85.48   80.84   0
  -5   2  -7  451.35   70.25   0
  -5   3  -6  670.71   69.58   0
  -5   4  -5    3.93   68.96   0
  -5   8   1  386.57   72.89   0
  -4   7   0  857.21   67.78   0
  -4   8   2  700.22   74.83   0
  -3   5  -2 1557.43   73.37   0
  -2   3  -3  178.84   54.02   0
  -9   6  -3  151.56   96.88   0
  -6   6  -3   21.39   66.78   0
  -4  -2  -9  256.17   71.42   0
  -2   2  -4 2582.64   88.36   0
  -9  -2 -11  210.34  102.30   0
  -8  -2 -11  274.28   96.22   0
  -8   3  -7  303.83   86.73   0
  -8   4  -6   32.05   89.59   0
  -7   3  -7   29.75   80.81   0
  -7   8   0  249.89   90.47   0
  -5   5  -4  338.41   68.11   0
  -4   6  -2  510.20   67.70   0
  -3  -2  -8   53.10   58.74   0
  -3   7   1 1820.30   85.36   0
  -2   4  -2  366.00   53.20   0
  -2   6   1 1821.00   86.61   0
 -10  -2 -11   99.30  115.89   0
  -9   1  -9  217.20  108.21   0
  -9   3  -7   30.75   86.01   0
  -9   4  -6  186.21   99.91   0
  -8   1  -9    9.75   90.59   0
  -8   8   0   63.97   96.66   0
  -7   4  -6  238.12   80.79   0
  -7   9   2  184.25   90.86   0
  -6  -3 -11   -8.23   87.46   0
  -6   8   0  210.11   79.04   0
  -5   9   3   38.41   73.27   0
  -3   0  -7   98.70   56.12   0
  -2   1  -5 2364.06   91.06   0
  -2   7   3 1020.26   79.03   0
  -8   5  -5   52.97   91.88   0
  -8   9   2   34.58  104.05   0
  -7   5  -5  214.04   89.12   0
  -6  -1 -10   20.21   75.77   0
  -6   3  -7  411.93   82.50   0
  -6   9   2   16.64   85.90   0
  -5  -2 -10  265.46   67.69   0
  -5   6  -3  685.00   80.21   0
  -4   9   4  297.88   85.45   0
  -3   8   3  500.43   71.42   0
  -2   5  -1 1655.58   79.14   0
  -9   0 -10  107.88  104.54   0
  -9   5  -5  118.73   99.59   0
  -9   7  -2   -4.79  104.35   0
  -9   8   0   40.36  105.51   0
  -8   0 -10  132.76   98.74   0
  -7  -2 -11  146.51   82.36   0
  -6   4  -6   71.13   69.45   0
  -6   5  -5   51.75   69.51   0
  -5   0  -9  405.60   64.24   0
  -7 -11   4   90.73   86.80   0
  -6  -8  -3  255.21   80.88   0
  -6  -7  -1  122.42   70.64   0
  -5  -7   9  306.07   90.78   0
  -4  -8  11  233.92   99.15   0
  -4  -5  10    7.41   85.46   0
  -4  -4   9   -2.47   70.88   0
  -2  -2  11  435.54   88.99   0
  -7 -10  -2   40.41   75.18   0
  -7 -10   4  272.63   87.41   0
  -7  -9   2  -10.49   74.91   0
  -6  -8   7   47.62   84.90   0
  -6  -7   6  252.20   79.38   0
  -4  -7  11   58.31   90.22   0
  -7 -11  -4   -6.41   85.24   0
  -7  -9   0  191.48   76.05   0
  -7  -9   3  419.28   81.67   0
  -6  -6   2  930.69   80.63   0
  -6  -6   3  273.31   73.09   0
  -6  -6   4  310.52   77.19   0
  -5  -6  -3  233.09   73.29   0
  -5  -4   4 1244.04   81.99   0
  -4  -3   1   95.70   58.44   0
  -3  -2   9   26.90   67.07   0
  -7 -11   5  141.63   80.51   0
  -6  -9  -5  783.41  105.59   0
  -5  -9  10   64.35  105.14   0
  -5  -6   9  105.00   84.28   0
  -5  -4   3   14.89   54.29   0
  -5  -4   5  436.80   65.09   0
  -4  -6  11   71.89   87.57   0
  -4  -3   8  328.65   69.81   0
  -2  -1  10  516.76   86.86   0
  -7 -10  -3  237.59   78.89   0
  -7 -10   5   19.81   73.00   0
  -7  -9  -1  227.25   69.87   0
  -7  -9   4  145.87   76.53   0
  -6  -7  -2 1106.64   85.65   0
  -6  -7   7  122.81   76.53   0
  -6  -6   1    8.80   57.52   0
  -6  -6   5  390.60   75.32   0
  -5  -8  10  234.97  102.98   0
  -5  -4   2  954.21   72.49   0
  -5  -4   6  298.43   71.24   0
  -8 -14  -1   71.41   93.02   0
  -8 -14   0   34.19   93.97   0
  -5  -7  10   38.84   94.13   0
  -4  -4  10  520.82   87.04   0
  -3  -3  11  518.50   84.81   0
  -8 -15  -3   86.71  105.55   0
  -8 -14  -2  144.12   90.31   0
  -8 -13  -1  -23.00   94.73   0
  -8 -13   0  220.77   97.10   0
  -8 -13   1    2.62   93.68   0
  -7 -11   6    5.76   98.23   0
  -7  -9  -2  484.22   78.18   0
  -7  -9   5  108.99   73.73   0
  -7  -8   2  347.80   72.65   0
  -7  -8   3  275.17   70.29   0
  -6  -8  -4  567.31   87.21   0
  -6  -6   6   23.06   68.15   0
  -5  -7  -5  983.74  102.99   0
  -4  -5  11  281.54   89.59   0
  -3  -2  10  924.29   84.13   0
  -3  -1   5 1886.73   89.80   0
  -2   0   6  941.12   82.20   0
  -8 -14  -3   -7.29   99.18   0
  -8 -12   0  132.03   90.36   0
  -8 -12   1   32.70   91.86   0
  -7 -10   6   64.47   82.08   0
  -7  -8   4   51.49   75.03   0
  -5  -5   9   56.81   77.34   0
  -5  -4   1  321.74   62.54   0
  -4  -3   9  316.08   72.60   0
  -3  -1   4 1829.00   94.38   0
  -3  -1   7 1995.69   94.26   0
  -2   0   7 1285.39   85.52   0
  -8 -13  -3   94.55   95.06   0
  -8 -12  -1  345.84   93.85   0
  -7 -10  -4  261.60   89.24   0
  -7  -9   6  147.57   84.07   0
  -7  -8   5  261.07   81.30   0
  -6  -9   9  171.28  104.56   0
  -6  -6   7  622.47   86.54   0
  -5  -6  10  168.62   94.19   0
  -4  -7  12  153.55  105.52   0
  -4  -3   0 3980.62  122.66   0
  -4  -2   5  171.70   57.66   0
  -8 -12  -2  -12.20   89.73   0
  -8 -12   3   24.48   89.90   0
  -8 -11   0   40.49   82.61   0
  -6  -8   9  149.36   99.65   0
  -6  -5   3   14.28   67.17   0
  -6  -5   4  892.97   82.82   0
  -5  -5  -2 1878.20  102.22   0
  -5  -4   8   11.48   71.45   0
  -4  -6  12  173.01  109.57   0
  -4  -2   4  862.11   71.52   0
  -3  -1   8    6.99   65.97   0
  -2   0   8  767.52   76.72   0
  -8 -11  -1  265.08   89.11   0
  -7 -10   7  122.77   97.51   0
  -7  -9  -3   13.19   73.35   0
  -7  -8  -1   98.63   71.20   0
  -6  -7  -3   34.03   73.69   0
  -6  -6  -1  479.11   74.49   0
  -6  -5   5  101.71   64.33   0
  -5  -8  11   20.07  102.50   0
  -4  -4  11  204.51   84.46   0
  -8 -12  -3  308.64   92.55   0
  -8 -11   3  101.21   86.22   0
  -7  -9   7  -11.09   83.84   0
  -7  -8   6   -2.71   75.50   0
  -7  -7   2  592.28   81.38   0
  -7  -7   3   12.89   68.41   0
  -7  -7   4  515.34   79.95   0
  -6  -5   2  545.76   66.98   0
  -5  -7  11  131.20   95.07   0
  -5  -4   0 1207.74   86.07   0
  -4  -3  10  521.30   84.70   0
  -4  -2   3  330.32   60.95   0
  -8 -11  -2  173.99   86.97   0
  -8 -11   4  156.32   93.51   0
  -8 -10   2   57.69   82.49   0
  -7  -7   1  293.31   75.82   0
  -7  -7   5   63.84   77.58   0
  -6  -7   9    1.55   90.37   0
  -5  -6  -4 2449.32  114.43   0
  -5  -5  10  424.72   91.22   0
  -5  -4   9  335.79   78.77   0
  -5  -3   4 1047.44   76.55   0
  -5  -3   5   91.65   57.45   0
  -4  -5  12    8.62  102.58   0
  -4  -2   8  210.32   68.82   0
  -3  -1   9 1388.17   92.93   0
  -8 -10   0  303.65   84.14   0
  -8 -10   3  259.42   88.02   0
  -7  -8  -2  707.77   80.91   0
  -7  -8   7  218.37   89.73   0
  -6  -5   1  761.06   69.63   0
  -6  -5   7  282.19   76.23   0
  -5  -6  11  115.82  102.19   0
  -8 -10  -1   43.07   79.40   0
  -8 -10   4    3.43   85.84   0
  -7  -7   6  156.74   77.08   0
  -6  -8  10   40.59  100.80   0
  -5  -3   3  883.83   69.09   0
  -4  -2   2 2158.56   96.70   0
  -8 -12  -4   20.59   91.85   0
  -8 -11  -3  106.66   80.73   0
  -8 -11   5    3.95   93.84   0
  -8  -9   2  278.04   85.09   0
  -7  -9   8  234.89   92.36   0
  -6  -8  -5  170.26   88.86   0
  -6  -6  -2  379.07   76.16   0
  -6  -6   9  287.74   88.05   0
  -4  -2   9  753.28   77.39   0
  -8 -10   5  209.46   88.76   0
  -8  -9   3   11.99   75.17   0
  -7  -9  -4  731.35   97.74   0
  -6  -7  10  107.80   98.34   0
  -5  -3   2  390.82   67.24   0
  -5  -3   8  265.69   72.78   0
  -4  -4  12   48.71   93.11   0
  -4  -3  11   19.21   75.80   0
  -3  -1  10  648.87   79.21   0
  -2   0  10 1181.58   97.40   0
  -8 -10  -2  354.09   86.43   0
  -8  -9   0  247.18   79.06   0
  -8  -9   4  213.45   78.31   0
  -7  -8   8   65.74   88.30   0
  -7  -7  -1  873.22   82.02   0
  -7  -7   7  205.66   77.93   0
  -7  -6   3  464.57   72.42   0
  -7  -6   4  362.75   73.87   0
  -7  -6   5  101.79   77.34   0
  -6  -4   4  455.16   74.04   0
  -6  -4   5  421.80   74.52   0
  -5  -5  11   17.03   88.92   0
  -5  -4  10  133.41   79.51   0
  -8 -10   6   57.01   91.83   0
  -8  -9   5  145.56   83.81   0
  -7  -8  -3  477.05   80.12   0
  -7  -6   2  180.24   66.13   0
  -6  -7  -4  981.13   91.25   0
  -6  -4   3  694.49   76.15   0
  -6  -4   6  598.48   78.57   0
  -5  -5  -3 1251.10   95.69   0
  -9 -13   0  -21.27   91.74   0
  -8 -11  -4  363.87   97.58   0
  -8  -9  -1  209.24   80.11   0
  -7  -6   6  385.68   76.62   0
  -6  -6  10  100.17   93.62   0
  -6  -5   9  412.09   83.95   0
  -6  -4   7   53.89   73.94   0
  -5  -6  12   -9.30  103.46   0
  -5  -3   9  225.20   76.57   0
  -4  -2  10   12.69   69.41   0
  -9 -13  -1  154.19   89.92   0
  -8 -10  -3   71.81   85.35   0
  -8  -9   6   72.05   86.61   0
  -8  -8   2  104.71   82.29   0
  -8  -8   3  160.55   75.40   0
  -8  -8   4  283.61   81.24   0
  -7  -7   8   39.04   78.47   0
  -7  -6   1 1016.71   77.96   0
  -6  -4   2   25.82   63.56   0
  -4  -2   1 1685.65   92.71   0
  -9 -13  -2    0.97   99.53   0
  -9 -12   0   75.82   94.42   0
  -9 -12   1  109.28   94.93   0
  -8  -8   5   21.22   79.57   0
  -7  -6   7  -33.69   73.65   0
  -6  -7  11   60.73   99.24   0
  -6  -5  -1 1166.68   84.90   0
  -5  -4  11  165.02   85.77   0
  -5  -3   1 3048.27  104.21   0
  -4  -3  12  307.37   94.21   0
  -4  -1   7    1.19   61.36   0
  -3  -1  11  101.82   76.07   0
  -9 -12  -1   51.72   94.10   0
  -7  -7  -2   37.39   73.15   0
  -5  -5  12  117.67  100.34   0
  -4  -1   5  480.59   63.85   0
  -3   0   7  691.69   77.54   0
  -9 -11   1   41.64   95.66   0
  -8  -9  -2  105.81   81.73   0
  -8  -9   7  196.59  100.03   0
  -8  -8   0   32.37   73.93   0
  -8  -8   6  268.08   88.50   0
  -7  -6   8  378.59   87.13   0
  -7  -5   4    1.90   73.65   0
  -6  -5  10   -4.84   83.24   0
  -5  -3  10  123.13   74.46   0
  -5  -2   5 1651.82   85.35   0
  -5  -2   6  361.28   62.07   0
  -4  -2  11  650.44   79.59   0
  -3   0   8  949.04   81.60   0
  -9 -13  -3  122.59   99.48   0
  -9 -12  -2  189.78   90.93   0
  -9 -11   0  283.13   93.59   0
  -9 -11   3   23.01   89.43   0
  -7  -5   3  595.09   78.59   0
  -7  -5   5  492.58   75.82   0
  -7  -5   6   57.03   74.50   0
  -6  -6  11   33.30   95.01   0
  -6  -4   1 1163.30   76.86   0
  -6  -4   9   62.50   79.34   0
  -5  -2   4   66.96   60.85   0
  -4  -1   4  689.03   72.84   0
  -9 -11  -1   45.64   89.73   0
  -8 -10  -4  298.53  100.19   0
  -8  -8   7   25.62   86.62   0
  -8  -7   2   -5.76   76.79   0
  -8  -7   3  495.66   75.29   0
  -8  -7   4  -17.69   72.86   0
  -8  -7   5  292.86   82.14   0
  -7  -8  -4  135.80   82.71   0
  -5  -6  -5   19.58   87.36   0
  -4  -1   9  333.62   71.42   0
  -3   0   9  535.32   77.80   0
  -9 -10   1  202.02   87.55   0
  -9 -10   3   -6.18   85.16   0
  -8  -8  -1  514.74   83.22   0
  -7  -5   2  306.11   65.75   0
  -7  -5   7  207.80   83.53   0
  -6  -3   5  837.40   78.48   0
  -6  -3   6   11.96   68.31   0
  -5  -4  -2  160.60   70.31   0
  -9 -12  -3  -16.66  100.20   0
  -9 -10   0   24.04   87.24   0
  -9 -10   4  135.65   91.78   0
  -8  -9  -3  526.64   86.46   0
  -8  -7   6  185.97   85.69   0
  -7  -7  10   35.78   99.47   0
  -6  -5  11  266.15  103.28   0
  -6  -3   7  506.44   79.58   0
  -5  -3   0    0.78   55.39   0
  -5  -3  11  506.34   87.87   0
  -5  -2   3 2924.64  100.24   0
  -5  -2   9   29.26   69.09   0
  -2   1   7 2485.33  108.45   0
  -2   1   8   80.58   66.30   0
  -9 -11  -2  174.64   86.75   0
  -9 -10   5  -17.48   94.28   0
  -8  -8   8  101.37   94.82   0
  -7  -7  -3  647.53   79.27   0
  -7  -5   8  260.44   83.66   0
  -6  -7  -5  539.49  100.51   0
  -6  -5  -2   33.32   71.81   0
  -6  -4  10  293.44   85.13   0
  -4  -2   0 1471.14   90.59   0
  -4  -1   3 2204.06   92.19   0
  -4  -1  10  574.20   77.25   0
  -3   0   4 2219.14   95.36   0
  -3   0  10   95.03   72.57   0
  -9 -10  -1  224.42   92.63   0
  -9  -9   3  245.37   87.97   0
  -8  -7   7   55.56   85.65   0
  -7  -5   1  172.10   62.67   0
  -6  -6  12  123.26  106.80   0
  -6  -3   3  705.39   75.11   0
  -2   1   9 1720.32   95.15   0
  -9  -9   1  265.81   85.87   0
  -9  -9   4   18.94   77.63   0
  -8  -8  -2   75.85   79.60   0
  -8  -7   0  237.64   68.84   0
  -8  -6   4  264.41   80.36   0
  -8  -6   5  286.68   84.51   0
  -7  -6  10   17.09   98.70   0
  -5  -2  10  471.69   78.86   0
  -9 -11  -3  185.78   89.64   0
  -9  -9   5   74.66   90.64   0
  -8  -7   8  181.15   89.07   0
  -8  -6   3  229.55   79.03   0
  -8  -6   6   35.01   81.44   0
  -7  -4   4  683.87   82.65   0
  -7  -4   5  378.04   72.36   0
  -7  -4   6   15.17   77.11   0
  -6  -3   9  213.44   75.71   0
  -5  -5  -4 1474.60  106.43   0
  -5  -2   2  492.59   69.91   0
  -9 -10  -2  -29.54   85.45   0
  -9  -9   0   73.94   83.07   0
  -8  -6   2  551.97   80.92   0
  -7  -6  -2  347.66   76.94   0
  -6  -6  -4   37.61   76.31   0
  -6  -4  11  190.31   92.70   0
  -5  -3  12   47.58   88.52   0
  -4  -1  11  764.60   77.52   0
  -3   0  11  946.30   84.82   0
  -2   1  10  208.42   79.13   0
  -9  -9   6  112.74   82.28   0
  -9  -8   3  265.88   85.56   0
  -9  -8   4   18.46   84.87   0
  -8  -9  -4   -5.80   89.03   0
  -8  -7  -1  139.91   75.49   0
  -8  -6   7  244.86   87.34   0
  -7  -4   3   51.34   63.06   0
  -6  -5  12   63.78   94.41   0
  -4  -1   2  111.42   59.46   0
  -9  -9  -1  148.04   86.64   0
  -7  -5  10  186.41   93.76   0
  -6  -3  10  293.34   81.62   0
  -5  -2  11   58.23   75.33   0
  -5  -1   6  323.27   64.00   0
  -9  -8   1   83.16   79.67   0
  -9  -8   6  -20.10   83.65   0
  -8  -8  -3  356.86   82.15   0
  -8  -6   8   46.84   83.71   0
  -7  -6  11   88.36   94.92   0
  -7  -4   2  874.65   81.32   0
  -6  -4  -1  618.13   75.87   0
  -5  -1   8  161.05   65.65   0
  -4   0   7 1174.19   80.88   0
  -4   0   8  534.14   70.67   0
 -10 -12  -1   96.10  101.08   0
  -9 -10  -3  310.37   98.32   0
  -7  -7  -4  213.53   87.60   0
  -7  -4   9  446.77   83.37   0
  -6  -3   1   69.91   62.35   0
  -6  -2   5   81.48   66.30   0
  -6  -2   6  551.09   69.18   0
  -6  -2   7  406.90   74.67   0
  -5  -1   5 1366.40   76.76   0
  -5  -1   9  432.02   73.76   0
  -4  -1  12   52.08   86.74   0
  -4   0   9   45.80   64.10   0
 -10 -11   1  170.46   95.16   0
  -9  -8   0  279.80   85.23   0
  -9  -8   7  111.55   95.55   0
  -8  -5   4  478.21   83.66   0
  -8  -5   5  -22.28   66.82   0
  -8  -5   6  259.47   84.00   0
  -6  -5  -3  907.57   90.48   0
  -6  -4  12   54.86   90.44   0
  -5  -2   1 2404.43   96.06   0
 -10 -11   0   16.92   94.67   0
  -9  -9  -2  313.23   90.61   0
  -9  -7   3    5.55   75.49   0
  -9  -7   4  289.53   87.79   0
  -9  -7   5  124.50   82.22   0
  -8  -7  -2  745.94   89.72   0
  -8  -6   0  537.89   73.28   0
  -8  -5   3  132.53   78.25   0
  -8  -5   7  182.41   78.28   0
  -7  -5  -1   74.86   62.30   0
  -7  -5  11   -0.21   92.28   0
  -6  -3  11   11.22   85.32   0
  -6  -2   4 1570.61   87.08   0
  -5  -4  -3 1445.66   94.51   0
  -5  -2  12  265.49   90.44   0
  -5  -1   4  809.55   71.64   0
  -4   0   5 2282.50   92.57   0
 -10 -12  -2   26.59   98.04   0
 -10 -10   2  -13.95   91.57   0
  -9  -7   6   88.00   81.41   0
  -7  -4   1  132.94   61.05   0
  -7  -4  10   94.91   87.82   0
  -7  -3   5  121.62   74.32   0
  -7  -3   6  522.21   80.32   0
  -7  -3   7  169.59   77.95   0
  -6  -2   9  671.85   75.21   0
  -5  -1  10  340.08   72.91   0
  -4   0  10  927.03   79.82   0
  -3   1   7  696.09   73.96   0
  -3   1   8 1191.75   84.89   0
 -10 -11  -1  136.79   86.99   0
 -10 -10   1   89.73   95.76   0
  -8  -5   2  490.56   81.79   0
  -8  -5   8   68.30   86.15   0
  -7  -6  -3  296.30   81.52   0
  -7  -3   4  556.59   78.89   0
  -3   1   9   10.51   65.09   0
 -10 -10   0  177.50   93.06   0
  -9  -8  -1    5.15   80.64   0
  -9  -7   1   82.70   80.60   0
  -9  -7   7  207.02   94.14   0
  -8  -6  10  125.37  100.83   0
  -6  -2   3   57.71   63.00   0
  -6  -2  10   41.20   75.14   0
  -4  -1   1 2630.45  107.55   0
  -3   1   6 2592.68  102.95   0
 -10 -11  -2  141.43  100.64   0
 -10  -9   4   50.27   94.99   0
  -8  -8  -4  587.92   95.68   0
  -8  -6  -1   90.06   75.88   0
  -7  -3   9  242.90   85.24   0
  -6  -3  12  277.01   89.38   0
  -5  -1   3  519.68   64.39   0
  -5  -1  11  127.20   76.35   0
  -4   0   4  165.13   55.89   0
  -4   0  11   12.04   70.67   0
 -10  -9   2  213.47   95.85   0
  -9  -9  -3   -6.30   84.47   0
  -9  -7   8   11.19   94.41   0
  -9  -6   4  177.25   84.09   0
  -9  -6   5   -6.50   80.77   0
  -8  -4   6  372.56   83.84   0
  -7  -5  12   63.86   98.02   0
  -7  -4  11   49.45   92.47   0
  -7  -3   3  309.86   66.19   0
  -6  -4  -2 1306.27   93.91   0
 -10 -10  -1   15.04   90.31   0
 -10  -9   1   -3.65   93.11   0
  -9  -7   0  205.82   80.52   0
  -9  -6   3  214.53   78.45   0
  -9  -6   6  292.04   84.20   0
  -8  -7  -3   26.63   78.20   0
  -8  -4   4   47.58   78.94   0
  -8  -4   5  178.69   70.28   0
  -8  -4   7    2.28   74.55   0
  -7  -5  -2 1137.31   87.34   0
  -6  -2  11  253.60   85.31   0
  -5  -2   0 1508.01   86.98   0
  -9  -8  -2  418.93   88.58   0
  -9  -6   7   54.53   84.79   0
  -8  -5  10   -0.35   93.99   0
  -8  -4   8  320.97   86.05   0
  -7  -3  10   59.90   82.44   0
  -6  -6  -5 1895.77  117.69   0
  -6  -2   2 1743.88   87.60   0
  -3   1  11  512.53   84.79   0
 -10  -9   0  217.62   97.95   0
 -10  -8   4  128.90   88.25   0
  -8  -4   3  884.87   86.66   0
  -7  -7  -5  327.44  101.17   0
  -7  -3   2  424.03   67.27   0
  -6  -1   6  515.05   74.16   0
  -6  -1   7    6.23   59.28   0
  -5  -3  -2  216.62   67.73   0
  -5  -1  12  323.46   82.91   0
  -5   0   8  229.54   66.86   0
  -4   0  12  392.08   82.20   0
 -10 -10  -2  285.17   95.55   0
 -10  -8   5   19.77   85.78   0
  -9  -6   8  126.82   90.92   0
  -8  -5   0  115.72   73.15   0
  -7  -4  12  101.32   92.17   0
  -6  -3  13   79.40   92.83   0
  -6  -1   9  169.41   71.52   0
  -5  -1   2 1834.70   93.92   0
  -5   0   6  740.29   71.18   0
  -5   0   9  965.76   78.27   0
  -4   0   3  627.35   66.53   0
  -9  -7  -1  375.92   83.88   0
  -8  -6  -2  601.92   83.44   0
  -7  -3  11  276.11   94.30   0
  -7  -2   6  437.90   73.21   0
  -7  -2   7  110.58   66.66   0
  -6  -2  12  150.60   81.51   0
  -6  -1   5  316.94   61.86   0
 -10  -9  -1  160.17   92.34   0
 -10  -8   1  190.53   91.55   0
  -9  -5   5  147.27   85.43   0
  -9  -5   6   97.99   80.67   0
  -8  -4   2   -0.38   65.61   0
  -7  -6  -4  759.63   96.39   0
  -7  -2   5  618.82   70.94   0
  -7  -2   9  -25.82   79.85   0
  -6  -5  -4  876.54   86.09   0
  -6  -1  10  162.59   74.84   0
  -5   0  10   36.64   67.51   0
  -4   1   8   30.75   60.65   0
  -4   1   9  783.84   82.52   0
  -2   2   8 1825.38   98.77   0
  -2   2   9  163.60   68.53   0
  -9  -8  -3  291.52   88.73   0
  -9  -5   4   12.21   72.81   0
  -9  -5   7   73.61   86.23   0
  -8  -4  10   54.44   95.76   0
  -7  -4  -1  563.90   78.71   0
  -7  -3   1  659.90   77.64   0
  -6  -3  -1  275.04   69.26   0
  -6  -2   1  846.21   75.73   0
  -6  -1   4  595.09   71.36   0
  -5   0   5   35.77   52.19   0
  -4   1   7 1085.94   77.39   0
 -10 -10  -3   -4.19  104.46   0
 -10  -8   0   51.84   91.13   0
 -10  -7   3  199.97   85.69   0
 -10  -7   4   36.89   76.68   0
 -10  -7   5   77.57   81.41   0
 -10  -7   6  141.66   91.10   0
  -9  -5   3  396.79   86.20   0
  -9  -5   8  187.51   86.48   0
  -8  -3   5  727.20   85.72   0
  -8  -3   6   78.14   80.10   0
  -8  -3   7  320.91   83.33   0
  -7  -2   4   16.30   60.62   0
  -5   0  11  540.57   77.12   0
  -4   1  10  119.16   63.50   0
  -3   1   4   65.98   52.91   0
  -9  -6   0  -12.54   70.73   0
  -8  -7  -4  443.07   95.33   0
  -8  -5  -1  736.08   82.68   0
  -8  -3   8  179.01   82.18   0
  -7  -3  12   32.22   84.57   0
  -7  -2  10  294.01   83.21   0
  -6  -1  11  213.31   84.53   0
  -4  -1   0  486.02   65.39   0
 -10  -9  -2   61.14   84.50   0
  -9  -7  -2   15.37   82.55   0
  -9  -5   2  209.53   83.02   0
  -8  -4  11   94.56   96.18   0
  -8  -3   4   56.00   77.99   0
  -7  -5  -3  309.19   82.01   0
  -7  -2   3  617.85   76.32   0
  -6  -2  13   76.34   89.56   0
  -5  -4  -4  276.42   83.52   0
  -5   0   4 2033.45   89.76   0
  -4   1  11  440.39   82.45   0
  -7  -2  11  120.08   87.75   0
  -6  -4  -3   14.85   69.48   0
  -6  -1   3 1001.76   76.49   0
  -5  -1   1  255.39   67.05   0
  -4   0   2 1888.75   90.48   0
 -11 -10   0   20.31   87.13   0
 -10  -8  -1  285.27   95.87   0
 -10  -7   1  245.70   89.34   0
 -10  -6   5  163.87   86.08   0
  -9  -4   6   74.37   83.54   0
  -8  -6  -3  471.25   80.59   0
  -8  -3   3  555.11   80.61   0
  -8  -3  10  226.93   92.29   0
  -6  -1  12  -32.59   75.81   0
  -5   0  12   83.66   75.61   0
  -4   1   5  366.64   65.73   0
 -10  -6   4    5.81   85.85   0
 -10  -6   6   12.38   84.35   0
  -9  -6  -1  250.48   82.79   0
  -9  -4   5  111.33   74.08   0
  -9  -4   7  286.77   79.59   0
  -4   1  12  266.90   87.31   0
  -3   2   9  550.92   76.77   0
 -11  -9   1  141.83   95.80   0
 -10  -9  -3  204.10  104.58   0
 -10  -6   3  118.72   86.80   0
 -10  -6   7  194.95   94.87   0
  -9  -8  -4   95.22  100.55   0
  -9  -4   4  200.87   76.67   0
  -9  -4   8   34.16   84.43   0
  -8  -4   0  137.55   72.53   0
  -7  -4  -2  273.13   70.96   0
  -7  -3  13   45.77   97.63   0
  -7  -2   2   87.45   66.73   0
  -7  -1   6   25.36   70.33   0
  -7  -1   7  773.00   75.68   0
  -6   0   7  364.28   64.14   0
  -6   0   9  135.15   69.27   0
  -3   2   8  143.72   64.87   0
  -3   2  10  809.12   84.54   0
 -11 -10  -1   94.50   96.38   0
 -10  -7   0  156.78   89.72   0
  -9  -4   3   60.04   80.91   0
  -8  -5  -2   12.01   72.26   0
  -8  -3   2  506.58   78.71   0
  -8  -3  11   15.10   93.07   0
  -7  -2  12   78.72   85.38   0
  -7  -1   9  300.91   70.66   0
  -6   0   6  185.23   65.28   0
  -6   0  10  636.99   80.04   0
  -5   0   3  492.64   62.06   0
 -10  -8  -2   67.22   86.50   0
  -9  -7  -3  353.96   83.54   0
  -8  -2   6  270.58   78.61   0
  -8  -2   7  611.01   79.16   0
  -8  -2   8    1.94   76.10   0
  -7  -1   5  447.58   75.33   0
  -7  -1  10  261.76   81.47   0
  -6  -3  -2 1153.84   87.28   0
  -6  -1   2  142.28   63.05   0
  -6  -1  13  260.14   98.37   0
  -5  -3  -3  530.72   77.47   0
  -5   1   8  825.18   69.15   0
  -5   1   9   63.32   62.20   0
  -3   2  11  145.01   83.65   0
 -11  -9   0   -0.94   91.72   0
 -11  -8   2  100.92   99.26   0
  -9  -5   0  340.38   82.25   0
  -6   0   5 1325.69   81.51   0
  -6   0  11   43.80   83.87   0
  -5   1  10  761.93   77.81   0
  -4   1   4 1627.02   86.72   0
 -11 -10  -2   -9.26  105.79   0
 -10  -7  -1  151.73   99.58   0
 -10  -6   1   33.94   85.54   0
 -10  -5   5   28.93   81.71   0
 -10  -5   6  174.72   83.00   0
  -9  -4   2  577.25   86.75   0
  -9  -4  10   79.07   98.70   0
  -7  -6  -5   43.88   93.61   0
  -7  -1  11   24.96   91.47   0
  -5   1   6  757.95   71.02   0
 -11  -8   1   20.77   96.42   0
 -10  -5   4  303.72   90.16   0
 -10  -5   7  132.85   82.71   0
  -9  -6  -2  280.46   84.83   0
  -9  -3   6  373.53   86.87   0
  -9  -3   7   75.25   80.78   0
  -8  -3  12  160.05   86.12   0
  -8  -2  10  -15.08   87.10   0
  -7  -2   1  444.58   71.37   0
  -7  -2  13  118.24   96.51   0
  -7  -1   4  311.83   64.66   0
  -5   1  11  248.52   71.91   0
  -3   2   6  388.89   67.04   0
 -11  -9  -1   86.18   96.86   0
 -10  -5   3  -31.53   85.35   0
  -9  -3   5   19.00   74.60   0
  -9  -3   8  119.81   86.35   0
  -8  -4  -1  415.16   75.55   0
  -7  -5  -4  165.73   83.47   0
  -7  -3  -1 1436.98   90.29   0
  -6  -5  -5  139.62   90.16   0
  -6   0  12  173.12   83.14   0
  -5  -1   0 1043.82   79.84   0
  -4   0   1  795.31   75.27   0
  -8  -6  -4   33.36   84.86   0
  -8  -2  11  190.64   92.94   0
  -7  -1  12  292.73   91.45   0
  -6   0   4   92.75   57.08   0
  -5   0   2  613.72   71.98   0
  -5   1  12  157.38   82.62   0
  -4   2   8 1004.42   77.05   0
  -4   2   9 1020.45   82.50   0
  -4   2  10  136.15   64.93   0
 -11  -8   0  211.95   98.36   0
 -11  -7   2  127.75   99.73   0
 -10  -8  -3  149.06   93.32   0
 -10  -6   0  369.32   89.69   0
  -9  -5  -1   -3.78   78.33   0
  -9  -3   4  407.17   78.94   0
  -8  -2   3    7.14   72.84   0
  -7  -1   3  289.83   72.14   0
  -6  -1   1 1304.38   81.23   0
  -5   1   5  959.18   69.21   0
 -10  -7  -2  407.20   99.80   0
  -9  -3  10   26.17   91.55   0
  -8  -5  -3  598.02   85.12   0
  -6  -2  -1 1434.30   91.16   0
  -5  -2  -2 1798.05   97.32   0
  -4   2   7   29.37   61.72   0
  -4   2  11  647.04   81.07   0
 -11  -9  -2  115.50  101.96   0
 -10  -4   5   49.05   86.22   0
 -10  -4   6  165.93   83.22   0
 -10  -4   7   -7.01   87.26   0
  -9  -7  -4   21.51   89.83   0
  -9  -3   3  208.53   79.28   0
  -8  -1   7   34.49   71.20   0
  -8  -1   8  271.55   77.14   0
  -7  -4  -3 1765.91  102.35   0
  -7   0   7  304.00   68.76   0
  -7   0   9  306.26   71.72   0
  -6  -4  -4 1685.97   99.63   0
  -6   0  13  122.28   93.07   0
  -6   1   9  668.85   77.62   0
  -4   1   3   69.33   53.13   0
 -11  -8  -1   33.85   92.95   0
 -11  -7   1   41.15   95.13   0
 -11  -6   4  144.29   90.99   0
 -10  -4   4  179.72   86.84   0
 -10  -4   8  225.79   95.69   0
  -9  -6  -3   35.78   82.12   0
  -8  -3   0  638.40   78.32   0
  -8  -1   6  588.25   83.17   0
  -7  -1  13  -14.04   98.12   0
  -7   0   6  946.12   83.01   0
  -7   0  10    8.01   75.82   0
  -6   0   3 1112.64   77.85   0
  -6   1  10  125.68   70.47   0
 -10  -6  -1   65.80   89.99   0
 -10  -5   1  166.33   86.74   0
  -9  -4   0  383.21   84.99   0
  -9  -2   7   82.74   85.19   0
  -8  -2   2  615.75   73.42   0
  -8  -1  10  109.65   83.91   0
  -7   0  11  247.84   93.53   0
  -5   1   4  155.88   53.25   0
 -10  -4   3  301.08   88.00   0
  -9  -3   2  233.47   80.60   0
  -9  -2   6  150.39   83.54   0
  -9  -2   8  308.43   81.01   0
  -8  -4  -2  824.74   85.74   0
  -8  -1   5   73.80   69.63   0
  -7  -1   2 1060.57   74.72   0
  -7   0   5   -5.89   68.24   0
  -6   1   6  376.46   68.76   0
  -6   1  11  306.76   80.82   0
  -2   3   9  103.19   64.89   0
 -11  -7   0  144.37   96.36   0
 -11  -6   2   51.05   95.63   0
  -9  -5  -2  526.74   88.19   0
  -9  -2   5  234.80   75.81   0
  -8  -1  11  264.50   96.06   0
  -7  -3  -2  498.11   76.67   0
  -6  -3  -3 1380.38   94.08   0
  -5   2   9  374.89   67.63   0
  -9  -2  10  104.82   93.69   0
  -8  -1   4  400.19   79.07   0
  -7   0  12   94.90   81.30   0
  -6   1  12  331.16   83.48   0
  -5   0   1 2197.71   96.77   0
  -5   2   8  295.97   66.25   0
  -5   2  10  700.60   77.01   0
  -2   3   8  800.03   79.84   0
 -11  -8  -2  177.03  105.38   0
 -11  -5   5  179.47   97.67   0
 -10  -7  -3    3.02   90.42   0
 -10  -5   0   56.94   84.45   0
 -10  -3   6   15.30   80.38   0
 -10  -3   7  128.33   86.54   0
  -9  -2   4   75.32   74.79   0
  -7   0   4  894.80   80.59   0
  -6  -1   0  243.47   69.09   0
  -6   1   5  703.44   73.57   0
  -5   2  11    9.48   65.70   0
  -4   2   5  154.66   60.57   0
 -11  -6   1  175.33  100.50   0
 -11  -5   4    1.30   87.83   0
 -10  -3   5  244.27   89.01   0
 -10  -3   8   99.62   91.76   0
  -9  -2  11   36.58   93.28   0
  -8  -3  -1   52.05   67.71   0
  -8  -1  12  -19.46   86.94   0
  -6   0   2  580.02   64.19   0
  -3   2   4  651.38   71.76   0
  -3   3   9 1368.78   90.75   0
  -3   3  10  153.67   76.45   0
 -10  -6  -2   95.21   88.39   0
  -9  -4  -1  297.83   81.02   0
  -7   0  13   92.78   97.24   0
  -5   1   3 1260.97   74.65   0
  -5   2  12  615.04   87.92   0
  -4   0   0 4190.29  125.61   0
  -4   1   2 1504.59   85.31   0
  -3   3  11 1097.94   94.52   0
 -10  -3   4   40.66   85.65   0
  -9  -2   3  600.81   84.38   0
  -8  -5  -4  345.76   91.47   0
  -8  -1   3  537.69   73.43   0
  -8   0   7  341.96   77.62   0
  -8   0   8  310.57   82.37   0
  -7  -5  -5  443.72   99.14   0
  -7  -1   1   17.03   56.75   0
  -7   1   9   31.00   71.01   0
  -6  -2  -2   21.77   68.74   0
  -5   2   6  103.60   63.15   0
  -3   3   8  291.21   66.94   0
  -2   3   7  686.47   75.74   0
 -11  -6   0  -18.61   94.50   0
 -10  -4   1  253.16   88.06   0
  -9  -6  -4  403.02  102.11   0
  -9  -1   7  319.99   85.75   0
  -9  -1   8   58.73   81.39   0
  -8  -1  13  113.47  101.27   0
  -8   0  10  242.25   85.20   0
  -7  -2  -1  132.97   62.61   0
  -7   0   3  164.36   68.35   0
  -7   1   7   -3.34   71.04   0
  -7   1  10  231.30   78.30   0
  -6   1   4  819.47   75.61   0
 -11  -5   2   35.75   95.60   0
 -11  -4   6  -16.75   95.41   0
 -10  -5  -1  311.55   96.78   0
 -10  -3   3   92.98   84.69   0
  -9  -1   6   53.66   77.38   0
  -8   0   6  106.97   68.27   0
  -8   0  11   37.41   95.56   0
  -7  -4  -4  152.11   83.39   0
  -7   1  11  234.71   84.11   0
  -3   3   7  717.20   76.95   0
 -11  -4   5  174.19   99.99   0
  -9  -5  -3  108.47   79.61   0
  -9  -3   0   40.18   75.89   0
  -9  -1  10  125.29   96.21   0
  -8  -4  -3  -11.33   71.24   0
  -7   1   6  706.69   77.43   0
  -6   2   8  450.41   71.98   0
  -6   2   9  442.86   72.89   0
  -6   2  10  121.50   70.41   0
  -4   2   4 2512.91   98.21   0
  -4   3   9   89.93   67.73   0
  -4   3  10  711.98   74.97   0
 -11  -7  -2   22.92   95.10   0
 -11  -4   4  112.80   89.24   0
 -10  -2   7  135.54   86.94   0
 -10  -2   8  -15.53   86.25   0
  -9  -2   2   18.32   70.26   0
  -9  -1   5  261.95   81.56   0
  -8  -1   2   58.83   70.79   0
  -8   0   5  463.86   74.65   0
  -7   1  12  -16.88   85.52   0
  -6   2  11  463.43   78.76   0
  -5   2   5 1646.16   82.87   0
  -4   3  11  129.57   72.86   0
 -11  -5   1   48.26   97.89   0
 -10  -6  -3  208.05   98.46   0
 -10  -4   0   58.35   82.05   0
 -10  -2   6   25.55   73.73   0
 -10  -2   9  108.43   93.45   0
  -9  -1  11   11.73   93.54   0
  -8   0  12  200.24   89.54   0
  -6   0   1  609.15   65.40   0
  -5  -2  -3   10.72   62.35   0
 -10  -2   5   49.52   86.00   0
  -9  -4  -2   72.86   80.86   0
  -9  -1   4  172.52   78.48   0
  -8  -3  -2  718.42   82.57   0
  -7  -3  -3  642.78   86.94   0
  -7   1   5  733.48   71.96   0
  -6   1   3  107.67   63.02   0
  -6   2  12   37.53   70.77   0
  -5   0   0   15.15   59.36   0
  -5   1   2  105.11   54.38   0
  -8   0   4   17.39   66.91   0
  -7   0   2  603.98   70.17   0
  -7   1  13  247.58   97.80   0
  -6  -4  -5  245.77   87.43   0
  -6   2   6 1196.71   81.49   0
  -4   3   7  847.74   72.86   0
  -3   2   3 1706.30   88.90   0
  -3   3   6 1979.24   94.42   0
 -11  -3   6   68.24   92.17   0
 -10  -5  -2   10.87   86.82   0
 -10  -2   4  258.22   88.70   0
  -8   0  13   49.42   94.11   0
  -5   3   9  906.96   76.43   0
  -5   3  10   -7.71   64.61   0
 -11  -5   0  174.68   97.75   0
 -11  -4   2  207.16   97.20   0
 -11  -3   5    2.61   89.32   0
 -10  -3   1   81.75   86.08   0
  -9  -3  -1  654.55   85.76   0
  -9   0   8   72.94   85.02   0
  -8  -1   1  827.06   84.87   0
  -8   1   8    7.27   76.92   0
  -8   1  10  133.49   80.74   0
  -7   1   4  271.64   72.48   0
  -6  -3  -4  368.81   78.93   0
  -5   2   4  447.62   65.85   0
  -5   3  11  412.96   72.26   0
  -4   1   1 1470.72   85.43   0
 -10  -4  -1  262.48   98.94   0
  -9  -1   3  250.29   73.55   0
  -9   0   7  177.62   83.55   0
  -9   0  10  -32.54   92.61   0
  -8   1   7  387.93   78.60   0
  -7  -2  -2 1217.84   88.47   0
  -7   2   9  172.21   73.19   0
  -5   3   8  209.08   64.52   0
 -11  -6  -2  100.80  100.06   0
 -11  -3   4  144.27   88.45   0
 -10  -2   3   40.68   76.38   0
 -10  -1   7   35.97   84.96   0
 -10  -1   8  200.11   86.76   0
  -9   0   6  178.40   78.44   0
  -8  -2  -1  503.81   69.77   0
  -8   0   3  991.34   80.24   0
  -8   1  11   94.88   86.57   0
  -7   2  10  279.38   71.18   0
  -7   2  11  -15.82   87.73   0
  -6   2   5  109.63   58.98   0
  -5  -1  -2  781.97   79.26   0
  -5   3  12  202.24   78.43   0
  -4   2   3 1222.18   73.71   0
 -12  -7  -1    7.12  100.05   0
 -11  -4   1   -0.28   93.47   0
 -10  -1   6  270.18   83.75   0
 -10  -1   9   84.87   82.81   0
  -9  -5  -4  327.72  101.95   0
  -9   0  11  167.59   95.63   0
  -8   1   6   24.82   66.13   0
  -7   2   7  580.97   79.13   0
  -9   0   5   38.70   73.84   0
  -8  -4  -4  609.97   94.91   0
  -8   1  12  159.70   86.46   0
  -7   0   1  845.46   72.82   0
  -7   2  12  187.69   79.57   0
  -6  -2  -3 1850.41  100.57   0
  -6   0   0 1242.91   83.06   0
  -6   1   2 1935.98   84.88   0
 -12  -6   0  157.66   93.51   0
 -11  -5  -1   37.80   94.55   0
 -10  -3   0  333.79   85.73   0
 -10  -1   5   51.93   85.44   0
  -9  -4  -3  402.24   83.32   0
  -9  -2   0  308.91   79.29   0
  -9  -1   2  519.81   77.50   0
  -8   1   5  261.60   80.43   0
  -7   1   3  896.45   80.34   0
  -6   3   9   17.74   66.33   0
  -6   3  10  560.97   75.88   0
  -5   1   1 2171.49   95.10   0
 -11  -2   6  197.68   90.45   0
 -10  -5  -3  360.33   93.19   0
  -8   0   2  375.18   75.70   0
  -8   1  13  -17.10   97.61   0
  -7  -1  -1  161.32   69.63   0
  -7   2   6   25.34   61.47   0
  -6   2   4  474.49   68.67   0
  -6   3  11  181.25   77.11   0
  -5   2   3  703.51   70.35   0
  -5   3   6  640.32   69.42   0
  -3   4  10  515.94   79.53   0
 -11  -2   5   88.54   93.28   0
 -10  -1   4  145.47   87.37   0
  -8  -3  -3  215.83   75.77   0
  -7  -4  -5  650.24  102.11   0
  -7   2  13   58.10   90.71   0
  -6   3   8  757.41   71.04   0
  -6   3  12  111.29   82.18   0
  -3   4   9  390.97   73.27   0
  -2   4   9  539.72   73.21   0
 -12  -5   1   92.73  101.57   0
 -11  -4   0  176.31   97.20   0
 -10  -4  -2  265.15   93.07   0
  -9  -3  -2  118.83   79.75   0
  -4   4  10  438.96   74.56   0
 -12  -6  -1   26.24  106.78   0
 -11  -2   4   17.34   87.41   0
 -10  -2   1   18.59   85.53   0
  -9   1   8  337.03   87.38   0
  -9   1  10  148.69   93.99   0
  -8   1   4  470.77   75.73   0
  -8   2   9  227.60   78.14   0
  -8   2  10   39.82   79.86   0
  -7  -3  -4  950.93   90.56   0
  -7   2   5  632.35   71.42   0
  -4   4   9  960.86   80.46   0
  -4   4  11  157.65   71.23   0
  -3   4   8 2075.65   98.29   0
 -11  -5  -2  253.31  104.20   0
 -10  -1   3  186.51   87.76   0
 -10   0   7  152.39   86.18   0
 -10   0   8  227.79   86.81   0
  -9   1   7  -28.02   74.29   0
  -9   1  11  122.15   95.58   0
  -8  -2  -2   32.68   72.41   0
  -8   2  11  266.11   89.62   0
  -5   3   5  369.43   64.11   0
  -4   2   2  557.99   67.84   0
  -2   4   8    4.50   59.48   0
 -12  -4   2   -7.42   97.21   0
 -11  -3   1  169.18   95.26   0
 -10  -3  -1   17.19   84.02   0
  -9  -2  -1  138.48   77.83   0
  -9   0   3   24.17   68.89   0
  -9   1   6  326.06   84.68   0
  -8   2   7  100.39   72.50   0
  -7   1   2    4.37   58.96   0
  -6   1   1   43.36   61.80   0
  -6   3   6  205.84   67.16   0
  -4   4   8   13.35   59.38   0
 -12  -5   0   75.08   94.41   0
 -11  -2   3  221.49   90.24   0
 -10   0   6  147.06   76.92   0
  -9   1  12    2.58   83.92   0
  -8   0   1  134.80   72.54   0
  -8   2  12   36.09   84.24   0
  -7  -2  -3  106.18   77.82   0
  -7   3   9  452.03   77.42   0
  -7   3  10   84.84   74.75   0
  -7   3  11  247.28   83.16   0
  -6   2   3  225.01   58.12   0
  -5   4  10  585.42   73.28   0
  -5   4  11  374.65   72.88   0
  -4   1   0 1138.74   79.59   0
  -3   3   4 1757.67   84.49   0
 -11  -4  -1   85.87   96.32   0
 -11  -1   6    6.33   90.81   0
 -11  -1   7  196.14   87.58   0
 -10   0   5  279.71   88.84   0
  -8   1   3   66.72   67.16   0
  -8   2   6  348.68   78.93   0
  -7   2   4  165.83   62.61   0
  -5   4   9   91.25   64.50   0
  -4   3   4    0.41   52.01   0
  -3   4   7   10.54   59.65   0
  -9  -4  -4    9.71   92.35   0
  -9   1   5  135.22   71.95   0
  -8  -1  -1  537.00   77.97   0
  -8   2  13   67.83   98.31   0
  -7   3  12   87.20   77.18   0
  -5  -2  -4 2402.40  113.54   0
  -5   2   2 1892.88   82.67   0
  -5   4  12   10.13   75.26   0
  -4   4   7 1552.33   83.24   0
 -12  -4   1  232.95  102.80   0
 -11  -1   5  239.27   92.54   0
 -10  -2   0  240.30   86.97   0
  -9  -1   0  473.40   81.71   0
  -9   0   2  444.60   83.73   0
  -7  -1  -2  688.55   78.73   0
  -7   3   7  510.84   77.95   0
  -6   3   5  832.93   75.02   0
  -5   1   0 1367.89   82.90   0
  -5   4   8  433.12   63.24   0
  -2   4   7 1926.10   93.07   0
 -12  -5  -1  163.73  109.85   0
 -11  -3   0   22.59   96.41   0
 -10  -4  -3  -13.15   89.18   0
 -10   0   4   -9.19   82.50   0
  -9  -3  -3  194.41   77.73   0
  -8   2   5   53.35   75.51   0
  -7   3  13   40.86   90.12   0
  -5   3   4 1202.03   72.30   0
 -11  -1   4   19.80   87.96   0
  -9   1   4   73.51   80.68   0
  -9   2  10   96.64   95.30   0
  -8  -3  -4  144.08   88.67   0
  -7   1   1  848.21   79.17   0
  -7   3   6  350.47   75.23   0
  -6  -3  -5  925.59   96.18   0
  -6   4   9  437.16   74.40   0
  -6   4  10  390.18   75.65   0
  -6   4  11   39.31   71.45   0
  -5  -1  -3 2034.05   98.82   0
 -12  -3   2   61.77  107.45   0
 -10  -3  -2  319.64   92.54   0
 -10   1   8  -35.21   85.51   0
  -9   2   8  183.56   85.51   0
  -9   2  11  -29.87   94.16   0
  -7   2   3  685.41   71.32   0
  -6  -2  -4  422.66   81.31   0
  -6   2   2  378.71   68.40   0
  -6   4  12  323.39   79.56   0
  -3   4   6 1520.29   86.65   0
 -12  -4   0  -18.70   94.79   0
 -11  -4  -2   57.86   95.13   0
 -10  -1   1  344.57   93.04   0
 -10   1   7  221.42   80.85   0
  -9  -2  -2  453.55   87.30   0
  -9   2   7  241.03   85.89   0
  -8   3   9   20.72   79.13   0
  -8   3  10  281.61   85.98   0
  -8   3  11  105.64   86.35   0
  -6   4   8  102.28   66.69   0
 -11  -2   1  164.38   96.02   0
 -11  -1   3   75.16   88.35   0
 -10   0   3  284.26   81.33   0
 -10   1   6    8.18   82.48   0
  -9   2  12  196.40   86.81   0
  -8  -2  -3  420.66   78.51   0
  -8   2   4  553.30   76.66   0
  -8   3  12   63.37   86.28   0
  -7   0  -1  903.48   77.67   0
  -6   1   0 1354.46   75.22   0
  -6   3   4   37.34   63.40   0
  -4   3   3 2167.51   93.54   0
 -11  -3  -1  106.98  104.05   0
 -11   0   6   94.50   87.70   0
 -10  -2  -1  251.04   90.32   0
  -9   1   3  297.93   81.11   0
  -9   2   6   -1.89   82.09   0
  -8   3   7  123.09   79.15   0
  -7   3   5   48.59   72.62   0
  -6  -1  -3   32.83   68.63   0
  -5   0  -2  155.02   64.10   0
  -5   4   6 1116.46   69.87   0
  -4   2   1 3288.44  101.26   0
  -3   3   3  164.58   53.23   0
  -2   4   6  192.93   60.89   0
 -12  -3   1   49.87  102.38   0
 -10   1   5  162.17   87.38   0
  -9  -1  -1  128.78   78.35   0
  -7   4  10  258.04   77.66   0
  -7   4  11  336.98   91.33   0
  -5   2   1  178.96   60.19   0
  -5   3   3  117.04   61.17   0
 -11   0   5   41.77   91.66   0
  -8  -1  -2  403.78   75.06   0
  -8   3  13  143.98   93.80   0
  -7  -3  -5  175.59   92.27   0
  -7   4   9  194.21   76.45   0
  -7   4  12    5.67   81.02   0
  -4   5  10   75.52   67.59   0
  -3   5  10  860.05   84.03   0
 -12  -4  -1  102.87  103.76   0
 -10  -1   0   -9.59   84.66   0
  -9   2   5  315.52   76.91   0
  -8   1   1  103.46   73.83   0
  -8   2   3  323.80   80.03   0
  -8   3   6  229.28   75.96   0
  -7  -2  -4  645.33   89.82   0
  -7   2   2  535.59   68.73   0
  -4   4   5 1958.48   83.42   0
  -4   5   9  635.83   78.85   0
 -11  -2   0  115.27   97.47   0
 -10   1   4  240.21   88.51   0
  -9   1   2  -29.11   78.77   0
  -7   3   4  937.27   84.46   0
  -7   4  13  296.20   94.37   0
  -6   0  -2  771.81   76.98   0
  -6   4   6  163.94   60.45   0
  -5   4   5  632.83   68.94   0
  -5   5  10  745.07   77.06   0
  -5   5  11   15.78   64.39   0
  -3   5   9  348.84   67.16   0
 -12  -2   2  161.81   99.72   0
 -11  -4  -3  246.53  111.64   0
 -11   0   4  178.24   82.06   0
 -10  -3  -3  244.87   92.03   0
 -10   2   8   55.72   87.34   0
  -9  -3  -4  171.15   98.20   0
  -9   0   0   68.51   78.84   0
  -9   3  10   21.19   93.20   0
  -9   3  11  117.52   99.85   0
  -8   0  -1   10.32   70.25   0
  -7   4   7   24.19   72.04   0
  -6   2   1 1846.47   82.75   0
  -6   3   3  981.81   71.31   0
  -5   5   9  149.55   63.64   0
  -5   5  12  334.20   81.72   0
  -4   1  -1 2180.22   97.51   0
 -12  -3   0  105.94   98.13   0
 -10   2   7   95.93   85.46   0
  -9   2   4   -1.63   79.25   0
  -9   3   8   60.73   83.87   0
  -8   3   5  417.92   80.99   0
  -4   5   8  439.10   65.82   0
  -3   5   8  741.88   78.72   0
 -11  -3  -2   86.73   92.60   0
 -11  -1   1  -24.04   94.77   0
 -10  -2  -2    2.19   89.52   0
  -9  -2  -3    0.32   77.43   0
  -9   3  12   37.42   89.03   0
  -8   4  10  121.13   83.39   0
  -6   5  11  512.43   87.87   0
  -5   5   8  373.70   67.60   0
  -2   5   9 1028.48   82.67   0
 -11   0   3  -16.50   88.21   0
 -11   1   6  102.80   89.74   0
 -10   1   3   72.59   85.45   0
 -10   2   6  318.71   85.06   0
  -9   3   7  344.71   79.81   0
  -8   4   9  256.93   83.69   0
  -8   4  11   20.47   86.07   0
  -7   0  -2   40.72   66.89   0
  -7   4   6  642.03   81.38   0
  -6   4   5  462.67   65.51   0
  -6   5  10   24.50   67.93   0
  -6   5  12  127.09   81.70   0
  -4   3   2  146.44   59.46   0
 -12  -4  -2   75.22  114.66   0
 -12  -2   1   30.96   99.26   0
 -11  -2  -1   29.80  104.43   0
  -9  -1  -2  290.34   82.30   0
  -8  -3  -5  735.41  111.13   0
  -8   2   2  316.44   70.92   0
  -8   4  12  215.76   79.70   0
  -7   2   1   50.52   66.44   0
  -7   3   3   10.23   68.19   0
  -6   5   9  541.66   71.15   0
  -5   3   2 1738.78   79.37   0
  -4   4   4 1923.55   86.27   0
  -4   5   7  307.30   64.41   0
 -11   1   5   82.79   94.44   0
 -10  -1  -1  302.26   90.36   0
  -9   2   3  240.69   77.84   0
  -9   3   6  165.42   84.59   0
  -8  -2  -4  114.74   81.47   0
  -8   3   4   31.80   77.51   0
  -8   4  13   17.94   94.79   0
  -6   5   8  279.66   70.01   0
  -5   4   4  396.65   64.07   0
  -3   3   2 1494.16   82.33   0
  -3   5   7 1222.07   78.73   0
 -12  -3  -1   31.70  102.82   0
 -10   2   5  -40.69   76.56   0
  -8  -1  -3  200.88   81.91   0
  -8   4   7  488.53   83.15   0
  -6   3   2  329.85   66.76   0
  -5   2   0 1568.72   86.14   0
  -4   2   0    5.69   55.44   0
  -3   4   4 1014.10   68.33   0
  -2   5   8  719.09   69.77   0
 -10   1   2  321.00   89.04   0
  -9   0  -1  589.95   88.12   0
  -7   1  -1  580.31   74.77   0
  -7   4   5  154.11   74.32   0
  -7   5  10  396.62   79.81   0
  -7   5  11   16.66   81.95   0
 -11  -1   0  247.17   99.08   0
 -11   1   4  122.30   90.87   0
 -10   0   0  199.72   88.06   0
  -9   3   5   22.25   72.70   0
  -7   5   9   49.10   77.07   0
  -7   5  12  151.47   80.26   0
  -6   2   0    7.95   61.15   0
  -6   4   4  563.71   66.47   0
  -5  -1  -4   -8.74   65.88   0
 -12  -2   0   68.72   98.69   0
 -11  -3  -3  201.22  111.06   0
 -10   2   4  179.26   90.04   0
 -10   3   8  203.18   90.94   0
  -9   4  10   62.85   93.59   0
  -9   4  11  143.01   90.66   0
  -8   0  -2 1128.35   88.32   0
  -8   4   6   10.41   69.80   0
  -6  -2  -5  514.32   88.88   0
 -10  -2  -3  520.72   90.90   0
 -10   3   7   60.04   86.25   0
  -9   2   2  240.25   80.23   0
  -9   4   8  220.60   86.54   0
  -8   2   1  443.36   74.06   0
  -8   3   3  600.30   79.58   0
  -7   3   2  659.24   77.82   0
  -6  -1  -4 1198.09   88.74   0
  -5   0  -3 1313.07   84.70   0
  -3   5   6   22.55   54.85   0
  -2   5   7  477.84   68.99   0
 -11  -2  -2  231.14   91.10   0
 -11   0   1  215.27   98.15   0
 -11   2   6   27.94   90.99   0
  -9   1   0  154.38   81.14   0
  -9   3   4  284.75   84.08   0
  -7   4   4  543.31   80.05   0
  -6   0  -3  883.53   82.39   0
  -6   5   6  859.19   78.35   0
  -5   4   3  815.42   71.87   0
  -4   4   3   33.21   54.29   0
  -4   6  11  311.50   76.93   0
 -12  -3  -2   69.52  113.67   0
 -12  -1   1   84.05  104.43   0
 -11   1   3  187.22   84.60   0
 -10  -1  -2  136.53   89.47   0
 -10   3   6  203.27   86.64   0
  -9  -2  -4  363.03   89.55   0
  -9   4   7    5.16   84.63   0
  -8   1  -1  457.66   78.98   0
  -8   4   5  414.79   82.28   0
  -8   5  10   19.66   85.82   0
  -8   5  11  230.13   89.20   0
  -7  -2  -5  372.28   96.72   0
  -7   5   7  211.00   75.32   0
  -5   3   1 1429.03   79.21   0
  -5   6  10  110.35   68.28   0
  -5   6  11  310.66   68.57   0
  -5   6  12  277.67   85.77   0
  -4   6  10  532.29   68.33   0
 -10   2   3  124.01   80.49   0
  -9  -1  -3  390.17   85.20   0
  -8   5   9  240.26   83.33   0
  -8   5  12  115.91   86.22   0
  -7  -1  -4   12.48   74.06   0
  -5   1  -2 1308.97   82.95   0
  -5   6   9  703.29   74.22   0
  -4   3   1  866.61   66.46   0
  -4   6   9  109.02   63.79   0
 -12  -2  -1  122.76  109.83   0
 -11  -1  -1   -5.04   96.68   0
 -11   2   5  148.53   95.63   0
  -8   5  13   61.70   97.73   0
  -7   0  -3  797.81   86.07   0
  -6   1  -2   96.94   65.03   0
  -6   3   1  557.07   65.83   0
  -6   6  10  418.45   82.15   0
  -6   6  11  161.41   77.94   0
  -6   6  12   29.58   81.29   0
  -5   5   5 2016.43   84.17   0
  -4   5   5   -3.60   48.50   0
  -3   6  10  408.37   73.59   0
 -10   0  -1   62.74   88.12   0
 -10   3   5   90.36   82.85   0
  -9   0  -2   13.09   76.95   0
  -9   4   6  294.75   81.38   0
  -8   3   2   72.66   76.09   0
  -7   5   6  161.16   75.24   0
  -6   5   5   24.75   65.55   0
  -6   6   9   59.91   68.99   0
  -3   4   3 2211.82   85.61   0
  -3   6   9 1300.11   87.80   0
  -9   3   3   14.65   74.11   0
  -8   4   4  206.55   78.02   0
  -7   4   3  595.32   81.72   0
  -5   6   8   -0.71   62.88   0
  -4   6   8  508.30   68.74   0
  -2   5   6 1593.47   84.16   0
 -12  -1   0   31.25   97.51   0
 -11   0   0   23.56   97.86   0
 -11   2   4   20.09   94.01   0
 -10   2   2  125.60   85.17   0
  -8  -2  -5  361.33   99.23   0
  -8  -1  -4  963.82   95.41   0
  -8   5   7  218.74   75.39   0
  -7   1  -2  697.85   81.02   0
  -7   3   1  286.67   72.03   0
  -7   6  11   46.95   90.31   0
  -6   6   8  787.83   81.24   0
  -3   3   1  540.39   65.64   0
 -10   1   0  196.08   91.16   0
 -10   3   4   43.67   85.49   0
 -10   4   8   42.14   82.38   0
  -9   1  -1  127.74   83.06   0
  -9   4   5   50.87   80.31   0
[truncated: 1,805,840 more chars]
