# Supplementary material for: Crystal structures of the penta- and hexa­hydrate of thulium nitrate
Source: Acta Crystallogr E Crystallogr Commun. 2020 Nov 24;76(Pt 12):1863–7. doi: 10.1107/S2056989020015388 (PMC7784656; doi:10.1107/S2056989020015388)
Supplement: Supplementary file 2 [file e-76-01863-TONi-2_223Ksup2.hkl]

data_TONi-2_223K                                                                
_shelx_title ' [Tm(NO3)3(H2O)4]*H2O (223K) in P-1 (no.2)'                       
_shelx_refln_list_code          4                                               
_shelx_F_calc_maximum      175.89                                               
_exptl_crystal_F_000       424.00                                               
_reflns_d_resolution_high  0.6614                                               
                                                                                
loop_                                                                           
 _space_group_symop_operation_xyz                                               
 'x, y, z'                                                                      
 '-x, -y, -z'                                                                   
                                                                                
_cell_length_a     6.5782                                                       
_cell_length_b     9.5213                                                       
_cell_length_c    10.4848                                                       
_cell_angle_alpha  63.696                                                       
_cell_angle_beta   84.656                                                       
_cell_angle_gamma  76.146                                                       
                                                                                
_shelx_F_squared_multiplier     1.000                                           
                                                                                
loop_                                                                           
 _refln_index_h                                                                 
 _refln_index_k                                                                 
 _refln_index_l                                                                 
 _refln_F_squared_calc                                                          
 _refln_F_squared_meas                                                          
 _refln_F_squared_sigma                                                         
 _refln_observed_status                                                         
   1   0   0          0.53          8.46        90.99 o                         
   2   0   0        290.96        334.61       108.77 o                         
   3   0   0        742.64        735.97       159.57 o                         
   4   0   0      12014.50      11686.41       175.69 o                         
   5   0   0         26.27         26.19        69.22 o                         
   6   0   0       3481.18       3417.65        95.21 o                         
   7   0   0        479.76        465.03        78.02 o                         
   8   0   0       1631.83       1626.09       124.65 o                         
   9   0   0        208.37        240.00       100.78 o                         
  -9   1   0        264.13        329.35        99.54 o                         
  -8   1   0        921.92        898.21       117.83 o                         
  -7   1   0        915.30        888.71        79.51 o                         
  -6   1   0       3570.48       3554.65        84.33 o                         
  -5   1   0       3419.45       3502.29       106.82 o                         
  -4   1   0       3085.10       3049.01        97.79 o                         
  -3   1   0       8986.08       9096.43       210.26 o                         
  -2   1   0       4465.07       4408.67       234.25 o                         
  -1   1   0       9747.06       9314.88       496.61 o                         
   1   1   0      11393.36      12854.37       507.75 o                         
   2   1   0       2192.29       2283.35       246.16 o                         
   3   1   0      13940.97      13759.21      1050.94 o                         
   4   1   0       1260.41       1283.96        79.97 o                         
   5   1   0       2876.72       2820.54        96.84 o                         
   6   1   0        619.93        597.64        66.07 o                         
   7   1   0       2656.87       2824.17       104.04 o                         
   8   1   0        246.50        278.21        94.19 o                         
   9   1   0       1042.27       1096.10       108.82 o                         
  -9   2   0       1372.56       1434.98       115.39 o                         
  -8   2   0          3.82          3.57       101.86 o                         
  -7   2   0       1953.98       1910.76        93.51 o                         
  -6   2   0         79.21         39.79        68.45 o                         
  -5   2   0       4313.03       4244.11        95.62 o                         
  -4   2   0          9.10         23.78        50.09 o                         
  -3   2   0      12325.70      12283.67       234.07 o                         
  -2   2   0       3648.21       3927.53       206.06 o                         
  -1   2   0       6792.18       6768.73       285.38 o                         
   0   2   0       7190.10       6792.34       294.19 o                         
   1   2   0      18374.30      18658.53       914.47 o                         
   2   2   0       4220.22       4443.50       309.47 o                         
   3   2   0      10661.12      10148.33       398.56 o                         
   4   2   0       3914.02       3865.49       110.30 o                         
   5   2   0       3776.29       3962.93       112.40 o                         
   6   2   0       1042.41       1010.20        87.59 o                         
   7   2   0       2011.51       1890.58       120.96 o                         
   8   2   0        528.94        492.02        92.45 o                         
   9   2   0        762.19        749.86       122.19 o                         
  -8   3   0        936.99        928.31       118.38 o                         
  -7   3   0        204.36        199.17        85.31 o                         
  -6   3   0       3007.24       2945.85        89.95 o                         
  -5   3   0       1600.73       1542.99        65.80 o                         
  -4   3   0       1966.53       1953.83        59.29 o                         
  -3   3   0        892.20        870.49        62.56 o                         
  -2   3   0      15963.27      16580.94       632.69 o                         
  -1   3   0       7309.46       7265.17       224.25 o                         
   0   3   0      11764.27      11634.35       368.78 o                         
   1   3   0         77.99         78.27       135.83 o                         
   2   3   0       6454.71       6531.76       337.63 o                         
   3   3   0       4042.25       4327.66       271.16 o                         
   4   3   0      11514.72      11041.66       261.78 o                         
   5   3   0         12.13         15.80        67.24 o                         
   6   3   0       4534.43       4561.72       183.31 o                         
   7   3   0         14.24         59.52        87.04 o                         
   8   3   0       1775.59       1826.75       104.01 o                         
   9   3   0         62.90        109.33       120.80 o                         
  -8   4   0       1201.78       1173.35       146.43 o                         
  -7   4   0         60.27         46.78        88.53 o                         
  -6   4   0       2824.60       2819.21        82.00 o                         
  -5   4   0        945.92        949.74        62.20 o                         
  -4   4   0       3090.73       3057.28        74.66 o                         
  -3   4   0       1509.03       1542.61        71.76 o                         
  -2   4   0       8051.89       8056.02        93.57 o                         
  -1   4   0       2283.68       2314.55       129.74 o                         
   0   4   0      10243.16      10228.91       251.66 o                         
   1   4   0      10260.79      10094.39       341.77 o                         
   2   4   0      14383.16      14520.33       442.19 o                         
   3   4   0       2483.15       2398.80       219.28 o                         
   4   4   0        348.13        347.55        81.52 o                         
   5   4   0       3249.23       3180.94       106.36 o                         
   6   4   0       2412.72       2343.99        99.19 o                         
   7   4   0       1923.15       2058.15       119.15 o                         
   8   4   0        315.91        319.22        93.94 o                         
   9   4   0        969.20        984.74       124.82 o                         
  -8   5   0         44.52         79.83       142.20 o                         
  -7   5   0       1306.00       1453.33       118.48 o                         
  -6   5   0        346.08        327.38        83.41 o                         
  -5   5   0       4599.64       4534.81       100.18 o                         
  -4   5   0         31.54         39.39        58.28 o                         
  -3   5   0       5945.16       5876.73       106.86 o                         
  -2   5   0          5.98         20.95        42.68 o                         
  -1   5   0       7091.88       7202.60        92.13 o                         
   0   5   0         78.02         82.02        52.41 o                         
   1   5   0      10654.57      10612.99       181.73 o                         
   2   5   0          3.41         10.26        81.52 o                         
   3   5   0       5696.78       5845.97       153.36 o                         
   4   5   0       1498.33       1517.27        82.79 o                         
   5   5   0       3700.03       3698.81        98.71 o                         
   6   5   0          9.53         33.24        81.80 o                         
   7   5   0       2152.20       2085.77       112.57 o                         
   8   5   0        296.71        293.53        98.27 o                         
   9   5   0        929.13        864.20       130.01 o                         
  -7   6   0        956.16       1013.59       100.58 o                         
  -6   6   0        500.01        531.92        76.71 o                         
  -5   6   0        922.88        896.45        80.95 o                         
  -4   6   0       1896.60       1882.45        74.28 o                         
  -3   6   0       2425.59       2417.31        65.66 o                         
  -2   6   0       3697.35       3713.14        71.66 o                         
  -1   6   0       1466.23       1527.03        61.63 o                         
   0   6   0       4697.51       4776.24        83.04 o                         
   1   6   0       2900.79       2999.78        98.09 o                         
   2   6   0       3415.07       3541.37       101.75 o                         
   3   6   0       1981.99       1991.62       100.96 o                         
   4   6   0       2836.37       2783.14        94.35 o                         
   5   6   0        441.83        435.83        68.82 o                         
   6   6   0       3287.18       3231.60        93.91 o                         
   7   6   0        232.31        202.24        92.22 o                         
   8   6   0       1400.06       1402.90       104.40 o                         
   9   6   0         46.18         54.50       116.52 o                         
  -6   7   0       1383.32       1394.65        83.81 o                         
  -5   7   0         59.77         67.35        69.10 o                         
  -4   7   0       2093.85       2115.18        79.53 o                         
  -3   7   0          9.07         32.27        52.08 o                         
  -2   7   0       4700.97       4673.56        77.02 o                         
  -1   7   0        516.94        516.41        50.43 o                         
   0   7   0       5715.97       5690.03        87.98 o                         
   1   7   0        300.87        339.53        65.73 o                         
   2   7   0       3814.61       3778.77        96.43 o                         
   3   7   0        930.87        908.27        65.32 o                         
   4   7   0       3046.72       2964.51       110.20 o                         
   5   7   0        933.97        999.52        75.88 o                         
   6   7   0       2585.12       2668.50        97.89 o                         
   7   7   0       1068.82       1169.99       140.87 o                         
   8   7   0        665.81        705.72       114.15 o                         
   9   7   0        442.40        487.52       146.43 o                         
  -6   8   0        521.87        591.92        87.55 o                         
  -5   8   0       1190.78       1187.05        90.03 o                         
  -4   8   0        394.24        368.27        87.45 o                         
  -3   8   0       1707.47       1663.73        71.54 o                         
  -2   8   0        514.16        551.90        56.14 o                         
  -1   8   0       5180.96       4958.68        98.26 o                         
   0   8   0        737.09        666.89        56.44 o                         
   1   8   0       3055.53       3088.33        78.65 o                         
   2   8   0        140.63        149.73        59.94 o                         
   3   8   0       5218.93       5119.43        97.43 o                         
   4   8   0         43.73         53.16        73.53 o                         
   5   8   0       1792.24       1761.79        87.23 o                         
   6   8   0         67.66         47.86        92.23 o                         
   7   8   0       2300.64       2153.30       212.11 o                         
   8   8   0          0.31         20.10       117.01 o                         
  -5   9   0       1550.06       1612.96        98.70 o                         
  -4   9   0        341.54        316.66        98.01 o                         
  -3   9   0       1656.40       1664.95        90.92 o                         
  -2   9   0       1223.82       1250.12        72.72 o                         
  -1   9   0       1604.61       1601.80        74.41 o                         
   0   9   0        636.67        654.33        65.30 o                         
   1   9   0       2040.07       1983.83        73.95 o                         
   2   9   0       1780.34       1746.76        74.38 o                         
   3   9   0       1007.70        984.92        63.89 o                         
   4   9   0       1185.07       1170.25        92.75 o                         
   5   9   0        833.03        908.66        87.56 o                         
   6   9   0       1599.70       1520.86       107.91 o                         
   7   9   0        379.79        378.98       119.19 o                         
   8   9   0        482.57        633.10       125.66 o                         
  -4  10   0       1125.17       1137.80       106.19 o                         
  -3  10   0         20.56         12.98        69.57 o                         
  -2  10   0       1754.25       1738.82       103.65 o                         
  -1  10   0         14.19         26.14        69.65 o                         
   0  10   0       2178.82       2199.13        78.25 o                         
   1  10   0          2.70        -17.37        83.40 o                         
   2  10   0       2165.53       2202.88        88.12 o                         
   3  10   0         48.45         35.88        67.55 o                         
   4  10   0       1644.53       1580.66        90.19 o                         
   5  10   0         70.19        124.92        80.83 o                         
   6  10   0       1525.93       1574.61       106.15 o                         
   7  10   0        219.78        219.35       119.86 o                         
  -3  11   0        469.58        459.19        82.98 o                         
  -2  11   0        805.97        797.20        91.29 o                         
  -1  11   0        784.72        874.01        87.94 o                         
   0  11   0        541.76        531.01        82.11 o                         
   1  11   0       1346.27       1375.05        99.61 o                         
   2  11   0        661.30        652.59        87.11 o                         
   3  11   0       1279.91       1251.93        84.08 o                         
   4  11   0         95.21        129.57        92.97 o                         
   5  11   0       1541.98       1501.71       103.73 o                         
   6  11   0        215.83        207.61       115.37 o                         
  -1  12   0       1440.33       1567.56       124.43 o                         
   0  12   0        129.04        112.05        95.23 o                         
   1  12   0       1211.87       1298.52        91.29 o                         
   2  12   0        280.58        338.09        94.89 o                         
   3  12   0        862.23        836.49        83.99 o                         
   4  12   0        404.02        413.46        90.62 o                         
   5  12   0        898.88        934.17       104.15 o                         
  -4 -12   1        531.07        496.06       149.09 o                         
  -3 -12   1        397.31        415.64        84.31 o                         
  -2 -12   1        462.18        418.18        85.95 o                         
  -1 -12   1        684.02        725.40        95.38 o                         
   0 -12   1        979.05        971.84       105.11 o                         
  -6 -11   1        767.58        856.77       121.18 o                         
  -5 -11   1          5.97          2.50       100.23 o                         
  -4 -11   1       2103.83       2194.99       158.97 o                         
  -3 -11   1         54.96         33.51        79.57 o                         
  -2 -11   1       1459.40       1592.86        90.26 o                         
  -1 -11   1        164.79        194.65        88.49 o                         
   0 -11   1       1522.90       1507.08       103.88 o                         
   1 -11   1        212.64        273.13        83.81 o                         
   2 -11   1       1143.20       1150.00        93.67 o                         
  -7 -10   1        556.26        504.70       128.68 o                         
  -6 -10   1        171.59        219.85       114.21 o                         
  -5 -10   1       1899.13       1953.41       108.75 o                         
  -4 -10   1        732.49        794.77       134.05 o                         
  -3 -10   1       1252.70       1289.09        84.13 o                         
  -2 -10   1        151.73        164.60        66.05 o                         
  -1 -10   1       2307.66       2207.59        95.57 o                         
   0 -10   1         85.87         73.35        79.04 o                         
   1 -10   1       1595.65       1656.77        98.77 o                         
   2 -10   1        152.03        132.31        82.50 o                         
   3 -10   1       1675.01       1817.81       110.86 o                         
  -7  -9   1       1344.18       1334.22       198.59 o                         
  -6  -9   1        298.07        321.93       120.18 o                         
  -5  -9   1       1355.46       1282.50       100.38 o                         
  -4  -9   1        723.08        703.04       106.82 o                         
  -3  -9   1       1958.94       1875.52        73.18 o                         
  -2  -9   1        458.99        464.47        61.47 o                         
  -1  -9   1       1999.53       1874.83        82.60 o                         
   0  -9   1       1239.46       1257.24        73.00 o                         
   1  -9   1       1633.67       1650.49        74.89 o                         
   2  -9   1        643.37        636.07        73.59 o                         
   3  -9   1       1142.19       1107.86        81.04 o                         
   4  -9   1        850.70        931.28        82.93 o                         
   5  -9   1        526.48        583.34        92.39 o                         
  -8  -8   1        819.76        821.08       199.70 o                         
  -7  -8   1        164.07        199.28       188.65 o                         
  -6  -8   1       1687.29       1651.48       117.91 o                         
  -5  -8   1         54.88         82.80        67.86 o                         
  -4  -8   1       3652.97       3462.97       123.66 o                         
  -3  -8   1        264.81        271.70        65.09 o                         
  -2  -8   1       2609.40       2521.13        79.82 o                         
  -1  -8   1         19.41         21.55        60.00 o                         
   0  -8   1       5005.93       4893.55        99.70 o                         
   1  -8   1        123.67        129.85        54.83 o                         
   2  -8   1       3435.56       3525.66        79.03 o                         
   3  -8   1          2.59         -1.55        56.76 o                         
   4  -8   1       1802.25       1818.21       101.59 o                         
   5  -8   1         57.58         49.37        84.03 o                         
  -9  -7   1        132.14        144.27       109.22 o                         
  -8  -7   1        768.65        817.60       126.27 o                         
  -7  -7   1        795.53        808.33       104.97 o                         
  -6  -7   1       1752.49       1771.86        94.79 o                         
  -5  -7   1       1217.10       1219.70        79.78 o                         
  -4  -7   1       1740.75       1722.58        90.75 o                         
  -3  -7   1       2778.43       2695.98       121.80 o                         
  -2  -7   1       3292.39       3152.00        90.50 o                         
  -1  -7   1       4404.79       4377.90        88.91 o                         
   0  -7   1       1313.65       1313.52        57.79 o                         
   1  -7   1       3342.67       3357.90        77.98 o                         
   2  -7   1       1297.05       1294.23        54.80 o                         
   3  -7   1       2652.40       2702.48        70.69 o                         
   4  -7   1        271.92        253.66        87.32 o                         
   5  -7   1       1196.63       1219.58        86.97 o                         
   6  -7   1        234.37        198.21        88.57 o                         
  -9  -6   1       1077.46       1058.38       125.10 o                         
  -8  -6   1          0.49         36.73       108.83 o                         
  -7  -6   1       2674.62       2667.56       100.77 o                         
  -6  -6   1         54.53         45.04        68.69 o                         
  -5  -6   1       3030.76       2928.82        98.28 o                         
  -4  -6   1        157.80        190.28        79.86 o                         
  -3  -6   1       9514.48       9383.77       182.89 o                         
  -2  -6   1        435.64        419.19        57.53 o                         
  -1  -6   1       2603.75       2597.74        76.36 o                         
   0  -6   1       1312.87       1373.31        71.21 o                         
   1  -6   1       5650.81       5671.37        92.61 o                         
   2  -6   1        794.12        782.69        56.75 o                         
   3  -6   1       4275.20       4202.28        78.70 o                         
   4  -6   1        347.19        367.31        70.36 o                         
   5  -6   1       1064.18       1148.48        80.68 o                         
   6  -6   1        495.09        516.47        96.18 o                         
   7  -6   1        815.24        796.52       130.22 o                         
  -9  -5   1        578.10        633.39       121.66 o                         
  -8  -5   1       1229.57       1205.90       120.68 o                         
  -7  -5   1        437.98        432.57        89.10 o                         
  -6  -5   1       2177.15       2107.12        85.34 o                         
  -5  -5   1        937.00        975.33        88.06 o                         
  -4  -5   1       5557.42       5663.69       123.41 o                         
  -3  -5   1       1178.99       1223.04        98.33 o                         
  -2  -5   1       5829.49       5740.14       143.42 o                         
  -1  -5   1        293.51        252.60        88.43 o                         
   0  -5   1       8212.69       8138.93       137.58 o                         
   1  -5   1       1773.26       1870.84        61.68 o                         
   2  -5   1       4372.91       4514.16        90.68 o                         
   3  -5   1        437.39        422.40        50.37 o                         
   4  -5   1       4081.77       4029.09        81.80 o                         
   5  -5   1         14.21         51.09        58.99 o                         
   6  -5   1       1956.01       1923.02        88.78 o                         
   7  -5   1          0.62        -16.13        88.43 o                         
  -9  -4   1        105.44        139.83       114.27 o                         
  -8  -4   1       1465.43       1580.06       119.80 o                         
  -7  -4   1        296.22        305.30        81.94 o                         
  -6  -4   1       3366.79       3313.83        87.59 o                         
  -5  -4   1        818.74        857.70        82.61 o                         
  -4  -4   1       4651.23       4601.14       157.50 o                         
  -3  -4   1       1716.37       1783.88       120.27 o                         
  -2  -4   1      10814.78      10453.38       351.04 o                         
   0  -4   1       4055.76       3942.63       202.67 o                         
   1  -4   1       6367.64       6739.10       135.22 o                         
   2  -4   1       9076.23       9228.90        94.58 o                         
   3  -4   1       3242.04       3178.37        79.15 o                         
   4  -4   1       2018.52       1960.74        64.66 o                         
   5  -4   1       1219.24       1241.54        69.76 o                         
   6  -4   1        995.87       1020.47        83.16 o                         
   7  -4   1       1458.94       1453.92        99.39 o                         
   8  -4   1        235.10        252.64        96.32 o                         
  -9  -3   1       1188.59       1266.34       167.70 o                         
  -8  -3   1        245.40        251.43       149.34 o                         
  -7  -3   1       1795.40       1759.68       106.97 o                         
  -6  -3   1        216.86        214.53        81.25 o                         
  -5  -3   1       8410.88       8247.80       156.12 o                         
  -4  -3   1        236.49        281.02       101.98 o                         
  -3  -3   1      10337.60       9334.34       363.51 o                         
  -2  -3   1          0.66          5.81       107.95 o                         
   0  -3   1        462.54        492.52        83.31 o                         
   1  -3   1      25375.29      25530.24       743.75 o                         
   2  -3   1        361.08        382.44        73.84 o                         
   3  -3   1       3642.50       3594.41        82.83 o                         
   4  -3   1        118.15         93.24        51.81 o                         
   5  -3   1       3312.86       3302.45        73.83 o                         
   6  -3   1        351.23        359.51        69.49 o                         
   7  -3   1       1634.37       1530.47       103.12 o                         
   8  -3   1        121.74         91.03        94.20 o                         
  -9  -2   1       1138.80       1055.73       127.04 o                         
  -8  -2   1        919.01        980.86        97.15 o                         
  -7  -2   1       1175.22       1153.92        78.28 o                         
  -6  -2   1       2450.44       2357.09        91.16 o                         
  -5  -2   1       6748.79       6586.85       123.71 o                         
  -4  -2   1       4484.16       4582.37       123.59 o                         
  -3  -2   1       1517.94       1376.22       214.22 o                         
  -2  -2   1      10956.48      10873.45       430.70 o                         
  -1  -2   1      12031.43      11622.46       347.65 o                         
   0  -2   1       6825.35       6697.42       168.70 o                         
   1  -2   1        117.07        122.14        68.50 o                         
   2  -2   1      12723.32      12278.64       327.33 o                         
   3  -2   1       3843.64       3948.20       103.80 o                         
   4  -2   1       2829.88       2616.92        89.62 o                         
   5  -2   1        790.33        856.47        71.19 o                         
   6  -2   1       2559.13       2531.75        95.61 o                         
   7  -2   1         63.59         46.43        93.91 o                         
   8  -2   1       1231.37       1249.76       104.61 o                         
   9  -2   1         82.59         67.53       100.71 o                         
  -9  -1   1         14.09         19.03       113.93 o                         
  -8  -1   1       2059.63       2179.00       100.45 o                         
  -7  -1   1         37.72         54.97        70.62 o                         
  -6  -1   1       3735.35       3630.04        90.18 o                         
  -5  -1   1        605.02        634.79        75.74 o                         
  -4  -1   1       7471.48       7255.94       133.24 o                         
  -3  -1   1         29.30         35.40       143.30 o                         
  -2  -1   1      17156.27      17345.22       601.09 o                         
  -1  -1   1       3338.63       3555.19       200.73 o                         
   0  -1   1      13168.37      13069.90       469.69 o                         
   1  -1   1        442.26        524.16        85.93 o                         
   2  -1   1      10186.98       9718.34       313.88 o                         
   3  -1   1        152.27        169.62        79.42 o                         
   4  -1   1       5742.71       5733.24       100.09 o                         
   5  -1   1       1164.52       1159.89        73.07 o                         
   6  -1   1       2095.30       1925.65       109.00 o                         
   7  -1   1       1618.47       1562.44        96.05 o                         
   8  -1   1       1254.38       1263.19       116.72 o                         
   9  -1   1        359.05        355.96        97.74 o                         
  -9   0   1        548.21        606.35       117.90 o                         
  -8   0   1        257.02        236.67        78.29 o                         
  -7   0   1       2203.92       2245.87        78.86 o                         
  -6   0   1       1547.22       1573.27        89.85 o                         
  -5   0   1       6080.15       6086.09       112.61 o                         
  -4   0   1       1963.70       2033.19        87.44 o                         
  -3   0   1       3299.02       3114.76       205.24 o                         
  -2   0   1       6592.83       6573.22       352.46 o                         
  -1   0   1      22436.34      22504.40       734.29 o                         
   1   0   1      12733.66      13911.56       567.44 o                         
   2   0   1       1305.57       1440.25       158.91 o                         
   3   0   1      14248.21      13262.75       373.22 o                         
   4   0   1        496.14        517.10        80.68 o                         
   5   0   1       5369.60       5307.19       112.90 o                         
   6   0   1         34.65         73.07       112.03 o                         
   7   0   1       2258.29       2227.88        89.30 o                         
   8   0   1         16.88          3.52        90.48 o                         
   9   0   1       1502.26       1520.78       109.58 o                         
  -9   1   1       1101.71       1066.98       153.15 o                         
  -8   1   1        206.62        242.82        85.79 o                         
  -7   1   1       2235.54       2297.66       102.40 o                         
  -6   1   1        187.25        177.37        58.96 o                         
  -5   1   1       5809.42       5765.66       125.76 o                         
  -4   1   1       3773.43       3795.30       113.00 o                         
  -3   1   1      11772.82      11639.47       563.47 o                         
  -2   1   1       3073.48       2950.10       138.90 o                         
  -1   1   1       9938.26       9153.16       376.94 o                         
   1   1   1      16152.49      17631.50       466.78 o                         
   2   1   1       4605.12       4879.96       242.87 o                         
   3   1   1       6270.91       6194.19       476.81 o                         
   4   1   1       4817.18       4727.19       137.27 o                         
   5   1   1        828.34        828.29        85.47 o                         
   6   1   1       2689.90       2705.61        99.41 o                         
   7   1   1        486.15        449.17        77.54 o                         
   8   1   1       1402.83       1393.47       121.47 o                         
   9   1   1        512.26        358.85       118.30 o                         
  -9   2   1        204.14        258.74       139.06 o                         
  -8   2   1       1232.26       1214.67       103.13 o                         
  -7   2   1         40.89         65.97        70.97 o                         
  -6   2   1       4962.02       4937.73        95.04 o                         
  -5   2   1        475.68        487.42        71.52 o                         
  -4   2   1       8814.85       8919.40       124.98 o                         
  -3   2   1        450.82        519.82       108.07 o                         
  -2   2   1      11075.51      10509.76       328.37 o                         
  -1   2   1        775.12        795.80        84.28 o                         
   0   2   1       9123.31       9204.78       311.75 o                         
   1   2   1        125.59        146.14        69.06 o                         
   2   2   1      14956.46      15331.01       491.51 o                         
   3   2   1         65.10         70.57       101.85 o                         
   4   2   1       4767.09       4598.27       127.52 o                         
   5   2   1        410.88        440.79        77.51 o                         
   6   2   1       3865.92       3985.06       103.55 o                         
   7   2   1        317.07        336.32        79.78 o                         
   8   2   1       1316.50       1347.72        94.45 o                         
   9   2   1        323.35        322.29       118.17 o                         
  -8   3   1       1074.46       1143.34       146.46 o                         
  -7   3   1        675.35        682.43        92.73 o                         
  -6   3   1       1705.90       1673.34        81.21 o                         
  -5   3   1       3695.37       3685.27        96.70 o                         
  -4   3   1       2232.13       2198.88        74.37 o                         
  -3   3   1       1534.33       1477.95        75.24 o                         
  -2   3   1       5498.17       5544.99       533.74 o                         
  -1   3   1      12470.06      11988.15       268.57 o                         
   0   3   1       5757.09       5849.52       199.16 o                         
   1   3   1       3827.87       3839.32       237.63 o                         
   2   3   1       4489.52       4500.24       194.40 o                         
   3   3   1       7149.50       6798.65       326.89 o                         
   4   3   1        768.22        760.38       108.14 o                         
   5   3   1       2910.99       2918.24       121.70 o                         
   6   3   1        621.18        596.14        79.00 o                         
   7   3   1       3944.02       3859.89       107.60 o                         
   8   3   1         38.96         29.43       106.12 o                         
   9   3   1       1680.04       1780.13       135.51 o                         
  -8   4   1         28.45         42.98       138.76 o                         
  -7   4   1       1685.48       1584.35       148.35 o                         
  -6   4   1        265.62        284.83        93.44 o                         
  -5   4   1       4985.29       4931.16        89.87 o                         
  -4   4   1         51.38         59.77        50.63 o                         
  -3   4   1       5475.74       5353.81       105.56 o                         
  -2   4   1         98.40         84.71        59.15 o                         
  -1   4   1       7085.66       6846.95       183.31 o                         
   0   4   1        431.57        451.50        71.80 o                         
   1   4   1      16537.98      16322.24       320.17 o                         
   2   4   1       3284.21       3188.96       151.72 o                         
   3   4   1       6805.51       6405.12       319.67 o                         
   4   4   1       1818.11       1878.83       135.36 o                         
   5   4   1       3248.42       3235.40       117.95 o                         
   6   4   1       1622.07       1631.16        85.68 o                         
   7   4   1       1683.86       1723.21       101.47 o                         
   8   4   1       1040.75       1102.45       121.53 o                         
   9   4   1        762.01        742.82       125.10 o                         
  -8   5   1        731.23        696.90       123.41 o                         
  -7   5   1        720.79        792.48       112.47 o                         
  -6   5   1       1566.48       1479.88        85.06 o                         
  -5   5   1        656.74        659.82        64.92 o                         
  -4   5   1       3673.88       3626.48        75.58 o                         
  -3   5   1       2507.50       2491.83        74.14 o                         
  -2   5   1       6612.78       6554.97        94.72 o                         
  -1   5   1         90.70        106.58        54.34 o                         
   0   5   1      12356.10      12189.61       230.03 o                         
   1   5   1       1395.18       1447.52       103.54 o                         
   2   5   1       4567.08       4544.48       167.89 o                         
   3   5   1         48.62         34.59        67.08 o                         
   4   5   1       7701.01       7924.15       199.49 o                         
   5   5   1         56.74         69.76        74.09 o                         
   6   5   1       3022.53       2982.61        87.13 o                         
   7   5   1        174.29        168.19        81.08 o                         
   8   5   1       1761.00       1813.28       131.75 o                         
   9   5   1          2.05         -5.41       121.95 o                         
  -7   6   1        247.46        218.36        96.15 o                         
  -6   6   1       1786.90       1780.36        89.17 o                         
  -5   6   1        582.08        607.75        70.25 o                         
  -4   6   1       3374.85       3326.61        70.11 o                         
  -3   6   1        575.48        598.23        55.06 o                         
  -2   6   1       4673.11       4671.83        79.04 o                         
  -1   6   1       3249.07       3213.81        83.27 o                         
   0   6   1       1497.96       1532.28        54.47 o                         
   1   6   1       3575.43       3514.80        78.15 o                         
   2   6   1       3848.53       3887.31        93.39 o                         
   3   6   1       2295.71       2331.78        94.21 o                         
   4   6   1       1697.41       1732.04       122.76 o                         
   5   6   1       2428.66       2490.43       100.62 o                         
   6   6   1       1222.50       1221.76        83.25 o                         
   7   6   1       2225.43       2435.67       156.09 o                         
   8   6   1        277.44        284.22       144.11 o                         
   9   6   1        766.01        708.57       146.41 o                         
  -7   7   1       1290.21       1298.68       123.26 o                         
  -6   7   1         77.83         73.35        83.23 o                         
  -5   7   1       1416.88       1407.31        79.69 o                         
  -4   7   1         77.56         75.55        56.22 o                         
  -3   7   1       4701.82       4662.70        74.29 o                         
  -2   7   1         26.07         28.18        49.88 o                         
  -1   7   1       1820.50       1775.82        68.33 o                         
   0   7   1        129.61        168.97        48.04 o                         
   1   7   1      10254.16      10137.85       144.89 o                         
   2   7   1        183.92        191.88        53.44 o                         
   3   7   1       2520.65       2426.46        78.38 o                         
   4   7   1        158.08        175.57        65.18 o                         
   5   7   1       3325.55       3213.31       102.99 o                         
   6   7   1        340.20        372.74        68.17 o                         
   7   7   1       2488.86       2415.84       152.88 o                         
   8   7   1        350.45        371.45       145.57 o                         
   9   7   1        979.46       1047.93       155.93 o                         
  -6   8   1        462.03        484.24        87.52 o                         
  -5   8   1       1092.82       1077.23        88.79 o                         
  -4   8   1       1170.92       1238.45        77.71 o                         
  -3   8   1       1505.62       1487.75        65.70 o                         
  -2   8   1       1291.51       1260.29        61.01 o                         
  -1   8   1        695.34        696.21        56.29 o                         
   0   8   1       2263.79       2171.03        67.54 o                         
   1   8   1       2000.99       2050.45       101.25 o                         
   2   8   1       4846.24       4807.19        85.15 o                         
   3   8   1        891.95        868.10        66.43 o                         
   4   8   1       3566.15       3518.88       111.22 o                         
   5   8   1         48.14         54.41        84.64 o                         
   6   8   1       2345.49       2372.18        99.79 o                         
   7   8   1        195.11        225.23       114.27 o                         
   8   8   1       1424.49       1439.15       114.09 o                         
   9   8   1         11.43         24.09       125.99 o                         
  -5   9   1          9.68         57.34        90.94 o                         
  -4   9   1       1589.30       1633.73        91.54 o                         
  -3   9   1         67.61         90.65        58.90 o                         
  -2   9   1       2543.81       2475.44        80.25 o                         
  -1   9   1        373.17        399.04        54.81 o                         
   0   9   1       3231.46       3118.74        78.97 o                         
   1   9   1       1070.60       1060.54        74.42 o                         
   2   9   1       2391.14       2310.54        73.65 o                         
   3   9   1        407.34        400.31        62.94 o                         
   4   9   1       2102.21       2016.81        90.50 o                         
   5   9   1       1637.77       1639.11        93.67 o                         
   6   9   1       1013.66        994.60        86.73 o                         
   7   9   1        741.73        694.15       101.29 o                         
   8   9   1        537.23        547.95       105.97 o                         
  -4  10   1        217.06        161.13        97.12 o                         
  -3  10   1       1234.72       1267.96        73.59 o                         
  -2  10   1        298.10        277.88        67.64 o                         
  -1  10   1       1495.70       1530.91        96.30 o                         
   0  10   1         53.59         88.18        64.91 o                         
   1  10   1       4215.06       4116.47        92.60 o                         
   2  10   1         15.98         33.29        57.73 o                         
   3  10   1       1055.58       1031.67        75.50 o                         
   4  10   1         98.02         88.49        76.55 o                         
   5  10   1       2614.13       2733.92       132.41 o                         
   6  10   1         22.75          5.00        96.77 o                         
   7  10   1       1358.01       1328.59       131.16 o                         
   8  10   1         16.06         61.26       124.37 o                         
  -3  11   1        543.87        580.56        76.03 o                         
  -2  11   1        504.99        543.66        77.62 o                         
  -1  11   1       1052.61       1041.28        98.32 o                         
   0  11   1        615.78        623.07        89.38 o                         
   1  11   1       1077.93       1093.12        91.64 o                         
   2  11   1       1129.30       1124.14        78.90 o                         
   3  11   1        918.61        925.79        84.10 o                         
   4  11   1        940.06        912.32        82.51 o                         
   5  11   1        376.57        410.79        98.05 o                         
   6  11   1        934.42        922.09       108.70 o                         
   7  11   1        519.82        496.76       123.87 o                         
  -2  12   1       1174.73       1257.59        90.06 o                         
  -1  12   1          0.51         25.87       111.81 o                         
   0  12   1        940.53        848.44       117.87 o                         
   1  12   1         56.65         24.89        81.31 o                         
   2  12   1       1914.23       1779.25       102.11 o                         
   3  12   1          4.14         16.05        80.53 o                         
   4  12   1       1674.33       1646.92        90.66 o                         
   5  12   1        435.91        440.04       102.63 o                         
   6  12   1        679.76        665.28       112.78 o                         
   1  13   1        747.19        813.92        88.77 o                         
   2  13   1        157.92        128.86        93.56 o                         
   3  13   1       1024.91       1055.67        90.76 o                         
   4  13   1        190.38        163.80        91.69 o                         
  -5 -11   2       1187.63       1139.32       104.78 o                         
  -4 -11   2         47.79         84.88       135.30 o                         
  -3 -11   2       1206.44       1179.23        89.99 o                         
  -2 -11   2         22.51         18.51        79.65 o                         
  -1 -11   2       2002.12       2046.92        94.81 o                         
   0 -11   2          7.86         12.90        93.65 o                         
   1 -11   2       1148.12       1230.44        91.02 o                         
  -6 -10   2        716.17        681.26       134.85 o                         
  -5 -10   2        823.21        862.92       103.78 o                         
  -4 -10   2        938.55        888.93       139.54 o                         
  -3 -10   2        826.11        810.68        95.52 o                         
  -2 -10   2       1232.42       1229.80        82.68 o                         
  -1 -10   2       1041.83       1148.35        93.71 o                         
   0 -10   2       1463.94       1599.03        98.26 o                         
   1 -10   2        458.14        427.36        91.69 o                         
   2 -10   2       1096.82       1161.35        82.77 o                         
   3 -10   2         67.42         73.47       100.85 o                         
  -7  -9   2          0.44          8.48       141.28 o                         
  -6  -9   2       1994.55       1803.35       141.25 o                         
  -5  -9   2         92.82         60.10        94.39 o                         
  -4  -9   2       1622.67       1470.41       109.85 o                         
  -3  -9   2        141.89        126.46        83.02 o                         
  -2  -9   2       3504.17       3378.56        88.94 o                         
  -1  -9   2        329.41        318.43        70.63 o                         
   0  -9   2       1033.19       1091.70        72.31 o                         
   1  -9   2        131.26        121.42        71.96 o                         
   2  -9   2       2238.39       2260.09        85.01 o                         
   3  -9   2        409.88        432.01        96.17 o                         
   4  -9   2        867.90        905.15        95.46 o                         
  -8  -8   2        344.90        374.92       128.07 o                         
  -7  -8   2        964.77        969.65       125.17 o                         
  -6  -8   2        239.68        236.68       109.88 o                         
  -5  -8   2       1390.83       1294.02        97.36 o                         
  -4  -8   2        759.86        704.36        87.37 o                         
  -3  -8   2       3670.12       3463.88       130.79 o                         
  -2  -8   2        693.78        671.69        66.48 o                         
  -1  -8   2       2360.93       2336.70        76.51 o                         
   0  -8   2        101.12        103.57        59.08 o                         
   1  -8   2       2408.50       2485.75        79.87 o                         
   2  -8   2        540.11        535.04        58.32 o                         
   3  -8   2       1577.22       1668.33        74.66 o                         
   4  -8   2          4.79        -25.05        91.62 o                         
   5  -8   2       2029.37       2150.56       110.38 o                         
  -8  -7   2         74.30         74.57       100.50 o                         
  -7  -7   2       1559.51       1509.71       113.53 o                         
  -6  -7   2        460.23        420.07        87.20 o                         
  -5  -7   2       2027.75       1895.83        95.43 o                         
  -4  -7   2        361.81        328.65        72.82 o                         
  -3  -7   2       3589.46       3545.26       166.16 o                         
  -2  -7   2       1408.14       1333.43        76.44 o                         
  -1  -7   2       4048.84       4106.43        94.04 o                         
   0  -7   2       1260.10       1253.03        64.86 o                         
   1  -7   2       2194.24       2257.58        78.31 o                         
   2  -7   2       2056.69       2113.75        67.89 o                         
   3  -7   2       1359.51       1380.60        69.52 o                         
   4  -7   2        990.40        986.84        83.58 o                         
   5  -7   2        852.50        942.89       108.35 o                         
   6  -7   2        670.47        668.07       101.01 o                         
  -9  -6   2        129.56        184.42       121.12 o                         
  -8  -6   2       1288.47       1311.98       109.20 o                         
  -7  -6   2        481.65        463.53        92.42 o                         
  -6  -6   2       2386.08       2373.17        92.66 o                         
  -5  -6   2          4.63         31.27        77.37 o                         
  -4  -6   2       7173.89       7040.72       108.53 o                         
  -3  -6   2        180.29        187.92        71.22 o                         
  -2  -6   2       4213.53       4193.66        97.81 o                         
  -1  -6   2         35.28         53.07        65.63 o                         
   0  -6   2       6102.11       6174.26        99.82 o                         
   1  -6   2          2.10          4.03        55.92 o                         
   2  -6   2       4993.77       5012.37        84.38 o                         
   3  -6   2        625.62        657.96        62.78 o                         
   4  -6   2       1335.37       1396.58        86.20 o                         
   5  -6   2         45.00         11.07        83.93 o                         
   6  -6   2       1374.33       1287.24       109.82 o                         
   7  -6   2        109.39        125.22        82.95 o                         
  -9  -5   2        578.98        580.24       107.44 o                         
  -8  -5   2       1237.00       1242.49       104.63 o                         
  -7  -5   2        669.69        700.41        92.23 o                         
  -6  -5   2       1403.87       1394.90        94.47 o                         
  -5  -5   2       2630.17       2612.97       101.77 o                         
  -4  -5   2       4701.50       4782.91        92.67 o                         
  -3  -5   2       4286.17       4093.38       135.04 o                         
  -2  -5   2        324.50        334.88        87.91 o                         
  -1  -5   2       3596.22       3654.82       116.73 o                         
   0  -5   2       4642.97       4692.02        87.46 o                         
   1  -5   2       3213.06       3328.60        73.00 o                         
   2  -5   2        522.17        548.67        50.44 o                         
   3  -5   2       3990.50       4030.12        72.69 o                         
   4  -5   2        848.20        918.24        72.42 o                         
   5  -5   2       1489.67       1378.68        90.71 o                         
   6  -5   2        126.85        131.66        74.20 o                         
   7  -5   2        907.86        944.12        86.87 o                         
  -9  -4   2       1487.09       1600.69       111.32 o                         
  -8  -4   2          3.27         -9.06        92.05 o                         
  -7  -4   2       2490.56       2286.14       128.59 o                         
  -6  -4   2        109.70         99.95        72.50 o                         
  -5  -4   2       2395.01       2386.31        95.48 o                         
  -4  -4   2        181.66        221.71        71.27 o                         
  -3  -4   2      12661.86      12308.73       193.07 o                         
  -2  -4   2         47.79         66.55       118.90 o                         
  -1  -4   2       6749.33       6706.30       277.83 o                         
   0  -4   2        661.36        669.82        95.14 o                         
   1  -4   2       4072.99       3981.31        82.00 o                         
   2  -4   2        904.32        963.85        50.14 o                         
   3  -4   2       4593.98       4488.44        76.25 o                         
   4  -4   2        436.23        452.35        56.48 o                         
   5  -4   2       2350.99       2269.37        84.74 o                         
   6  -4   2       1464.57       1525.84        82.12 o                         
   7  -4   2        844.80        897.73        82.34 o                         
   8  -4   2        379.63        425.81       103.92 o                         
  -9  -3   2        525.98        677.14       123.98 o                         
  -8  -3   2       1175.11       1228.31       127.96 o                         
  -7  -3   2        991.48       1090.97       102.64 o                         
  -6  -3   2       3259.67       2965.23       137.33 o                         
  -5  -3   2        990.56        958.51        96.86 o                         
  -4  -3   2       4255.73       4266.25       123.96 o                         
  -3  -3   2       2774.25       2703.35       113.51 o                         
  -2  -3   2       5549.55       5415.20       213.53 o                         
  -1  -3   2       4531.32       4687.19       202.58 o                         
   0  -3   2      17549.25      18139.95       423.15 o                         
   1  -3   2        127.13        133.49        92.30 o                         
   2  -3   2       6056.42       6073.48        90.17 o                         
   3  -3   2        798.62        801.34        58.32 o                         
   4  -3   2       5009.38       5006.96        84.29 o                         
   5  -3   2         20.83         24.86        61.06 o                         
   6  -3   2       2885.49       2720.52        85.48 o                         
   7  -3   2         26.78         47.96        79.75 o                         
   8  -3   2        880.57        745.09       117.92 o                         
  -9  -2   2        103.44        107.81        93.97 o                         
  -8  -2   2       1565.16       1550.01       102.48 o                         
  -7  -2   2        137.57        192.91        76.16 o                         
  -6  -2   2       4647.40       4555.18       107.41 o                         
  -5  -2   2       1166.72       1225.79        85.74 o                         
  -4  -2   2       5710.47       5726.36       139.21 o                         
  -3  -2   2       6866.23       6762.27       331.89 o                         
  -2  -2   2      13872.25      13413.21       363.35 o                         
  -1  -2   2         86.85         50.08       101.37 o                         
   0  -2   2       6652.06       6607.95       204.42 o                         
   1  -2   2       8976.38       8961.69       221.43 o                         
   2  -2   2       3384.92       3225.76       178.09 o                         
   3  -2   2       4179.58       4180.54        92.17 o                         
   4  -2   2       1901.44       1849.26        73.83 o                         
   5  -2   2       2687.57       2724.48        83.86 o                         
   6  -2   2        488.72        524.69        63.41 o                         
   7  -2   2       1440.42       1398.79        93.87 o                         
   8  -2   2        406.92        434.51        88.51 o                         
  -9  -1   2       1395.69       1433.64       122.06 o                         
  -8  -1   2         80.46        102.95        92.73 o                         
  -7  -1   2       2763.32       2778.92        86.38 o                         
  -6  -1   2        368.82        406.53        72.05 o                         
  -5  -1   2       4963.49       4720.81       131.72 o                         
  -4  -1   2        259.62        303.65        63.48 o                         
  -3  -1   2      19628.81      18383.51       528.87 o                         
  -2  -1   2        123.48        135.03       161.17 o                         
  -1  -1   2        521.38        560.25       126.44 o                         
   0  -1   2        578.59        595.36        78.80 o                         
   1  -1   2      17435.69      17335.12       337.64 o                         
   2  -1   2         73.14         73.95        68.02 o                         
   3  -1   2       7540.72       7051.08       240.31 o                         
   4  -1   2        743.65        720.02        62.94 o                         
   5  -1   2       3606.66       3504.84       115.89 o                         
   6  -1   2        240.66        256.96        65.04 o                         
   7  -1   2       1841.88       1857.59        98.60 o                         
   8  -1   2        327.47        363.32        95.97 o                         
   9  -1   2        980.08        997.53       108.79 o                         
  -9   0   2        898.74       1030.87       109.17 o                         
  -8   0   2        903.72        910.57       100.13 o                         
  -7   0   2       1702.89       1768.98        80.10 o                         
  -6   0   2       1371.00       1410.66        74.36 o                         
  -5   0   2       1558.28       1580.24        80.84 o                         
  -4   0   2       4914.25       4945.88        99.26 o                         
  -3   0   2       6968.38       6824.51       346.36 o                         
  -2   0   2       3406.96       3396.30       288.29 o                         
  -1   0   2       8727.97       8772.96       271.20 o                         
   0   0   2       9988.67      10147.55       696.95 o                         
   1   0   2       1204.04       1222.53       107.51 o                         
   2   0   2       1811.48       1894.66       166.16 o                         
   3   0   2       2249.12       2323.71       284.98 o                         
   4   0   2      12148.32      11809.90       237.08 o                         
   5   0   2        494.42        500.23        73.72 o                         
   6   0   2       2104.34       2145.50        83.45 o                         
   7   0   2        103.72        128.90        73.86 o                         
   8   0   2       2939.14       2972.61       113.96 o                         
   9   0   2         27.72         40.39       103.32 o                         
  -9   1   2          6.76        -11.70        96.86 o                         
  -8   1   2       1565.51       1692.23       118.72 o                         
  -7   1   2         13.55         -1.37        64.84 o                         
  -6   1   2       5338.38       5355.67        98.48 o                         
  -5   1   2        289.40        322.79        59.85 o                         
  -4   1   2       4140.67       4098.60        93.47 o                         
  -3   1   2         66.44        114.62       165.63 o                         
  -2   1   2      16416.40      13808.22       567.09 o                         
  -1   1   2         15.06         32.12        66.47 o                         
   0   1   2      10723.34      11138.72       535.91 o                         
   1   1   2      10986.57      11669.41       325.86 o                         
   2   1   2      14453.14      13975.84       425.26 o                         
   3   1   2       2271.59       2135.61       145.54 o                         
   4   1   2       5376.07       5294.08       174.91 o                         
   5   1   2       2071.40       2060.54        95.90 o                         
   6   1   2       2109.03       2026.45       138.61 o                         
   7   1   2       1710.08       1743.57        96.73 o                         
   8   1   2        960.30       1004.83        96.71 o                         
   9   1   2        772.08        757.40       106.48 o                         
  -9   2   2        544.14        539.61       147.17 o                         
  -8   2   2        816.35        822.79       112.15 o                         
  -7   2   2       1423.61       1425.62        95.54 o                         
  -6   2   2        975.43        921.70        71.85 o                         
  -5   2   2       4741.65       4808.25        83.63 o                         
  -4   2   2       1574.22       1610.18        81.17 o                         
  -3   2   2       8801.03       7974.52       475.29 o                         
  -2   2   2       1269.23       1231.93       104.68 o                         
  -1   2   2      12213.23      11702.93       289.15 o                         
   0   2   2       4329.94       4065.89       166.39 o                         
   1   2   2      10843.50      11285.41       311.43 o                         
   2   2   2       2540.98       2552.74       135.89 o                         
   3   2   2      11236.22      11232.21       290.04 o                         
   4   2   2         60.75         73.80        76.28 o                         
   5   2   2       4703.18       4820.19       146.99 o                         
   6   2   2        102.20        111.44        85.79 o                         
   7   2   2       3431.73       3358.09       116.99 o                         
   8   2   2         77.15         64.29       109.74 o                         
   9   2   2       1179.96       1222.65       103.84 o                         
  -8   3   2        132.05        205.54       140.95 o                         
  -7   3   2       1530.50       1625.69       113.69 o                         
  -6   3   2        823.49        849.38        87.20 o                         
  -5   3   2       4737.28       4785.13       102.89 o                         
  -4   3   2        403.55        400.56       101.56 o                         
  -3   3   2       4156.07       4121.74       110.39 o                         
  -2   3   2       6419.46       6140.22       198.95 o                         
  -1   3   2       7848.51       7418.34       214.18 o                         
   0   3   2       1799.24       1890.91       131.79 o                         
   1   3   2         55.96         83.68        77.16 o                         
   2   3   2      10807.64      11424.94       301.71 o                         
   3   3   2      12527.20      11901.73       405.53 o                         
   4   3   2       2587.59       2532.13       114.84 o                         
   5   3   2        546.25        572.58        83.96 o                         
   6   3   2       3021.58       3119.16       115.97 o                         
   7   3   2       1374.93       1364.69       103.23 o                         
   8   3   2       1838.81       1901.61       126.98 o                         
   9   3   2        171.23        196.73       122.43 o                         
  -8   4   2       1389.88       1310.69       153.47 o                         
  -7   4   2         47.63         47.68        91.95 o                         
  -6   4   2       1908.46       1849.11        81.05 o                         
  -5   4   2         26.52         -1.27        69.79 o                         
  -4   4   2       4294.88       4290.02        78.72 o                         
  -3   4   2        346.91        367.20        58.66 o                         
  -2   4   2      10844.52      10853.84       306.55 o                         
  -1   4   2        125.94        114.61        73.23 o                         
   0   4   2       3903.52       3693.55       151.61 o                         
   1   4   2        195.47        218.99       117.49 o                         
   2   4   2      11579.99      11849.83       420.81 o                         
   3   4   2       1335.10       1351.42       206.11 o                         
   4   4   2       8130.07       8254.89       216.25 o                         
   5   4   2        453.65        453.25        88.23 o                         
   6   4   2       3534.59       3384.06       123.75 o                         
   7   4   2        685.40        739.02        99.05 o                         
   8   4   2       2063.89       2120.88       131.85 o                         
   9   4   2        325.92        250.01       125.39 o                         
  -8   5   2        830.48        743.90       150.91 o                         
  -7   5   2        649.53        632.12       145.02 o                         
  -6   5   2       1115.21       1156.96        80.14 o                         
  -5   5   2       1103.59       1129.54        75.03 o                         
  -4   5   2       2841.12       2870.24        65.72 o                         
  -3   5   2       3042.13       3062.03        71.69 o                         
  -2   5   2       2120.51       2153.28        76.81 o                         
  -1   5   2       3334.62       3138.74       139.03 o                         
   0   5   2       1557.71       1507.02       109.74 o                         
   1   5   2      10741.49      10891.80       271.97 o                         
   2   5   2       2220.15       2504.91       174.18 o                         
   3   5   2      10037.09      10198.97       564.61 o                         
   4   5   2        813.57        783.69        75.94 o                         
   5   5   2       4918.36       5117.26       197.61 o                         
   6   5   2        118.71        146.94        87.02 o                         
   7   5   2       2958.96       2971.29       131.79 o                         
   8   5   2         11.98         40.46       134.53 o                         
   9   5   2       1377.27       1448.13       162.64 o                         
  -7   6   2       1233.71       1174.53       116.46 o                         
  -6   6   2          2.67         14.14        77.00 o                         
  -5   6   2       2821.94       2738.20        88.09 o                         
  -4   6   2        499.59        495.05        52.76 o                         
  -3   6   2       4971.89       4960.33        79.49 o                         
  -2   6   2        201.75        209.74        46.06 o                         
  -1   6   2       4810.71       4813.12        92.07 o                         
   0   6   2       1846.64       1893.98        53.81 o                         
   1   6   2       7659.48       7761.16       100.85 o                         
   2   6   2       2468.07       2485.34        80.06 o                         
   3   6   2       2302.32       2420.34       105.90 o                         
   4   6   2       3058.11       3139.42       117.69 o                         
   5   6   2       4019.73       4201.59       143.48 o                         
   6   6   2        932.29        975.51        82.35 o                         
   7   6   2        946.41        934.57       103.51 o                         
   8   6   2       1434.80       1455.45       155.58 o                         
   9   6   2        797.63        702.94       158.96 o                         
  -7   7   2        241.83        189.62       122.67 o                         
  -6   7   2       1013.36       1102.43        90.82 o                         
  -5   7   2        554.59        573.40        80.49 o                         
  -4   7   2       3229.05       3324.55        74.09 o                         
  -3   7   2        192.44        216.88        51.72 o                         
  -2   7   2       2075.90       2117.90        59.05 o                         
  -1   7   2        282.83        282.54        56.82 o                         
   0   7   2       6336.10       6304.53        85.19 o                         
   1   7   2          5.51         36.75        53.28 o                         
   2   7   2       6998.93       7050.41       108.28 o                         
   3   7   2          3.97          5.90        57.14 o                         
   4   7   2       3981.93       4103.45       108.30 o                         
   5   7   2        151.20        157.72       100.70 o                         
   6   7   2       2904.36       2859.42       101.05 o                         
   7   7   2         99.27        127.88        96.74 o                         
   8   7   2       1991.40       1978.02       141.16 o                         
   9   7   2          7.11         16.97       128.69 o                         
  -6   8   2        540.38        493.35        88.06 o                         
  -5   8   2        496.45        539.60        84.14 o                         
  -4   8   2       1862.51       1867.34        74.24 o                         
  -3   8   2        533.79        552.32        58.97 o                         
  -2   8   2       1520.34       1475.26        59.38 o                         
  -1   8   2       1853.80       1851.24        65.02 o                         
   0   8   2       3116.08       3031.18        68.21 o                         
   1   8   2       1615.23       1571.57        67.55 o                         
   2   8   2       1785.29       1740.00        66.46 o                         
   3   8   2       3527.69       3524.86        85.54 o                         
   4   8   2       1919.29       1933.49        88.64 o                         
   5   8   2       2330.75       2389.71        98.81 o                         
   6   8   2        874.30        913.04        85.14 o                         
   7   8   2       1676.24       1831.69       127.29 o                         
   8   8   2        299.05        220.56       127.18 o                         
   9   8   2        997.46       1072.36       140.46 o                         
  -5   9   2       1134.15       1100.61       117.87 o                         
  -4   9   2         71.32         76.77        73.69 o                         
  -3   9   2       1937.90       1952.61        84.10 o                         
  -2   9   2         12.00         16.84        52.66 o                         
  -1   9   2       3750.40       3762.21        72.92 o                         
   0   9   2        214.97        205.36        56.54 o                         
   1   9   2       2990.21       2892.83        80.95 o                         
   2   9   2        282.31        297.83        59.81 o                         
   3   9   2       5346.44       5098.90        96.24 o                         
   4   9   2        113.83        115.73        75.55 o                         
   5   9   2       2594.98       2510.22        90.35 o                         
   6   9   2        634.26        568.29        83.16 o                         
   7   9   2       1266.93       1260.95        96.90 o                         
   8   9   2        282.45        266.84       105.40 o                         
  -4  10   2       1218.66       1174.24        90.35 o                         
  -3  10   2        656.26        661.12        79.16 o                         
  -2  10   2        991.54        970.25        65.78 o                         
  -1  10   2        812.20        822.37        72.37 o                         
   0  10   2       3469.94       3358.38       104.45 o                         
   1  10   2        208.69        203.44        66.11 o                         
   2  10   2       2093.15       2012.46        79.53 o                         
   3  10   2        559.70        497.48        68.43 o                         
   4  10   2       2501.73       2438.90        91.70 o                         
   5  10   2         61.57         82.80        81.28 o                         
   6  10   2       1933.16       2009.29       174.01 o                         
   7  10   2        108.12        109.22        92.46 o                         
   8  10   2        853.66        976.28       134.06 o                         
  -3  11   2        243.98        230.08        76.96 o                         
  -2  11   2       1286.26       1235.00        76.25 o                         
  -1  11   2        210.48        172.17        72.70 o                         
   0  11   2       1074.98       1071.65       135.19 o                         
   1  11   2        705.07        770.05        88.61 o                         
   2  11   2       2394.56       2284.52        84.62 o                         
   3  11   2        729.21        675.92        84.71 o                         
   4  11   2       1045.85       1017.58        77.41 o                         
   5  11   2        499.15        462.40        96.97 o                         
   6  11   2        997.30       1032.08       124.94 o                         
   7  11   2        417.28        414.74       107.95 o                         
  -2  12   2        140.99        147.26        80.88 o                         
  -1  12   2        816.13        847.21        88.24 o                         
   0  12   2          8.42         19.28       131.25 o                         
   1  12   2       1969.86       1945.41       119.12 o                         
   2  12   2        146.01        137.34        82.20 o                         
   3  12   2       1781.81       1651.69        99.54 o                         
   4  12   2          3.95         34.53        77.57 o                         
   5  12   2       1417.43       1263.91       111.50 o                         
   6  12   2          2.25         14.92       120.73 o                         
   0  13   2        908.66        974.58       148.03 o                         
   1  13   2        542.26        470.10        87.38 o                         
   2  13   2        624.10        602.61        86.76 o                         
   3  13   2        676.66        640.23        92.59 o                         
   4  13   2       1034.69       1147.71        88.83 o                         
   5  13   2        367.70        362.80       131.59 o                         
  -4 -11   3        793.43        851.04       120.18 o                         
  -3 -11   3        411.82        412.14       114.77 o                         
  -2 -11   3        992.04        944.08       100.70 o                         
  -1 -11   3        131.18        148.56        83.78 o                         
   0 -11   3       1257.24       1219.03       118.55 o                         
  -6 -10   3       1097.91       1141.12       136.94 o                         
  -5 -10   3        131.33        112.04       103.61 o                         
  -4 -10   3       1056.21        976.51        96.00 o                         
  -3 -10   3        539.26        508.53       112.44 o                         
  -2 -10   3       1200.52       1107.80        83.49 o                         
  -1 -10   3        562.21        518.70        81.86 o                         
   0 -10   3       1437.01       1606.60       113.16 o                         
   1 -10   3        503.67        476.83       134.09 o                         
   2 -10   3        427.15        465.25        95.95 o                         
  -7  -9   3       1177.39       1218.79       170.41 o                         
  -6  -9   3         95.09         -7.98       107.16 o                         
  -5  -9   3       1383.88       1414.87        99.45 o                         
  -4  -9   3         34.14         16.25        86.55 o                         
  -3  -9   3       3307.08       3273.23       130.75 o                         
  -2  -9   3          7.05         20.43        66.18 o                         
  -1  -9   3       1376.87       1470.93        75.33 o                         
   0  -9   3          0.20         -1.71        80.15 o                         
   1  -9   3       1862.55       1911.65        99.92 o                         
   2  -9   3         22.24         25.27        77.21 o                         
   3  -9   3       1317.09       1514.80       109.86 o                         
   4  -9   3        232.60        250.77       100.47 o                         
  -7  -8   3        550.90        620.37       149.63 o                         
  -6  -8   3       1074.49       1030.91       122.35 o                         
  -5  -8   3       1405.16       1304.83        99.70 o                         
  -4  -8   3        629.19        610.29        87.57 o                         
  -3  -8   3        598.38        534.64        86.47 o                         
  -2  -8   3       2927.31       2908.31        82.87 o                         
  -1  -8   3       1180.79       1186.37        67.04 o                         
   0  -8   3       1183.21       1213.68        79.25 o                         
   1  -8   3        499.11        479.73        65.61 o                         
   2  -8   3       1307.44       1352.80        80.05 o                         
   3  -8   3        321.27        331.57        81.21 o                         
   4  -8   3       1245.64       1374.52       104.94 o                         
   5  -8   3         96.05        158.44       121.15 o                         
  -8  -7   3       1177.19       1251.64       110.27 o                         
  -7  -7   3         35.94         22.90       113.19 o                         
  -6  -7   3       2183.92       2058.90       136.11 o                         
  -5  -7   3         14.64         -6.88        80.66 o                         
  -4  -7   3       1771.55       1726.44        79.54 o                         
  -3  -7   3        250.18        241.43        82.31 o                         
  -2  -7   3       4438.74       4275.76       131.58 o                         
  -1  -7   3          7.47         27.54        59.58 o                         
   0  -7   3       2985.90       3005.53        86.39 o                         
   1  -7   3        913.56        867.16        62.18 o                         
   2  -7   3       1776.95       1811.56        73.53 o                         
   3  -7   3        541.95        554.22        85.09 o                         
   4  -7   3       1285.50       1257.03       142.54 o                         
   5  -7   3        392.87        483.87       115.30 o                         
   6  -7   3        842.02        939.73       112.24 o                         
  -8  -6   3        582.17        590.34       103.54 o                         
  -7  -6   3       1086.02       1191.51       109.08 o                         
  -6  -6   3        727.09        725.67       101.42 o                         
  -5  -6   3       2531.13       2504.48       101.40 o                         
  -4  -6   3       1038.46       1029.47        66.91 o                         
  -3  -6   3       2940.02       2904.86        79.33 o                         
  -2  -6   3        144.75        192.58        76.55 o                         
  -1  -6   3       4892.41       4973.35        86.63 o                         
   0  -6   3       1379.25       1431.98        72.22 o                         
   1  -6   3       4620.14       4641.61        77.59 o                         
   2  -6   3         22.90         19.83        50.67 o                         
   3  -6   3       2579.81       2627.88       107.94 o                         
   4  -6   3          2.05        -59.05       141.35 o                         
   5  -6   3       1800.94       1841.11        92.99 o                         
   6  -6   3         18.22         17.41        94.09 o                         
  -9  -5   3       1084.61       1117.88       110.75 o                         
  -8  -5   3        380.83        371.63        97.25 o                         
  -7  -5   3       1744.41       1758.72       105.75 o                         
  -6  -5   3         86.21         69.69        93.75 o                         
  -5  -5   3       3544.59       3464.65       117.50 o                         
  -4  -5   3       1949.35       1926.38        73.95 o                         
  -3  -5   3       4125.17       3955.82       109.98 o                         
  -2  -5   3       1951.44       1952.03        99.02 o                         
  -1  -5   3       3917.26       3977.30        97.40 o                         
   0  -5   3       2405.85       2434.92        68.58 o                         
   1  -5   3       1240.38       1297.43        60.73 o                         
   2  -5   3       1465.44       1489.13        75.07 o                         
   3  -5   3       1417.84       1453.17       103.45 o                         
   4  -5   3       2968.77       3013.29       101.23 o                         
   5  -5   3        762.91        704.26        85.87 o                         
   6  -5   3        936.29       1004.87       101.37 o                         
   7  -5   3        161.42        130.22        91.09 o                         
  -9  -4   3        165.02        134.87       102.02 o                         
  -8  -4   3       2397.69       2496.09       115.62 o                         
  -7  -4   3        118.98        126.81        87.44 o                         
  -6  -4   3       1957.33       1976.98        92.53 o                         
  -5  -4   3         36.26         26.57        70.05 o                         
  -4  -4   3       4969.15       4942.34        86.59 o                         
  -3  -4   3        223.70        222.78        59.22 o                         
  -2  -4   3       6414.63       6460.12       143.06 o                         
  -1  -4   3        771.54        772.15        81.20 o                         
   0  -4   3       6831.13       6723.01       125.76 o                         
   1  -4   3          8.44         19.70        59.71 o                         
   2  -4   3       3336.58       3405.77        95.58 o                         
   3  -4   3        251.44        269.35        58.28 o                         
   4  -4   3       3689.84       3635.74       116.93 o                         
   5  -4   3        247.07        221.44        65.01 o                         
   6  -4   3       1942.93       1902.11       101.78 o                         
   7  -4   3        304.82        316.82        88.05 o                         
  -9  -3   3        361.46        449.33       116.45 o                         
  -8  -3   3       1233.04       1435.76       151.94 o                         
  -7  -3   3        901.74        897.45       113.98 o                         
  -6  -3   3       1751.32       1762.49       105.80 o                         
  -5  -3   3       2312.64       2275.30       113.47 o                         
  -4  -3   3       1957.54       2031.03        84.53 o                         
  -3  -3   3       2947.39       2988.83        92.06 o                         
  -2  -3   3       3091.63       3200.01       124.77 o                         
  -1  -3   3       3434.70       3359.79       126.49 o                         
   0  -3   3       4962.37       4942.89       158.68 o                         
   1  -3   3       5021.44       4971.18       124.87 o                         
   2  -3   3        477.61        447.74        57.35 o                         
   3  -3   3       6414.65       6331.10        96.55 o                         
   4  -3   3        310.48        320.15        59.84 o                         
   5  -3   3       3611.23       3594.54        86.56 o                         
   6  -3   3        337.25        296.17        88.47 o                         
   7  -3   3       1644.75       1627.92        93.61 o                         
   8  -3   3         15.17         -0.56        98.62 o                         
  -9  -2   3       1487.53       1551.50       107.94 o                         
  -8  -2   3          6.65         10.92        96.57 o                         
  -7  -2   3       1691.34       1648.06        94.19 o                         
  -6  -2   3         95.36        108.34        74.66 o                         
  -5  -2   3       7636.48       7651.71       120.01 o                         
  -4  -2   3        855.51        936.91        63.44 o                         
  -3  -2   3       3007.52       3003.04        93.52 o                         
  -2  -2   3        328.57        366.49       114.09 o                         
  -1  -2   3      14999.26      15005.38       311.16 o                         
   0  -2   3       1942.42       2023.37       161.38 o                         
   1  -2   3       7080.69       7193.15       186.11 o                         
   2  -2   3       1906.89       2018.33        91.61 o                         
   3  -2   3       6375.64       6331.09       106.39 o                         
   4  -2   3       3695.14       3655.27        83.54 o                         
   5  -2   3       1720.19       1689.13        74.45 o                         
   6  -2   3       1011.72        997.29        78.73 o                         
   7  -2   3       1072.48       1062.49       112.51 o                         
   8  -2   3        731.74        791.70       102.47 o                         
  -9  -1   3        593.08        574.75        99.58 o                         
  -8  -1   3       1310.51       1376.84       104.96 o                         
  -7  -1   3        696.02        721.20        83.67 o                         
  -6  -1   3       2481.38       2369.93       110.99 o                         
  -5  -1   3       1273.31       1312.85        72.31 o                         
  -4  -1   3       6350.17       6330.87       118.08 o                         
  -3  -1   3       1100.63       1194.15       105.34 o                         
  -2  -1   3      13492.65      12992.30       433.09 o                         
  -1  -1   3        577.47        636.73       104.35 o                         
   0  -1   3       8670.86       8595.03       295.29 o                         
   1  -1   3        108.28        153.60        66.67 o                         
   2  -1   3       6680.14       6721.77       176.76 o                         
   3  -1   3        209.15        266.33        69.14 o                         
   4  -1   3       7264.46       7176.88       126.50 o                         
   5  -1   3         19.12         12.23        59.90 o                         
   6  -1   3       3913.77       3755.36       119.37 o                         
   7  -1   3         92.42         97.04        86.55 o                         
   8  -1   3       1150.21       1121.51       119.55 o                         
   9  -1   3          9.14         10.77       114.37 o                         
  -9   0   3        116.56         88.86        97.86 o                         
  -8   0   3       2313.40       2462.90       112.74 o                         
  -7   0   3        400.55        419.20        72.77 o                         
  -6   0   3       2802.28       2838.57        88.42 o                         
  -5   0   3       1166.75       1228.08        72.41 o                         
  -4   0   3       1730.12       1715.34        81.64 o                         
  -3   0   3       1391.38       1387.91       146.26 o                         
  -2   0   3      11139.15      11264.36       385.07 o                         
  -1   0   3       7826.02       8012.60       299.29 o                         
   0   0   3       2536.00       2731.48       185.93 o                         
   1   0   3       9158.87       9681.82       317.05 o                         
   2   0   3       4446.82       4336.68       205.11 o                         
   3   0   3       3014.62       3163.88       255.83 o                         
   4   0   3       1620.78       1622.67       103.42 o                         
   5   0   3       3539.29       3466.14       121.66 o                         
   6   0   3       2324.37       2334.69        84.14 o                         
   7   0   3       2277.03       2169.98       104.10 o                         
   8   0   3        201.65        195.09       101.91 o                         
   9   0   3       1084.95       1205.64       127.78 o                         
  -9   1   3        786.57        783.87       120.17 o                         
  -8   1   3        112.16        136.98       104.36 o                         
  -7   1   3       2393.99       2460.15        98.17 o                         
  -6   1   3        260.13        254.61        65.92 o                         
  -5   1   3       3625.81       3468.96       105.57 o                         
  -4   1   3        156.93        194.22        62.73 o                         
  -3   1   3       8023.25       7778.93       370.33 o                         
  -2   1   3       1197.80       1170.65       183.58 o                         
  -1   1   3      11390.72      11669.58       291.11 o                         
   0   1   3        203.32        222.85        62.04 o                         
   1   1   3       7919.55       8273.39       230.30 o                         
   2   1   3         90.77         96.46        99.21 o                         
   3   1   3      14821.26      14761.93       292.82 o                         
   4   1   3       3057.91       3209.26       170.39 o                         
   5   1   3       5443.57       5495.12       140.29 o                         
   6   1   3        176.36        163.64        96.22 o                         
   7   1   3       2758.93       2724.31       148.40 o                         
   8   1   3        465.55        531.14       109.48 o                         
   9   1   3       1110.01       1124.92       124.66 o                         
  -9   2   3        529.29        625.84       119.42 o                         
  -8   2   3        745.54        846.78       118.86 o                         
  -7   2   3       1694.23       1776.36        99.24 o                         
  -6   2   3        478.97        546.27        67.79 o                         
  -5   2   3       1865.01       1959.78        87.09 o                         
  -4   2   3       3373.10       3368.26        81.34 o                         
  -3   2   3       4390.93       4426.53       129.25 o                         
  -2   2   3      13018.51      12601.45       333.22 o                         
  -1   2   3        808.72        770.14        76.03 o                         
   0   2   3       6212.52       6140.20       141.86 o                         
   1   2   3       3422.72       3446.28       129.17 o                         
   2   2   3      18626.03      18488.83       355.46 o                         
   3   2   3       3316.77       3173.61       155.70 o                         
   4   2   3       8563.40       8379.04       235.26 o                         
   5   2   3          6.03         14.75        91.76 o                         
   6   2   3       5140.09       5069.64       177.84 o                         
   7   2   3        179.14        224.18       126.32 o                         
   8   2   3       1188.91       1164.64       115.56 o                         
   9   2   3         18.88          8.62       116.19 o                         
  -8   3   3       1612.25       1652.88       119.92 o                         
  -7   3   3          1.70         24.45        88.51 o                         
  -6   3   3       2326.14       2532.50        97.59 o                         
  -5   3   3        298.55        308.39        70.52 o                         
  -4   3   3       5972.42       5880.10       133.85 o                         
  -3   3   3        339.30        370.10        77.74 o                         
  -2   3   3      11648.23      11147.29       278.79 o                         
  -1   3   3       6599.02       6376.86       195.99 o                         
   0   3   3       7008.08       7023.79       296.68 o                         
   1   3   3        968.91        939.60       138.54 o                         
   2   3   3       3869.85       3790.96       172.64 o                         
   3   3   3       8698.23       9066.70       338.95 o                         
   4   3   3       5922.95       5866.22       196.38 o                         
   5   3   3       1417.09       1464.76       122.37 o                         
   6   3   3       3426.18       3538.60       136.73 o                         
   7   3   3       1684.82       1673.24       147.29 o                         
   8   3   3        643.82        572.41       143.30 o                         
   9   3   3        501.48        590.42       150.47 o                         
  -8   4   3        443.80        458.24        98.53 o                         
  -7   4   3       1597.41       1710.38       105.09 o                         
  -6   4   3        765.72        689.47        82.17 o                         
  -5   4   3       2352.04       2329.75        75.45 o                         
  -4   4   3         41.83         65.13        61.60 o                         
  -3   4   3       6162.05       5981.91       130.97 o                         
  -2   4   3        104.98        114.91        74.30 o                         
  -1   4   3       5714.80       5465.93       163.04 o                         
   0   4   3       2309.46       2482.95       134.57 o                         
   1   4   3      18436.24      18272.75       385.12 o                         
   2   4   3       1131.72       1288.62       154.68 o                         
   3   4   3       8790.86       8641.13       354.50 o                         
   4   4   3        452.02        480.66        84.92 o                         
   5   4   3       3799.93       3858.79       177.03 o                         
   6   4   3          0.47         37.72       111.88 o                         
   7   4   3       4551.18       4635.37       183.69 o                         
   8   4   3         35.27        -29.86       187.74 o                         
   9   4   3       1132.67       1063.21       220.23 o                         
  -8   5   3         92.58         48.59       113.45 o                         
  -7   5   3       1013.85       1073.13       102.21 o                         
  -6   5   3        322.52        347.67        79.85 o                         
  -5   5   3       2100.16       2088.86        75.19 o                         
  -4   5   3       2008.32       1981.37        70.33 o                         
  -3   5   3       3367.29       3393.17        79.14 o                         
  -2   5   3       1978.46       1975.91        77.68 o                         
  -1   5   3       3404.50       3403.24       144.39 o                         
   0   5   3       2448.24       2400.48       115.50 o                         
   1   5   3       9509.55       9424.86       367.25 o                         
   2   5   3       6656.94       7052.48       222.95 o                         
   3   5   3       1640.21       1585.09       181.41 o                         
   4   5   3       7537.38       7503.90       182.45 o                         
   5   5   3       3084.76       3209.45       117.91 o                         
   6   5   3       2339.02       2351.64       109.36 o                         
   7   5   3        736.24        805.89       119.26 o                         
   8   5   3       1690.44       1583.65       225.41 o                         
   9   5   3        276.55        286.04       209.94 o                         
  -7   6   3         22.56         72.67       104.23 o                         
  -6   6   3       2161.18       2217.03        98.72 o                         
  -5   6   3        241.36        237.82        65.72 o                         
  -4   6   3       1279.45       1249.56        65.99 o                         
  -3   6   3         75.94         83.23        50.42 o                         
  -2   6   3      14043.71      13858.81       124.01 o                         
  -1   6   3         45.29         35.32        51.04 o                         
   0   6   3       4110.83       4134.83        89.19 o                         
   1   6   3       1043.31       1085.08        61.50 o                         
   2   6   3      10732.26      10777.44       150.54 o                         
   3   6   3        335.50        345.62        73.48 o                         
   4   6   3       7786.87       8101.36       166.19 o                         
   5   6   3        651.25        653.00        81.39 o                         
   6   6   3       2475.97       2536.39       101.96 o                         
   7   6   3        825.60        806.46       126.17 o                         
   8   6   3       1311.29       1255.03       158.51 o                         
   9   6   3        149.53        136.78       155.39 o                         
  -7   7   3        512.75        526.84       113.78 o                         
  -6   7   3        561.93        569.82       111.65 o                         
  -5   7   3       1222.29       1222.25        95.44 o                         
  -4   7   3        873.09        901.87        61.89 o                         
  -3   7   3       3341.10       3235.64        75.31 o                         
  -2   7   3       2530.22       2525.21        62.48 o                         
  -1   7   3       4067.28       4106.05        72.79 o                         
   0   7   3        953.34        980.56        63.57 o                         
   1   7   3       9422.47       9520.87       102.33 o                         
   2   7   3         61.36         50.41        51.70 o                         
   3   7   3       2321.51       2249.41        80.73 o                         
   4   7   3       1238.96       1238.01        92.09 o                         
   5   7   3       6254.53       6283.54       125.67 o                         
   6   7   3        127.70        111.27        93.29 o                         
   7   7   3       1681.88       1782.99       161.15 o                         
   8   7   3         46.19         49.52       150.49 o                         
   9   7   3       1036.54       1005.93       164.68 o                         
  -6   8   3         46.93         38.56        96.76 o                         
  -5   8   3       2131.23       2124.69        96.50 o                         
  -4   8   3        226.33        249.80        65.82 o                         
  -3   8   3       1245.38       1229.55        59.88 o                         
  -2   8   3       1422.41       1423.03        60.75 o                         
  -1   8   3       4926.98       4976.30        72.72 o                         
   0   8   3        186.45        169.15        57.12 o                         
   1   8   3       3555.43       3518.06        71.28 o                         
   2   8   3       2811.08       2729.28        75.59 o                         
   3   8   3       3749.50       3704.84        81.27 o                         
   4   8   3        974.62        919.58       107.65 o                         
   5   8   3       2506.89       2533.84        98.80 o                         
   6   8   3        728.27        713.56        92.99 o                         
   7   8   3       1099.06       1145.80       109.42 o                         
   8   8   3        963.03        925.44       161.83 o                         
   9   8   3        579.22        711.08       168.56 o                         
  -5   9   3         77.01         87.41        86.65 o                         
  -4   9   3       2288.29       2333.38        87.22 o                         
  -3   9   3        321.53        299.79        62.12 o                         
  -2   9   3       2944.33       2988.72        74.19 o                         
  -1   9   3         45.02         32.75        48.25 o                         
   0   9   3       2218.21       2075.12        78.94 o                         
   1   9   3        491.71        514.11        55.47 o                         
   2   9   3       5609.33       5495.04       102.70 o                         
   3   9   3          0.21         26.87        57.97 o                         
   4   9   3       4395.57       4163.93       113.89 o                         
   5   9   3         14.44         15.18        72.40 o                         
   6   9   3       2018.58       1967.10       113.08 o                         
   7   9   3          2.08         -8.00        85.66 o                         
   8   9   3       1506.58       1469.77       141.81 o                         
  -5  10   3        348.25        281.32       105.75 o                         
  -4  10   3       1183.36       1193.08        82.97 o                         
  -3  10   3        403.11        383.00        70.79 o                         
  -2  10   3       1151.35       1160.48        70.00 o                         
  -1  10   3       2265.41       2192.23        69.13 o                         
   0  10   3       2631.68       2759.68       136.97 o                         
   1  10   3       1435.70       1424.79        65.01 o                         
   2  10   3        766.19        791.66        60.49 o                         
   3  10   3       2135.70       2075.66        73.84 o                         
   4  10   3       1868.52       1802.50        87.40 o                         
   5  10   3       2218.26       2258.31        88.87 o                         
   6  10   3        256.54        292.38       111.20 o                         
   7  10   3        738.13        713.51        91.49 o                         
   8  10   3        176.61        227.65       125.48 o                         
  -4  11   3         50.41         61.64        98.48 o                         
  -3  11   3       1409.69       1542.80        82.65 o                         
  -2  11   3         21.37          5.81        67.20 o                         
  -1  11   3       2849.62       2727.86        96.52 o                         
   0  11   3         90.17         44.76       127.34 o                         
   1  11   3       1998.68       1973.95        95.24 o                         
   2  11   3        428.45        439.57        71.19 o                         
   3  11   3       2058.54       1814.66        96.59 o                         
   4  11   3        105.35        141.20        75.38 o                         
   5  11   3       1703.61       1691.23       103.82 o                         
   6  11   3        201.64        240.20       119.17 o                         
   7  11   3        880.18        899.84       101.88 o                         
  -2  12   3        862.84        778.39        94.66 o                         
  -1  12   3        264.88        252.98        84.30 o                         
   0  12   3       1481.17       1623.84       118.95 o                         
   1  12   3        523.32        549.38       127.67 o                         
   2  12   3       1431.33       1403.71        86.77 o                         
   3  12   3        125.61         91.42        74.94 o                         
   4  12   3       1558.82       1440.61        93.73 o                         
   5  12   3        197.46        236.41       121.98 o                         
   6  12   3        939.95        950.78       111.37 o                         
  -1  13   3        180.64        179.93        90.88 o                         
   0  13   3        781.24        810.70        92.87 o                         
   1  13   3        145.57         72.07       113.65 o                         
   2  13   3       1135.63       1148.27        91.60 o                         
   3  13   3        570.50        581.72        86.75 o                         
   4  13   3       1102.40       1041.08        82.91 o                         
   5  13   3        425.29        397.69       139.08 o                         
  -5 -10   4        909.09       1025.77       121.64 o                         
  -4 -10   4         41.94         47.75       103.12 o                         
  -3 -10   4       1101.40       1080.93       116.01 o                         
  -2 -10   4         34.84         46.28        93.20 o                         
  -1 -10   4       1267.94       1250.77        91.53 o                         
   0 -10   4        256.96        169.61        97.62 o                         
   1 -10   4       1056.85       1178.54       118.91 o                         
  -6  -9   4       1021.57        923.45       134.03 o                         
  -5  -9   4        333.03        340.70        99.19 o                         
  -4  -9   4       1074.31       1102.79       107.06 o                         
  -3  -9   4        197.02        216.98        72.04 o                         
  -2  -9   4       1915.04       1875.88       115.32 o                         
  -1  -9   4        126.80        156.61        68.41 o                         
   0  -9   4       1586.11       1581.43       103.27 o                         
   1  -9   4         56.76         43.13        83.28 o                         
   2  -9   4       1915.48       1957.58       106.43 o                         
   3  -9   4          9.28         -7.59        99.91 o                         
  -7  -8   4        264.97        226.18       155.49 o                         
  -6  -8   4       1439.43       1462.37       129.68 o                         
  -5  -8   4        187.86        210.73        93.46 o                         
  -4  -8   4       1419.65       1378.35       107.46 o                         
  -3  -8   4       1177.75       1234.68        87.35 o                         
  -2  -8   4       1377.94       1375.09        92.98 o                         
  -1  -8   4        683.89        705.34        74.13 o                         
   0  -8   4        828.68        805.12       106.22 o                         
   1  -8   4       1448.88       1569.69        96.86 o                         
   2  -8   4        842.58        777.11       134.33 o                         
   3  -8   4        630.57        527.11       117.14 o                         
   4  -8   4        286.95        345.80        97.70 o                         
  -8  -7   4         28.30         -6.34       122.75 o                         
  -7  -7   4       1259.63       1351.07       165.66 o                         
  -6  -7   4         44.84         51.29       152.96 o                         
  -5  -7   4       1717.58       1724.27       101.24 o                         
  -4  -7   4         37.20         22.34        77.73 o                         
  -3  -7   4       2395.21       2288.45        94.87 o                         
  -2  -7   4         40.38         16.69        94.36 o                         
  -1  -7   4       3232.62       3185.93        79.76 o                         
   0  -7   4         38.13         58.84        74.10 o                         
   1  -7   4       2023.04       2077.98        86.41 o                         
   2  -7   4         34.31         62.62        80.04 o                         
   3  -7   4       1999.67       2115.40       139.55 o                         
   4  -7   4        102.06        133.03        90.71 o                         
   5  -7   4       1116.62       1101.92       120.88 o                         
  -8  -6   4        580.19        573.56       102.77 o                         
  -7  -6   4        969.31        956.14       103.66 o                         
  -6  -6   4        838.23        813.11       120.14 o                         
  -5  -6   4       1051.76        979.66        75.90 o                         
  -4  -6   4       1166.81       1084.83        71.53 o                         
  -3  -6   4       1653.25       1546.56        64.08 o                         
  -2  -6   4       2396.89       2414.54        96.21 o                         
  -1  -6   4        744.58        756.51        65.97 o                         
   0  -6   4       2902.57       2826.80        87.29 o                         
   1  -6   4       1058.43       1023.95        58.90 o                         
   2  -6   4       2810.62       2779.42        94.44 o                         
   3  -6   4        256.39        245.09        65.40 o                         
   4  -6   4       2362.91       2403.39        90.44 o                         
   5  -6   4        137.40        145.99        82.34 o                         
   6  -6   4       1304.32       1416.76       108.57 o                         
  -8  -5   4       1151.16       1267.76       111.46 o                         
  -7  -5   4          3.66          7.63        94.66 o                         
  -6  -5   4       2544.45       2443.99       125.63 o                         
  -5  -5   4         59.97         40.63        72.89 o                         
  -4  -5   4       3763.83       3693.83        82.72 o                         
  -3  -5   4        475.50        452.76        62.52 o                         
  -2  -5   4       2906.22       2901.04        80.73 o                         
  -1  -5   4       1037.02       1014.97        81.59 o                         
   0  -5   4       7123.28       7098.89       102.18 o                         
   1  -5   4        982.37        988.16        59.07 o                         
   2  -5   4       1912.57       1909.68        71.79 o                         
   3  -5   4       1448.24       1453.73        73.02 o                         
   4  -5   4       2063.40       2041.61        87.21 o                         
   5  -5   4        884.54        933.97        83.95 o                         
   6  -5   4        577.02        571.89        81.94 o                         
   7  -5   4        619.31        635.63       101.82 o                         
  -9  -4   4        568.60        573.36       103.99 o                         
  -8  -4   4        181.76        167.33       100.76 o                         
  -7  -4   4       1709.78       1819.83       106.30 o                         
  -6  -4   4       1200.96       1189.55       102.74 o                         
  -5  -4   4       3127.94       3141.62        85.32 o                         
  -4  -4   4        332.36        350.09        64.70 o                         
  -3  -4   4       4475.14       4565.45        89.95 o                         
  -2  -4   4        103.45        105.43        67.33 o                         
  -1  -4   4       5080.67       4884.31       115.46 o                         
   0  -4   4        249.89        241.32        65.42 o                         
   1  -4   4       6755.12       6917.56        93.58 o                         
   2  -4   4         78.67        100.36        51.97 o                         
   3  -4   4       3620.05       3595.10        83.79 o                         
   4  -4   4          5.52         14.83        57.71 o                         
   5  -4   4       2453.80       2517.54        89.13 o                         
   6  -4   4          0.95         35.77        73.86 o                         
   7  -4   4       1505.26       1599.78       102.06 o                         
  -9  -3   4       1081.68       1154.18       127.60 o                         
  -8  -3   4        198.21        190.68       119.29 o                         
  -7  -3   4       1567.08       1457.11       159.97 o                         
  -6  -3   4        787.08        665.97       127.03 o                         
  -5  -3   4       2709.21       2723.97        80.73 o                         
  -4  -3   4        848.14        820.34        64.86 o                         
  -3  -3   4       1759.23       1680.37        83.79 o                         
  -2  -3   4       4369.05       4454.04       132.82 o                         
  -1  -3   4       4831.66       4960.16       133.07 o                         
   0  -3   4       2850.33       2976.56        93.26 o                         
   1  -3   4       3552.14       3512.26       116.91 o                         
   2  -3   4       3470.18       3601.42        81.95 o                         
   3  -3   4       2071.61       2023.93        61.76 o                         
   4  -3   4       2299.17       2264.91        65.29 o                         
   5  -3   4        846.28        840.15        68.13 o                         
   6  -3   4       1853.43       1761.47        87.20 o                         
   7  -3   4        702.28        723.43        99.51 o                         
   8  -3   4        951.10       1072.53        97.09 o                         
  -9  -2   4        113.97        126.13        97.61 o                         
  -8  -2   4        923.03        868.80       111.03 o                         
  -7  -2   4         26.92         38.82        94.86 o                         
  -6  -2   4       4493.19       4218.45       133.19 o                         
  -5  -2   4        130.98        140.07        65.96 o                         
  -4  -2   4       2077.02       2085.08        74.07 o                         
  -3  -2   4         99.61        131.76        59.76 o                         
  -2  -2   4      11881.14      12006.64       216.65 o                         
  -1  -2   4        273.17        277.14        93.63 o                         
   0  -2   4       8255.32       8414.51       202.47 o                         
   1  -2   4        451.07        450.42        69.85 o                         
   2  -2   4       6778.99       6988.39       166.23 o                         
   3  -2   4        216.65        223.92        49.52 o                         
   4  -2   4       7268.67       7331.77       104.54 o                         
   5  -2   4        987.95        984.82        65.68 o                         
   6  -2   4       2116.75       2159.76       100.76 o                         
   7  -2   4        216.55        203.89        97.01 o                         
   8  -2   4       1017.83       1036.59        95.84 o                         
  -9  -1   4        397.90        418.47       103.92 o                         
  -8  -1   4       1137.15       1135.42       105.24 o                         
  -7  -1   4        779.84        820.16        94.92 o                         
  -6  -1   4       1756.38       1724.88       101.77 o                         
  -5  -1   4       2149.12       2106.50        72.95 o                         
  -4  -1   4       1854.20       1838.44        75.09 o                         
  -3  -1   4       4831.51       4943.48        88.53 o                         
  -2  -1   4       3140.50       3021.77       132.48 o                         
  -1  -1   4      15449.96      15916.68       788.72 o                         
   0  -1   4       2513.26       2479.25       125.96 o                         
   1  -1   4      11245.19      11689.93       311.46 o                         
   2  -1   4       1150.54       1173.16        76.86 o                         
   3  -1   4       4440.76       4309.32        93.59 o                         
   4  -1   4        676.64        728.51        60.00 o                         
   5  -1   4       6018.60       5947.43       109.89 o                         
   6  -1   4         48.42         78.45        62.20 o                         
   7  -1   4       1789.07       1765.98       114.14 o                         
   8  -1   4         31.36         71.77        94.68 o                         
  -9   0   4       1058.86       1016.98       142.28 o                         
  -8   0   4          1.66        -21.68       105.48 o                         
  -7   0   4       2209.32       2471.47       127.70 o                         
  -6   0   4        227.87        240.94        83.33 o                         
  -5   0   4       5444.34       5448.08       119.37 o                         
  -4   0   4        382.69        399.72        61.31 o                         
  -3   0   4       6097.93       6206.95       115.04 o                         
  -2   0   4       2530.98       2569.02       132.82 o                         
  -1   0   4       6068.49       5824.96       629.23 o                         
   0   0   4       5172.46       5685.27       230.47 o                         
   1   0   4      13901.72      14239.07       350.09 o                         
   2   0   4       2038.89       2018.54       151.49 o                         
   3   0   4       2507.69       2494.09        97.50 o                         
   4   0   4       4407.49       4255.62       104.71 o                         
   5   0   4       4184.59       4149.10        90.86 o                         
   6   0   4        415.15        393.82        61.56 o                         
   7   0   4       1407.80       1442.02        85.11 o                         
   8   0   4       1129.84       1121.77       140.84 o                         
   9   0   4        441.82        541.64       110.36 o                         
  -9   1   4        183.53        211.93       118.03 o                         
  -8   1   4       1280.88       1276.82       114.88 o                         
  -7   1   4        672.56        724.68       113.87 o                         
  -6   1   4       2264.81       2290.00       101.60 o                         
  -5   1   4        343.60        403.87        81.62 o                         
  -4   1   4       4214.75       4260.40       100.64 o                         
  -3   1   4        146.09        142.83        61.05 o                         
  -2   1   4      14652.82      14220.22       312.44 o                         
  -1   1   4        330.70        319.90        92.26 o                         
   0   1   4       5716.16       5819.46       242.51 o                         
   1   1   4       7012.36       7666.88       262.97 o                         
   2   1   4      16873.13      17194.90       373.71 o                         
   3   1   4        194.48        262.29       108.39 o                         
   4   1   4       6471.46       6439.10       188.43 o                         
   5   1   4          0.44         -9.41        79.02 o                         
   6   1   4       3102.24       3013.85       104.24 o                         
   7   1   4          2.45         17.16        75.91 o                         
   8   1   4       2375.01       2415.18       135.45 o                         
   9   1   4         64.56         69.47       104.44 o                         
  -9   2   4        120.05        120.17       101.89 o                         
  -8   2   4       1347.07       1428.47       102.75 o                         
  -7   2   4        417.75        399.09        92.19 o                         
  -6   2   4       1249.24       1275.27        75.32 o                         
  -5   2   4       1198.52       1263.21        69.75 o                         
  -4   2   4       6953.53       6938.21       164.66 o                         
  -3   2   4       1740.56       1765.54       103.74 o                         
  -1   2   4       7421.47       7338.02       298.64 o                         
   0   2   4      12501.07      12596.94       374.14 o                         
   1   2   4       6946.85       6931.92       261.11 o                         
   2   2   4       5620.95       5548.34       228.37 o                         
   3   2   4       5902.98       5703.30       224.56 o                         
   4   2   4       3850.68       3731.29       186.51 o                         
   5   2   4       6248.42       6588.69       208.24 o                         
   6   2   4       1139.58       1115.77       103.55 o                         
   7   2   4       1662.83       1703.51       102.32 o                         
   8   2   4        324.26        327.26       117.20 o                         
   9   2   4        936.14        873.31       122.63 o                         
  -8   3   4        126.54         94.33       115.92 o                         
  -7   3   4       2337.76       2440.17       111.90 o                         
  -6   3   4         46.80         36.29        74.10 o                         
  -5   3   4       3428.84       3453.27        88.26 o                         
  -4   3   4          3.48          0.02        65.48 o                         
  -3   3   4       4694.95       4675.27       116.43 o                         
  -2   3   4        503.96        582.21       114.63 o                         
  -1   3   4      30936.25      30990.77       374.96 o                         
   0   3   4         47.64         90.50        68.09 o                         
   1   3   4      11390.23      11356.40       242.08 o                         
   2   3   4       2781.51       2768.40       129.81 o                         
   3   3   4       6990.00       6648.27       262.34 o                         
   4   3   4        104.74         96.45        82.06 o                         
   5   3   4       5593.08       5621.59       181.98 o                         
   6   3   4        988.61        963.02       139.17 o                         
   7   3   4       2473.80       2483.15       161.50 o                         
   8   3   4        509.05        463.77       149.57 o                         
   9   3   4        552.64        485.39       163.53 o                         
  -8   4   4        578.85        686.45       115.96 o                         
  -7   4   4       1318.80       1352.99       119.57 o                         
  -6   4   4       1418.59       1426.41        86.64 o                         
  -5   4   4        900.48        925.68        79.02 o                         
  -4   4   4       5265.63       5332.35       103.67 o                         
  -3   4   4       2723.31       2753.77        86.73 o                         
  -2   4   4       3927.25       3832.46       162.60 o                         
  -1   4   4       1257.29       1250.77        95.68 o                         
   0   4   4      12737.07      12555.34       351.13 o                         
   1   4   4       2733.15       2829.11       111.58 o                         
   2   4   4      12232.37      12093.63       346.51 o                         
   3   4   4        193.99        220.66       167.03 o                         
   4   4   4       3193.58       3193.53       131.03 o                         
   5   4   4        618.75        645.53        75.80 o                         
   6   4   4       4529.82       4453.72       127.42 o                         
   7   4   4        327.05        358.24        91.53 o                         
   8   4   4       1486.12       1553.54       161.19 o                         
   9   4   4          0.33         -4.64       144.84 o                         
  -8   5   4       1022.00       1138.07       129.93 o                         
  -7   5   4        217.89        200.82       110.84 o                         
  -6   5   4       1732.87       1735.51       102.17 o                         
  -5   5   4          4.66         18.73        72.41 o                         
  -4   5   4       4133.24       4103.06        80.45 o                         
  -3   5   4       3183.64       3178.03       100.07 o                         
  -2   5   4       4258.45       4307.38       141.01 o                         
  -1   5   4       1477.50       1505.79        90.86 o                         
   0   5   4      10656.02      10553.10       521.13 o                         
   1   5   4        914.54        894.35       116.12 o                         
   2   5   4       7804.14       7833.82       219.16 o                         
   3   5   4        902.71        956.22       130.95 o                         
   4   5   4       4315.36       4461.82       141.05 o                         
   5   5   4       3762.81       3850.53       104.06 o                         
   6   5   4       2355.16       2413.82        93.98 o                         
   7   5   4        493.09        477.86        99.80 o                         
   8   5   4        798.51        794.90       125.72 o                         
   9   5   4       1001.82        992.95       139.31 o                         
  -7   6   4       1454.76       1695.79       151.77 o                         
  -6   6   4        274.14        288.77       105.54 o                         
  -5   6   4       1057.06       1054.91        82.94 o                         
  -4   6   4        331.99        335.69        61.96 o                         
  -3   6   4       7457.76       7161.06       126.94 o                         
  -2   6   4       1296.94       1297.90        67.48 o                         
  -1   6   4       5217.85       5180.45       118.60 o                         
   0   6   4         36.78         93.78        56.70 o                         
   1   6   4       8784.52       8896.24       130.53 o                         
   2   6   4       1198.93       1273.90        70.08 o                         
   3   6   4       7905.80       8036.71       140.47 o                         
   4   6   4         12.22         29.11        74.78 o                         
   5   6   4       6446.21       6588.75       130.12 o                         
   6   6   4         76.00         98.09        84.96 o                         
   7   6   4       2135.52       2176.63       121.22 o                         
   8   6   4         82.60         59.53       119.76 o                         
   9   6   4        979.96        979.12       138.26 o                         
  -7   7   4        918.66        959.36       138.72 o                         
  -6   7   4        481.35        508.88       113.80 o                         
  -5   7   4       1900.32       1807.45        96.15 o                         
  -4   7   4        981.31        986.51        77.32 o                         
  -3   7   4       1501.05       1466.32        68.14 o                         
  -2   7   4       2206.16       2224.56        70.56 o                         
  -1   7   4       6327.32       6412.02       110.39 o                         
   0   7   4       5921.07       6055.48        78.27 o                         
   1   7   4       3959.14       4015.05        81.03 o                         
   2   7   4       2807.78       2815.71        83.72 o                         
   3   7   4       1511.81       1630.58        75.57 o                         
   4   7   4       3176.97       3241.57       109.53 o                         
   5   7   4        973.35       1035.11        82.35 o                         
   6   7   4       2613.42       2665.64       107.11 o                         
   7   7   4        647.21        594.42       110.54 o                         
   8   7   4       1210.14       1198.46       135.11 o                         
   9   7   4         36.90         39.87       130.78 o                         
  -6   8   4       1590.43       1700.82       128.35 o                         
  -5   8   4         13.59         -6.90        93.23 o                         
  -4   8   4       3257.28       3278.43       100.38 o                         
  -3   8   4        348.97        364.64        61.09 o                         
  -2   8   4       2892.57       2870.21        77.49 o                         
  -1   8   4         84.35         87.58        53.26 o                         
   0   8   4       6973.88       7037.69        77.44 o                         
   1   8   4        453.63        436.30        55.17 o                         
   2   8   4       3596.71       3621.42        76.91 o                         
   3   8   4        770.36        771.98        66.55 o                         
   4   8   4       4102.94       4190.47       135.75 o                         
   5   8   4        221.86        254.56        75.50 o                         
   6   8   4       1492.74       1570.13       101.49 o                         
   7   8   4        311.19        380.76       109.73 o                         
   8   8   4       1488.75       1633.42       145.22 o                         
   9   8   4        273.62        251.48       141.60 o                         
  -6   9   4        348.70        342.42       157.89 o                         
  -5   9   4        863.41        838.03       112.29 o                         
  -4   9   4        750.67        779.19        89.18 o                         
  -3   9   4       1835.63       1810.60        83.89 o                         
  -2   9   4        435.29        439.74        63.77 o                         
  -1   9   4       3436.94       3369.79        76.29 o                         
   0   9   4       1288.88       1299.87        57.03 o                         
   1   9   4       2335.76       2307.62        70.53 o                         
   2   9   4        848.10        824.27        63.60 o                         
   3   9   4       3420.97       3425.33        79.80 o                         
   4   9   4        412.64        409.51        77.36 o                         
   5   9   4       2397.62       2529.34       108.47 o                         
   6   9   4         23.48          6.63        84.38 o                         
   7   9   4       2120.37       2121.59       145.31 o                         
   8   9   4         74.87         80.04       133.97 o                         
   9   9   4        673.44        737.58       173.55 o                         
  -5  10   4        855.44        884.76       118.72 o                         
  -4  10   4         61.48         55.26        95.64 o                         
  -3  10   4       1602.85       1696.73        86.96 o                         
  -2  10   4        220.08        214.50        76.14 o                         
  -1  10   4       4183.98       4030.78        94.89 o                         
   0  10   4        870.22        918.13        88.60 o                         
   1  10   4       1216.64       1205.95        76.46 o                         
   2  10   4        431.59        429.68        58.88 o                         
   3  10   4       3116.74       3007.19        78.05 o                         
   4  10   4       1448.30       1493.06        88.81 o                         
   5  10   4       1388.17       1352.72        80.50 o                         
   6  10   4        866.48        867.97       101.62 o                         
   7  10   4        821.37        812.14       112.14 o                         
   8  10   4        820.20        835.26       121.17 o                         
  -4  11   4        789.18        823.26       123.65 o                         
  -3  11   4         94.58        100.81        78.59 o                         
  -2  11   4       2471.91       2451.01       110.69 o                         
  -1  11   4        201.89        236.93        79.20 o                         
   0  11   4       2465.94       2373.58       103.64 o                         
   1  11   4         11.56          8.03        84.55 o                         
   2  11   4       2830.59       2779.27        82.73 o                         
   3  11   4          2.33         -5.79        65.21 o                         
   4  11   4       1786.38       1776.90       130.60 o                         
   5  11   4         69.62         55.27       111.38 o                         
   6  11   4       1526.83       1452.86       110.77 o                         
   7  11   4         26.03         -2.05       107.60 o                         
  -3  12   4        692.59        609.29       106.34 o                         
  -2  12   4        661.66        748.71       107.29 o                         
  -1  12   4        741.33        707.62        86.08 o                         
   0  12   4        853.25        804.31        96.34 o                         
   1  12   4        716.47        701.02       140.12 o                         
   2  12   4        819.00        854.10        78.74 o                         
   3  12   4       1468.07       1438.09        88.61 o                         
   4  12   4        279.16        275.86        93.20 o                         
   5  12   4       1089.70       1179.26       148.16 o                         
   6  12   4        362.85        313.94       113.32 o                         
   7  12   4        610.31        662.98       150.80 o                         
  -1  13   4       1292.13       1414.26       109.29 o                         
   0  13   4         24.49         29.96        83.43 o                         
   1  13   4       1034.34       1032.65       118.35 o                         
   2  13   4         14.48         22.88        89.04 o                         
   3  13   4       1335.89       1278.30        85.29 o                         
   4  13   4        254.48        271.58        82.31 o                         
   5  13   4       1003.66       1140.60       148.79 o                         
   6  13   4        114.83         61.37       112.11 o                         
   2  14   4        928.71        929.19       103.38 o                         
   3  14   4          3.88        -24.07        83.97 o                         
  -3 -10   5         39.67         59.46        97.48 o                         
  -2 -10   5        868.19        902.84        89.40 o                         
  -1 -10   5         23.01         23.84        99.73 o                         
   0 -10   5       1309.86       1493.33       106.44 o                         
  -5  -9   5        714.06        709.61       107.63 o                         
  -4  -9   5        795.63        791.78        97.61 o                         
  -3  -9   5        737.47        723.93        88.64 o                         
  -2  -9   5        273.24        289.18        73.25 o                         
  -1  -9   5       1011.42       1068.12        89.88 o                         
   0  -9   5        452.99        474.55        93.25 o                         
   1  -9   5       1559.28       1739.08       123.96 o                         
   2  -9   5        189.08        193.38        99.72 o                         
  -6  -8   5         31.28         68.76       159.49 o                         
  -5  -8   5       1780.51       1723.71       110.24 o                         
  -4  -8   5         77.84         93.50        99.25 o                         
  -3  -8   5       1966.94       1857.27       104.60 o                         
  -2  -8   5        555.57        500.76        76.54 o                         
  -1  -8   5       1333.12       1338.99        91.27 o                         
   0  -8   5        319.59        298.04        88.75 o                         
   1  -8   5       1512.22       1532.12       119.53 o                         
   2  -8   5        591.38        689.55        95.16 o                         
   3  -8   5       1028.86       1225.63       119.04 o                         
  -7  -7   5        121.42        132.20       154.38 o                         
  -6  -7   5       1147.80       1136.96       160.31 o                         
  -5  -7   5        361.24        374.47        80.68 o                         
  -4  -7   5       2044.49       1926.14        95.01 o                         
  -3  -7   5        144.25        104.76        93.01 o                         
  -2  -7   5       2006.71       1971.43        76.65 o                         
  -1  -7   5         25.23         16.82        80.68 o                         
   0  -7   5       2713.15       2661.94        88.84 o                         
   1  -7   5          4.51         -8.94        74.65 o                         
   2  -7   5       2090.89       2196.51       102.63 o                         
   3  -7   5         24.67         27.78        88.40 o                         
   4  -7   5       1275.88       1428.58       119.92 o                         
  -8  -6   5        853.63        816.59       127.14 o                         
  -7  -6   5        354.62        358.01       104.32 o                         
  -6  -6   5       1078.75       1029.58       123.30 o                         
  -5  -6   5        629.39        666.21        78.91 o                         
  -4  -6   5       1464.63       1465.95        95.34 o                         
  -3  -6   5       1144.79       1116.56        65.63 o                         
  -2  -6   5       1613.62       1672.46        90.36 o                         
  -1  -6   5        791.48        792.51        74.63 o                         
   0  -6   5       2230.99       2210.35        85.98 o                         
   1  -6   5       2572.81       2577.57        97.23 o                         
   2  -6   5       1116.40       1171.32        68.37 o                         
   3  -6   5       1063.08       1119.99        89.11 o                         
   4  -6   5        701.07        637.32        87.35 o                         
   5  -6   5        928.02        846.51       114.82 o                         
  -8  -5   5         10.71        -38.14       109.19 o                         
  -7  -5   5       1473.48       1423.38       105.50 o                         
  -6  -5   5        207.32        255.87       101.84 o                         
  -5  -5   5       2716.31       2786.31       106.81 o                         
  -4  -5   5         57.74         72.63        63.62 o                         
  -3  -5   5       3244.22       3143.18        91.66 o                         
  -2  -5   5        173.07        190.18        59.54 o                         
  -1  -5   5       3747.84       3661.38        96.24 o                         
   0  -5   5        860.72        851.89        60.44 o                         
   1  -5   5       5738.39       5622.21        88.95 o                         
   2  -5   5          5.65         14.10        58.37 o                         
   3  -5   5       2730.55       2717.34        93.75 o                         
   4  -5   5        488.59        540.76        75.89 o                         
   5  -5   5       1769.47       1704.83       106.99 o                         
   6  -5   5        141.98        137.23        80.95 o                         
  -8  -4   5        610.52        508.59       106.95 o                         
  -7  -4   5        886.10        983.77        97.99 o                         
  -6  -4   5        930.76        966.56        95.18 o                         
  -5  -4   5       1292.15       1249.52        69.49 o                         
  -4  -4   5       3052.24       2952.24        88.38 o                         
  -3  -4   5       1735.16       1720.20        65.53 o                         
  -2  -4   5       4498.69       4522.81        98.25 o                         
  -1  -4   5       1493.90       1535.30        61.39 o                         
   0  -4   5       5672.00       5747.01        96.33 o                         
   1  -4   5        249.25        245.32        55.28 o                         
   2  -4   5       3274.18       3431.90        87.07 o                         
   3  -4   5        917.51        952.60        61.82 o                         
   4  -4   5       2577.14       2605.12        91.50 o                         
   5  -4   5         60.21         78.59        77.54 o                         
   6  -4   5       1642.56       1685.68        87.97 o                         
   7  -4   5         16.67         10.26        80.01 o                         
  -8  -3   5       1568.57       1777.42       126.73 o                         
  -7  -3   5        205.14        234.04        90.23 o                         
  -6  -3   5       2321.30       2364.50       106.66 o                         
  -5  -3   5        243.16        261.37        62.14 o                         
  -4  -3   5       4497.81       4545.96        83.73 o                         
  -3  -3   5        538.98        543.42        63.10 o                         
  -2  -3   5       3973.06       3995.74        84.65 o                         
  -1  -3   5       1763.15       1835.35        65.78 o                         
   0  -3   5       4701.95       4873.43       100.01 o                         
   1  -3   5       3128.61       3199.95        86.01 o                         
   2  -3   5       4631.00       4551.13        88.49 o                         
   3  -3   5        423.45        411.52        57.01 o                         
   4  -3   5       1880.22       1922.67        68.55 o                         
   5  -3   5       1151.48       1181.04        72.00 o                         
   6  -3   5       1360.71       1417.87        81.86 o                         
   7  -3   5        494.68        548.98        84.02 o                         
  -9  -2   5        566.49        629.14       117.49 o                         
  -8  -2   5        341.86        269.38       138.51 o                         
  -7  -2   5       1456.58       1522.12        96.84 o                         
  -6  -2   5        244.93        227.62        96.82 o                         
  -5  -2   5       4294.15       4324.40       106.47 o                         
  -4  -2   5        396.05        434.66        63.81 o                         
  -3  -2   5       3002.78       2985.81        95.35 o                         
  -2  -2   5        107.87        109.57        67.03 o                         
  -1  -2   5      12688.13      13095.32       204.65 o                         
   0  -2   5        972.54       1043.34        73.23 o                         
   1  -2   5       2796.73       2893.67       102.29 o                         
   2  -2   5        209.57        214.86        63.20 o                         
   3  -2   5      10969.39      10952.56       134.72 o                         
   4  -2   5          4.90         19.04        55.21 o                         
   5  -2   5       1367.42       1350.53        68.17 o                         
   6  -2   5          4.83          8.93        77.34 o                         
   7  -2   5       2372.10       2271.81       126.26 o                         
   8  -2   5         31.17         59.53       107.53 o                         
  -9  -1   5        620.19        741.43       146.70 o                         
  -8  -1   5        185.09        199.57       127.53 o                         
  -7  -1   5       1353.71       1303.05       105.72 o                         
  -6  -1   5        813.43        843.14        73.38 o                         
  -5  -1   5       3668.64       3672.30        78.17 o                         
  -4  -1   5       1316.40       1288.63        72.66 o                         
  -3  -1   5       5022.76       5077.66        95.59 o                         
  -2  -1   5       3508.65       3515.80        84.22 o                         
  -1  -1   5       3104.08       3218.88       103.50 o                         
   0  -1   5       4598.68       4684.61       157.35 o                         
   1  -1   5       6179.08       6257.66       140.51 o                         
   2  -1   5       6314.64       6321.67       134.24 o                         
   3  -1   5       5337.39       5256.69       127.85 o                         
   4  -1   5       2866.63       2745.49        77.04 o                         
   5  -1   5        344.19        363.01        56.12 o                         
   6  -1   5       2228.32       2231.37        85.27 o                         
   7  -1   5        541.76        579.88        89.69 o                         
   8  -1   5        861.75        889.04       127.03 o                         
  -9   0   5        149.67         70.85       112.94 o                         
  -8   0   5       1165.56       1133.62       112.49 o                         
  -7   0   5          2.29        -16.41        85.00 o                         
  -6   0   5       3501.99       3534.65       100.31 o                         
  -5   0   5        104.07        116.08        59.06 o                         
  -4   0   5       5990.43       6022.49        91.73 o                         
  -3   0   5         99.99        116.22        70.93 o                         
  -2   0   5      10732.18      10868.76       175.37 o                         
  -1   0   5        373.43        375.93       114.38 o                         
   0   0   5      18425.07      19131.63       388.86 o                         
   1   0   5        281.13        295.65        98.61 o                         
   2   0   5       5040.27       5144.46       128.93 o                         
   3   0   5       1011.80       1066.40        95.61 o                         
   4   0   5       4820.92       4878.67        99.38 o                         
   5   0   5        225.75        230.43        63.68 o                         
   6   0   5       2329.11       2313.25        75.48 o                         
   7   0   5        737.48        736.24        83.98 o                         
   8   0   5        861.90        918.34       124.82 o                         
  -9   1   5        243.82        305.41       120.02 o                         
  -8   1   5        649.89        759.71       116.27 o                         
  -7   1   5       2023.67       1978.01        86.34 o                         
  -6   1   5       1826.60       1904.56        91.85 o                         
  -5   1   5       2677.88       2603.42        69.84 o                         
  -4   1   5        938.46        919.39        59.60 o                         
  -3   1   5       5576.97       5752.43       134.56 o                         
  -2   1   5       4187.60       4266.26       130.66 o                         
  -1   1   5       5699.73       5436.96       240.10 o                         
   0   1   5        338.44        271.90       107.28 o                         
   1   1   5      15236.86      16091.09       354.27 o                         
   2   1   5       2255.93       2480.81       157.96 o                         
   3   1   5       5402.30       5671.69       211.07 o                         
   4   1   5        580.96        577.65        85.64 o                         
   5   1   5       1977.46       1859.94        94.68 o                         
   6   1   5        243.89        249.07        72.88 o                         
   7   1   5       3319.41       3237.77        99.43 o                         
   8   1   5          5.95        -15.93        95.05 o                         
   9   1   5        671.18        742.23       152.67 o                         
  -8   2   5         23.18         44.37        97.79 o                         
  -7   2   5       1548.69       1592.18        81.63 o                         
  -6   2   5        396.85        364.35        68.54 o                         
  -5   2   5       4260.52       4278.16        98.04 o                         
  -4   2   5        391.41        426.87        58.59 o                         
  -3   2   5       6008.54       6083.71       135.34 o                         
  -2   2   5       1944.02       2077.23        96.73 o                         
  -1   2   5       7096.09       7041.61       289.15 o                         
   0   2   5       1461.86       1465.89       143.62 o                         
   1   2   5      16565.28      16919.43       372.78 o                         
   2   2   5        392.84        412.80       107.66 o                         
   3   2   5       3268.02       3289.32       129.45 o                         
   4   2   5       2889.90       2804.53       112.93 o                         
   5   2   5       3646.85       3628.28       167.19 o                         
   6   2   5       1410.03       1407.20       115.88 o                         
   7   2   5       1084.89       1062.83       115.69 o                         
   8   2   5       1040.57        893.35       149.56 o                         
   9   2   5        470.09        460.50       213.97 o                         
  -8   3   5       1106.44       1283.19       107.28 o                         
  -7   3   5        155.60        163.95        78.52 o                         
  -6   3   5       2135.54       2151.09        74.92 o                         
  -5   3   5       1032.02       1021.31        63.32 o                         
  -4   3   5       4468.56       4456.95        95.77 o                         
  -3   3   5       1272.47       1401.17        95.60 o                         
  -2   3   5       9819.66      10183.36       205.23 o                         
  -1   3   5         12.40         66.99       249.14 o                         
   0   3   5      10467.42      10681.61       225.58 o                         
   1   3   5        764.72        790.95        75.11 o                         
   2   3   5      10991.75      10904.70       217.80 o                         
   3   3   5         77.49         97.80        80.74 o                         
   4   3   5       9041.21       9155.18       169.41 o                         
   5   3   5          0.89         13.89        79.98 o                         
   6   3   5       2361.95       2498.77        99.48 o                         
   7   3   5        455.43        471.25        94.36 o                         
   8   3   5       1867.70       2008.35       177.59 o                         
   9   3   5         19.08          3.11       203.49 o                         
  -8   4   5       1154.42       1211.05       109.75 o                         
  -7   4   5        284.71        346.34        94.68 o                         
  -6   4   5       1299.34       1194.29        82.90 o                         
  -5   4   5       1801.67       1790.78        80.81 o                         
  -4   4   5       5272.73       5322.22       108.52 o                         
  -3   4   5       1635.58       1613.24        76.05 o                         
  -2   4   5       3926.09       3904.13       135.50 o                         
  -1   4   5       7407.99       7369.61       271.64 o                         
   0   4   5       8044.74       7943.32       281.80 o                         
   1   4   5       6584.53       6519.26       171.54 o                         
   2   4   5       3812.62       3603.98       136.35 o                         
   3   4   5       2494.03       2454.62       131.32 o                         
   4   4   5        803.97        827.35       115.08 o                         
   5   4   5       4663.28       4726.53       130.98 o                         
   6   4   5        681.17        714.85       101.98 o                         
   7   4   5       1724.09       1842.73       107.63 o                         
   8   4   5        198.85        190.52       134.61 o                         
   9   4   5       1018.70       1083.62       158.64 o                         
  -8   5   5          6.95         -0.90       104.58 o                         
  -7   5   5       1467.07       1489.58       103.86 o                         
  -6   5   5         23.51         34.13        67.11 o                         
  -5   5   5       5560.24       5442.79        95.61 o                         
  -4   5   5          2.85         -6.80        58.59 o                         
  -3   5   5       2946.35       2914.19        80.21 o                         
  -2   5   5        147.46        171.81        61.07 o                         
  -1   5   5       8243.30       8259.74       132.17 o                         
   0   5   5         75.71         53.69        76.51 o                         
   1   5   5       9864.18      10314.21       231.99 o                         
   2   5   5        789.03        833.69        71.08 o                         
   3   5   5       4402.32       4368.53       139.80 o                         
   4   5   5        403.67        433.62        67.40 o                         
   5   5   5       4222.12       4352.71       128.81 o                         
   6   5   5        381.10        377.91        92.14 o                         
   7   5   5       1281.84       1238.19       107.78 o                         
   8   5   5        691.25        667.07       146.14 o                         
   9   5   5       1155.41       1173.93       161.30 o                         
  -7   6   5        460.83        465.79        98.86 o                         
  -6   6   5       1122.40       1109.57        98.10 o                         
  -5   6   5       1129.57       1112.13        74.61 o                         
  -4   6   5       2759.36       2681.93        71.46 o                         
  -3   6   5       1027.12       1010.21        63.07 o                         
  -2   6   5       3966.84       4000.31        86.32 o                         
  -1   6   5       1975.92       1995.12        68.23 o                         
   0   6   5       3549.88       3503.65        94.50 o                         
   1   6   5       2283.79       2334.53        76.16 o                         
   2   6   5       8458.86       8616.98       116.26 o                         
   3   6   5       1150.29       1227.29        79.15 o                         
   4   6   5       2070.61       2050.57       101.96 o                         
   5   6   5         29.22         40.53        69.09 o                         
   6   6   5       4999.05       5111.45       128.07 o                         
   7   6   5        108.85        136.44       120.79 o                         
   8   6   5       1565.03       1621.23       157.64 o                         
   9   6   5          8.68        -22.43       156.07 o                         
  -7   7   5         83.37        122.03        98.28 o                         
  -6   7   5       1729.03       1697.06       118.99 o                         
  -5   7   5        118.81        129.02        81.90 o                         
  -4   7   5       2939.68       2870.35        79.99 o                         
  -3   7   5         40.79         52.88        62.63 o                         
  -2   7   5       3796.51       3760.70        74.27 o                         
  -1   7   5       1534.06       1538.76        61.67 o                         
   0   7   5       5986.30       6074.93        76.25 o                         
   1   7   5       1809.18       1767.02        70.35 o                         
   2   7   5       4260.25       4297.61        92.25 o                         
   3   7   5       1190.84       1223.59        72.06 o                         
   4   7   5       2871.51       2946.87        96.14 o                         
   5   7   5       2753.31       2774.58        96.83 o                         
   6   7   5       1374.48       1391.46        93.75 o                         
   7   7   5        898.18        936.95       119.98 o                         
   8   7   5        555.77        629.51       155.10 o                         
   9   7   5       1167.49       1240.70       182.65 o                         
  -6   8   5        321.25        320.50       101.55 o                         
  -5   8   5       1841.30       1864.33       153.63 o                         
  -4   8   5         79.68         94.72        75.49 o                         
  -3   8   5       2538.27       2476.98        92.08 o                         
  -2   8   5        970.24        991.63        53.84 o                         
  -1   8   5       6937.55       6923.95        84.97 o                         
   0   8   5         40.15         64.75        47.51 o                         
   1   8   5       3892.88       4067.30        76.00 o                         
   2   8   5        117.49        156.26        61.51 o                         
   3   8   5       4459.91       4355.43       104.11 o                         
   4   8   5         51.58         67.07        79.77 o                         
   5   8   5       2693.30       2841.22        97.88 o                         
   6   8   5        404.75        430.61        82.40 o                         
   7   8   5       1900.71       1996.86       172.82 o                         
   8   8   5         14.84         16.27       153.69 o                         
   9   8   5        916.56        922.78       170.50 o                         
  -6   9   5        304.25        281.94       126.80 o                         
  -5   9   5        936.23        883.54       119.72 o                         
  -4   9   5        843.96        884.20        92.23 o                         
  -3   9   5       2296.21       2324.90        91.25 o                         
  -2   9   5        805.95        802.73        58.14 o                         
  -1   9   5        501.59        516.00        53.59 o                         
   0   9   5       3190.08       3236.87        68.75 o                         
   1   9   5       2851.93       2899.64        76.32 o                         
   2   9   5       1494.00       1484.71        70.54 o                         
   3   9   5        597.92        547.19        62.37 o                         
   4   9   5       2272.47       2302.51       108.30 o                         
   5   9   5        854.70        906.51        83.98 o                         
   6   9   5       2083.46       2003.52        94.57 o                         
   7   9   5        225.39        248.97       129.40 o                         
   8   9   5        971.18       1015.12       164.54 o                         
   9   9   5         85.55        107.81       160.73 o                         
  -5  10   5          7.46         -1.33        95.62 o                         
  -4  10   5       1464.87       1301.64       119.71 o                         
  -3  10   5         18.00         36.07        86.75 o                         
  -2  10   5       2270.36       2271.70        75.68 o                         
  -1  10   5         49.75         45.74        56.74 o                         
   0  10   5       2448.25       2382.63        83.36 o                         
   1  10   5         17.21         49.95        57.86 o                         
   2  10   5       3232.12       3231.95        83.45 o                         
   3  10   5        360.37        376.96        58.54 o                         
   4  10   5       1909.24       1887.79        94.24 o                         
   5  10   5        416.40        445.38        84.89 o                         
   6  10   5       1640.06       1679.11       116.09 o                         
   7  10   5        502.43        529.71       161.08 o                         
   8  10   5       1124.33       1110.85       186.59 o                         
  -4  11   5        469.20        436.82       118.45 o                         
  -3  11   5        861.37        808.37       101.75 o                         
  -2  11   5        587.18        586.98        72.43 o                         
  -1  11   5       1432.63       1452.18        79.25 o                         
   0  11   5        231.25        250.87        90.40 o                         
   1  11   5       2346.72       2272.85        91.59 o                         
   2  11   5        775.84        732.62        76.35 o                         
   3  11   5       2690.91       2662.24        85.37 o                         
   4  11   5          2.89          1.91        82.88 o                         
   5  11   5       1666.48       1691.95       162.33 o                         
   6  11   5         43.29         95.99       106.16 o                         
   7  11   5       1494.49       1512.27       155.15 o                         
   8  11   5          4.16         13.15       152.21 o                         
  -3  12   5        887.20       1055.25       149.56 o                         
  -2  12   5        502.18        519.16        73.64 o                         
  -1  12   5       1558.62       1537.56       105.87 o                         
   0  12   5        232.60        208.14        83.43 o                         
   1  12   5       1248.52       1201.47        98.16 o                         
   2  12   5       1030.43        994.83        85.26 o                         
   3  12   5       1085.91       1052.83        75.21 o                         
   4  12   5        590.40        593.93        80.34 o                         
   5  12   5        583.78        533.99       188.74 o                         
   6  12   5       1074.67       1133.73       116.07 o                         
   7  12   5        410.43        392.39       119.79 o                         
  -1  13   5         23.81         25.66        87.66 o                         
   0  13   5       1254.50       1180.02       105.35 o                         
   1  13   5         18.31         79.42        82.94 o                         
   2  13   5       1446.34       1556.18       118.39 o                         
   3  13   5          1.67          0.84        81.31 o                         
   4  13   5        946.22        944.42        86.42 o                         
   5  13   5         25.70         41.27       123.00 o                         
   6  13   5       1379.98       1385.77       123.76 o                         
   1  14   5        651.83        636.70       124.85 o                         
   2  14   5        277.25        276.73        97.48 o                         
   3  14   5        688.75        616.79       101.44 o                         
   4  14   5        281.45        337.08        88.40 o                         
  -4  -9   6        396.66        469.54        95.18 o                         
  -3  -9   6        706.17        684.44       108.90 o                         
  -2  -9   6        528.18        507.82        85.71 o                         
  -1  -9   6        767.02        624.49       130.85 o                         
   0  -9   6        337.83        402.35       135.18 o                         
   1  -9   6        523.50        600.86       113.53 o                         
  -5  -8   6          9.90          1.28        96.57 o                         
  -4  -8   6       1796.68       1654.43       146.17 o                         
  -3  -8   6          0.26          6.55        85.93 o                         
  -2  -8   6       1442.98       1402.09       110.85 o                         
  -1  -8   6         12.12         13.46        99.60 o                         
   0  -8   6       2181.47       2268.91       148.45 o                         
   1  -8   6        144.46        106.54       108.57 o                         
   2  -8   6       1183.83       1298.88       118.78 o                         
  -6  -7   6        612.17        625.54       164.60 o                         
  -5  -7   6       1400.95       1402.95       104.87 o                         
  -4  -7   6        475.59        411.10        88.85 o                         
  -3  -7   6       1224.52       1140.30        93.23 o                         
  -2  -7   6        871.92        884.27        73.23 o                         
  -1  -7   6       2188.84       2135.78        99.82 o                         
   0  -7   6        406.43        385.58       112.76 o                         
   1  -7   6       1571.35       1583.40       101.55 o                         
   2  -7   6         41.62         15.93       105.09 o                         
   3  -7   6       1299.48       1306.24       123.44 o                         
   4  -7   6        219.41        207.85       102.04 o                         
  -7  -6   6        974.10       1065.91       108.58 o                         
  -6  -6   6         80.57         68.41       110.04 o                         
  -5  -6   6       1670.13       1648.84       118.07 o                         
  -4  -6   6        554.68        518.47        79.56 o                         
  -3  -6   6       2534.10       2549.23        82.64 o                         
  -2  -6   6        168.96        166.12        79.57 o                         
  -1  -6   6       1305.90       1312.04        85.97 o                         
   0  -6   6        968.45        986.50       121.78 o                         
   1  -6   6       2845.65       2814.74       103.44 o                         
   2  -6   6        374.70        382.77        77.57 o                         
   3  -6   6        889.28        839.88        98.40 o                         
   4  -6   6        519.99        608.32       103.26 o                         
   5  -6   6        830.96        868.23       120.12 o                         
  -7  -5   6        118.17        115.98        98.28 o                         
  -6  -5   6       1339.01       1222.57       114.00 o                         
  -5  -5   6        228.75        268.31        70.12 o                         
  -4  -5   6       2650.32       2683.81        96.60 o                         
  -3  -5   6        428.57        396.21        66.15 o                         
  -2  -5   6       3359.62       3332.25        89.34 o                         
  -1  -5   6         46.35         93.45        75.71 o                         
   0  -5   6       2897.62       2976.51        82.27 o                         
   1  -5   6        258.91        258.30        71.56 o                         
   2  -5   6       2247.84       2263.67        80.50 o                         
   3  -5   6          1.84         -4.39        69.60 o                         
   4  -5   6       3294.06       3561.93       131.12 o                         
   5  -5   6          9.85         -8.53        98.26 o                         
   6  -5   6        561.34        623.73       110.04 o                         
  -8  -4   6        874.76        983.32       107.51 o                         
  -7  -4   6        191.64        173.72        97.06 o                         
  -6  -4   6       1525.21       1550.10        87.44 o                         
  -5  -4   6        933.70        926.81        77.99 o                         
  -4  -4   6       1675.02       1583.89        73.17 o                         
  -3  -4   6       1085.22       1047.79        60.23 o                         
  -2  -4   6       5341.78       5315.74       103.14 o                         
  -1  -4   6       2472.21       2434.95        78.39 o                         
   0  -4   6        681.48        707.44        63.10 o                         
   1  -4   6       3035.53       3046.45        74.99 o                         
   2  -4   6       2881.08       2943.79        80.83 o                         
   3  -4   6       1370.58       1389.24        74.47 o                         
   4  -4   6        622.98        687.31        74.96 o                         
   5  -4   6       1612.03       1686.46       119.32 o                         
   6  -4   6        188.97        197.57        87.65 o                         
  -8  -3   6        131.43        148.75        97.95 o                         
  -7  -3   6       1354.82       1342.07       104.01 o                         
  -6  -3   6          8.94         18.82        74.51 o                         
  -5  -3   6       4810.28       4832.93       104.08 o                         
  -4  -3   6          3.37         22.39        64.04 o                         
  -3  -3   6       3688.82       3691.58        81.45 o                         
  -2  -3   6         17.88         17.55        54.32 o                         
  -1  -3   6       6438.85       6523.47        97.28 o                         
   0  -3   6         18.46         39.24        60.39 o                         
   1  -3   6       5255.78       5248.03        87.25 o                         
   2  -3   6       1079.39       1083.32        63.39 o                         
   3  -3   6       2111.01       2090.39        75.82 o                         
   4  -3   6        182.85        190.41        62.12 o                         
   5  -3   6       1732.29       1743.55        75.26 o                         
   6  -3   6        198.09        196.42        95.11 o                         
   7  -3   6        879.00        943.99        91.69 o                         
  -8  -2   6        748.52        695.34       144.98 o                         
  -7  -2   6       1173.88       1117.59       140.55 o                         
  -6  -2   6       1449.71       1424.83        73.83 o                         
  -5  -2   6        994.69        974.08        74.55 o                         
  -4  -2   6       3501.11       3365.71       121.91 o                         
  -3  -2   6       1109.25       1040.49       100.72 o                         
  -2  -2   6       4817.54       4891.26       102.12 o                         
  -1  -2   6       1234.41       1261.44        57.02 o                         
   0  -2   6       1746.97       1755.89        69.45 o                         
   1  -2   6       1106.28       1144.75        91.04 o                         
   2  -2   6       9124.00       9247.95       107.35 o                         
   3  -2   6        643.39        644.20        61.52 o                         
   4  -2   6       1259.39       1328.50        81.71 o                         
   5  -2   6         56.34         65.74        67.97 o                         
   6  -2   6       1738.65       1773.92        93.60 o                         
   7  -2   6         75.84        111.47        80.41 o                         
  -8  -1   6       1362.44       1469.49       119.78 o                         
  -7  -1   6         53.49         60.28        96.38 o                         
  -6  -1   6       1411.71       1484.72        75.91 o                         
  -5  -1   6        686.55        710.24        61.42 o                         
  -4  -1   6       6061.38       6060.90       153.46 o                         
  -3  -1   6         50.46         36.92        65.14 o                         
  -2  -1   6       6751.86       6839.77       117.09 o                         
  -1  -1   6       2158.55       2220.36        72.94 o                         
   0  -1   6       3156.92       3144.64        85.17 o                         
   1  -1   6        481.32        519.10        58.80 o                         
   2  -1   6       5884.65       5984.09       131.44 o                         
   3  -1   6       1254.02       1244.89        65.11 o                         
   4  -1   6       2503.94       2456.61        75.60 o                         
   5  -1   6       2105.06       2047.24        75.95 o                         
   6  -1   6       1095.86       1152.37        81.86 o                         
   7  -1   6        719.72        769.39        95.94 o                         
   8  -1   6        339.79        354.59       113.29 o                         
  -8   0   6        234.38        232.11        93.59 o                         
  -7   0   6       2493.98       2513.57       119.53 o                         
  -6   0   6        529.20        569.07        65.45 o                         
  -5   0   6       1884.64       1890.25        72.88 o                         
  -4   0   6        401.78        383.25        58.33 o                         
  -3   0   6       6540.37       6783.68       122.42 o                         
  -2   0   6       2432.35       2525.78        72.44 o                         
  -1   0   6      10497.30      10682.41       169.57 o                         
   0   0   6         79.78        113.40        61.39 o                         
   1   0   6       8222.75       8337.59       271.98 o                         
   2   0   6          1.36         24.94        73.99 o                         
   3   0   6       4873.57       4677.18       144.78 o                         
   4   0   6        116.52        139.09        59.43 o                         
   5   0   6       4039.07       4015.80        92.10 o                         
   6   0   6        329.29        333.80        83.15 o                         
   7   0   6       1307.82       1319.07       112.81 o                         
   8   0   6        197.77        186.68       115.83 o                         
  -8   1   6        127.36        127.50        91.82 o                         
  -7   1   6       1972.96       2007.82       109.22 o                         
  -6   1   6       1033.42       1039.29        69.34 o                         
  -5   1   6       2082.39       2072.11        69.16 o                         
  -4   1   6       3346.38       3334.59        86.28 o                         
  -3   1   6       7141.56       7126.30       121.19 o                         
  -2   1   6       1946.51       1993.62        75.77 o                         
  -1   1   6       2509.14       2585.08        77.25 o                         
   0   1   6       3248.80       3242.63        96.36 o                         
   1   1   6       5279.73       5558.25       117.15 o                         
   2   1   6       8756.59       8544.22       184.07 o                         
   3   1   6        576.99        584.18        68.74 o                         
   4   1   6       1604.65       1576.06        75.71 o                         
   5   1   6        811.47        806.44        71.43 o                         
   6   1   6       2652.83       2678.83       106.55 o                         
   7   1   6        309.80        342.24        88.50 o                         
   8   1   6       1189.32       1198.77       151.91 o                         
  -8   2   6       1002.99       1102.54       104.53 o                         
  -7   2   6          5.02         10.09        75.45 o                         
  -6   2   6       3170.67       3175.66        82.26 o                         
  -5   2   6        352.93        373.85        67.57 o                         
  -4   2   6       6433.73       6256.46        95.04 o                         
  -3   2   6        905.49        935.18        70.62 o                         
  -2   2   6       4128.05       4182.08       117.00 o                         
  -1   2   6         27.28         92.45        52.77 o                         
   0   2   6       6541.65       6700.00       234.66 o                         
   1   2   6         31.23         13.62        73.69 o                         
   2   2   6       8494.08       8715.57       157.55 o                         
   3   2   6       1128.74       1149.20       100.34 o                         
   4   2   6       4569.88       4467.19        99.89 o                         
   5   2   6        466.37        453.73        74.03 o                         
   6   2   6       1244.46       1162.40        80.46 o                         
   7   2   6        549.96        537.04        77.95 o                         
   8   2   6       1547.57       1499.24       106.99 o                         
   9   2   6        444.19        380.61       154.43 o                         
  -8   3   6        536.43        507.64       101.66 o                         
  -7   3   6        926.91       1002.11        86.10 o                         
  -6   3   6        530.86        574.51        78.76 o                         
  -5   3   6       1807.96       1715.11        81.90 o                         
  -4   3   6       2484.41       2523.83       103.90 o                         
  -3   3   6       5303.17       5456.73        97.22 o                         
  -2   3   6       2961.75       3141.57       121.86 o                         
  -1   3   6       4140.86       4125.91       139.74 o                         
   0   3   6       1431.52       1387.35       136.16 o                         
   1   3   6       4175.45       4159.74       110.34 o                         
   2   3   6        621.41        619.29        63.84 o                         
   3   3   6       8407.95       8446.14       155.40 o                         
   4   3   6       1264.27       1297.54        71.21 o                         
   5   3   6       3674.48       3738.98       125.15 o                         
   6   3   6         82.08        113.76        72.60 o                         
   7   3   6       3030.62       3039.75       107.56 o                         
   8   3   6         32.54         28.04       106.36 o                         
   9   3   6       1029.35       1126.29       112.17 o                         
  -8   4   6          1.40         24.58       110.41 o                         
  -7   4   6       1867.55       1787.63       104.35 o                         
  -6   4   6        430.56        423.79        84.43 o                         
  -5   4   6       3038.65       2976.70        96.45 o                         
  -4   4   6         25.12         42.88        62.20 o                         
  -3   4   6       3948.33       3857.37       103.90 o                         
  -2   4   6        476.64        499.34        67.43 o                         
  -1   4   6       8245.91       8411.98       192.82 o                         
   0   4   6       3174.23       3217.75       116.66 o                         
   1   4   6       7428.72       7597.38       121.90 o                         
   2   4   6       4763.37       4667.12        89.27 o                         
   3   4   6       2730.02       2699.88        91.63 o                         
   4   4   6       1175.09       1140.51        82.50 o                         
   5   4   6       2680.38       2636.05       105.97 o                         
   6   4   6       2558.03       2692.05       167.33 o                         
   7   4   6        717.25        776.65       106.87 o                         
   8   4   6       1322.81       1151.58       152.30 o                         
   9   4   6        323.63        365.36       152.96 o                         
  -7   5   6        423.80        422.85        84.51 o                         
  -6   5   6       2268.76       2310.89        87.65 o                         
  -5   5   6        341.13        370.46        70.69 o                         
  -4   5   6       4840.81       4711.59        94.10 o                         
  -3   5   6         36.03         46.34        58.63 o                         
  -2   5   6       4050.23       4125.25       105.39 o                         
  -1   5   6       2413.59       2470.37        99.38 o                         
   0   5   6       8455.70       8446.79       114.74 o                         
   1   5   6       1178.83       1225.77        64.37 o                         
   2   5   6       5413.73       5375.25        83.53 o                         
   3   5   6          0.77          0.04        58.57 o                         
   4   5   6       5301.56       5348.41       118.37 o                         
   5   5   6        309.95        289.94        67.19 o                         
   6   5   6       2202.37       2214.36       109.99 o                         
   7   5   6        100.36         49.37       129.70 o                         
   8   5   6       2046.29       2156.40       178.98 o                         
   9   5   6        157.25        181.11       155.06 o                         
  -7   6   6        291.78        239.82        98.39 o                         
  -6   6   6       1244.98       1206.84       103.33 o                         
  -5   6   6        801.62        831.24        79.60 o                         
  -4   6   6       2972.21       2943.98        85.86 o                         
  -3   6   6       1551.46       1535.71        64.03 o                         
  -2   6   6       1543.40       1540.00        60.68 o                         
  -1   6   6       3054.69       3041.80        91.38 o                         
   0   6   6       1257.88       1277.91        74.45 o                         
   1   6   6       3781.66       3820.22        69.74 o                         
   2   6   6       3151.29       3139.81        76.05 o                         
   3   6   6       3029.04       3171.51        92.78 o                         
   4   6   6       1366.58       1495.03        92.42 o                         
   5   6   6       3640.07       3750.67        98.41 o                         
   6   6   6        315.92        314.31        84.85 o                         
   7   6   6       1696.74       1653.97       134.95 o                         
   8   6   6        219.90        199.65       146.45 o                         
   9   6   6       1342.13       1440.70       176.31 o                         
  -7   7   6        965.08       1016.74       126.03 o                         
  -6   7   6         32.01         69.50       102.66 o                         
  -5   7   6       1533.85       1546.87       123.82 o                         
  -4   7   6        112.08        147.10        68.27 o                         
  -3   7   6       4195.74       4170.17        84.89 o                         
  -2   7   6         55.42         67.11        56.55 o                         
  -1   7   6       4673.48       4700.14        84.24 o                         
   0   7   6        189.77        193.78        56.72 o                         
   1   7   6       3140.79       3193.34        70.89 o                         
   2   7   6        390.59        402.95        54.86 o                         
   3   7   6       5596.43       5688.09       113.01 o                         
   4   7   6        928.47       1000.27        80.19 o                         
   5   7   6       3324.82       3417.58       109.82 o                         
   6   7   6        798.89        798.57        96.48 o                         
   7   7   6       1576.90       1594.74       139.65 o                         
   8   7   6        863.73        889.17       162.67 o                         
   9   7   6        816.55        657.31       167.34 o                         
  -6   8   6        780.21        864.77       122.76 o                         
  -5   8   6        533.65        506.98       115.67 o                         
  -4   8   6       1540.23       1532.68        98.78 o                         
  -3   8   6       1314.31       1266.29        65.84 o                         
  -2   8   6       1254.06       1275.37        65.52 o                         
  -1   8   6        443.21        453.18        54.13 o                         
   0   8   6       6540.04       6671.10       103.42 o                         
   1   8   6        753.20        812.43        54.17 o                         
   2   8   6       3804.89       3888.44        90.16 o                         
   3   8   6        176.84        189.00        58.81 o                         
   4   8   6       5546.71       5492.69       133.78 o                         
   5   8   6         22.58         34.29        75.78 o                         
   6   8   6       1543.03       1527.08       103.74 o                         
   7   8   6          1.87          0.42       126.17 o                         
   8   8   6       2416.58       2690.38       295.49 o                         
   9   8   6          7.72        -13.03       160.80 o                         
  -5   9   6        200.17        244.37       139.84 o                         
  -4   9   6       2124.82       2132.59       124.14 o                         
  -3   9   6        457.94        464.74        77.38 o                         
  -2   9   6       1761.54       1685.37        61.92 o                         
  -1   9   6        632.93        617.48        55.82 o                         
   0   9   6       2689.40       2694.56        73.09 o                         
   1   9   6       1256.81       1215.55        59.61 o                         
   2   9   6       2134.65       2153.54        78.17 o                         
   3   9   6       2483.79       2556.06        74.34 o                         
   4   9   6       1587.56       1524.34       102.06 o                         
   5   9   6       1279.99       1297.59        89.15 o                         
   6   9   6        738.62        776.53        98.36 o                         
   7   9   6       1099.27       1141.49       134.46 o                         
   8   9   6        636.91        697.14       179.19 o                         
  -5  10   6        969.41       1156.50       157.19 o                         
  -4  10   6        112.46        117.85        94.90 o                         
  -3  10   6       1760.17       1724.78       103.89 o                         
  -2  10   6         64.25         96.93        60.10 o                         
  -1  10   6       1756.55       1781.75        63.02 o                         
   0  10   6         94.44         77.70        71.24 o                         
   1  10   6       3686.20       3663.76        77.92 o                         
   2  10   6         24.66         23.13        55.68 o                         
   3  10   6       2618.59       2638.28        83.16 o                         
   4  10   6         68.92         61.76        76.19 o                         
   5  10   6       2389.38       2473.30       121.61 o                         
   6  10   6         36.14         67.78       112.89 o                         
   7  10   6       1613.47       1530.71       222.78 o                         
   8  10   6        194.01        249.93       241.81 o                         
  -4  11   6        242.51        200.15        97.25 o                         
  -3  11   6        792.93        802.25       101.00 o                         
  -2  11   6        837.17        838.83        71.73 o                         
  -1  11   6       1157.78       1213.63        74.18 o                         
   0  11   6       1116.97       1063.67        80.43 o                         
   1  11   6        624.53        633.66        66.98 o                         
   2  11   6       2254.31       2218.89        84.65 o                         
   3  11   6        812.00        789.73        80.33 o                         
   4  11   6       1374.28       1340.23        81.43 o                         
   5  11   6        395.47        306.64       116.51 o                         
   6  11   6       1848.48       1995.27       128.24 o                         
   7  11   6        264.55        287.36       141.72 o                         
   8  11   6       1046.02        904.32       181.62 o                         
  -3  12   6          1.93        -49.05       112.43 o                         
  -2  12   6       1146.29       1103.66        80.42 o                         
  -1  12   6         49.66         55.83        82.74 o                         
   0  12   6       1548.70       1468.11        93.54 o                         
   1  12   6        453.80        427.52        73.61 o                         
   2  12   6       2783.41       2857.05       121.60 o                         
   3  12   6        180.28        165.46        72.55 o                         
   4  12   6       1060.14       1079.35        94.60 o                         
   5  12   6        626.55        655.74        96.47 o                         
   6  12   6       1281.54       1328.73       120.88 o                         
   7  12   6        264.64        283.00       116.07 o                         
  -1  13   6       1208.80       1248.20       109.48 o                         
   0  13   6         73.61        104.72        85.38 o                         
   1  13   6       1136.95       1129.50       100.02 o                         
   2  13   6        151.51        159.06        83.67 o                         
   3  13   6       1735.31       1763.15       102.62 o                         
   4  13   6         12.11         30.13        80.37 o                         
   5  13   6       1229.46       1231.19       112.94 o                         
   6  13   6          7.49         13.71        91.89 o                         
   1  14   6        798.31        876.89       109.90 o                         
   2  14   6        539.12        527.93        99.20 o                         
   3  14   6        656.92        612.73       101.66 o                         
   4  14   6        303.85        318.84        89.07 o                         
  -4  -8   7        152.49         87.43       110.60 o                         
  -3  -8   7       1033.59       1002.78       112.51 o                         
  -2  -8   7         49.24         55.03        88.69 o                         
  -1  -8   7       1592.64       1461.89       103.48 o                         
   0  -8   7        109.05        114.47       107.47 o                         
   1  -8   7        890.87        933.26       147.14 o                         
  -5  -7   7       1017.73       1089.91       112.01 o                         
  -4  -7   7        483.05        456.71       111.01 o                         
  -3  -7   7        828.08        893.04        97.84 o                         
  -2  -7   7       1084.46       1089.55        83.62 o                         
  -1  -7   7       1625.41       1718.96        97.75 o                         
   0  -7   7        783.35        789.45       107.24 o                         
   1  -7   7        301.44        328.33       114.65 o                         
   2  -7   7        918.83       1158.37       119.77 o                         
   3  -7   7        577.03        742.83       105.82 o                         
  -6  -6   7       1492.56       1603.72       129.36 o                         
  -5  -6   7          6.53         34.21        93.15 o                         
  -4  -6   7       2040.35       2033.56        89.82 o                         
  -3  -6   7         57.28         68.33        72.32 o                         
  -2  -6   7       2045.35       1999.64       109.28 o                         
  -1  -6   7         19.20         15.10        77.96 o                         
   0  -6   7       2140.67       2200.95       139.00 o                         
   1  -6   7        133.29        161.06       113.26 o                         
   2  -6   7       1231.00       1365.59       116.63 o                         
   3  -6   7        230.30        225.89        94.20 o                         
   4  -6   7        982.77       1107.68       109.46 o                         
  -7  -5   7        789.55        719.56       108.46 o                         
  -6  -5   7        717.81        682.14        99.20 o                         
  -5  -5   7        874.15        801.10        89.64 o                         
  -4  -5   7        335.97        279.22       105.56 o                         
  -3  -5   7       2270.04       2280.10        86.00 o                         
  -2  -5   7        779.33        734.06        72.36 o                         
  -1  -5   7       1781.45       1826.29        91.13 o                         
   0  -5   7        548.11        581.03        73.80 o                         
   1  -5   7       1597.44       1561.29        89.31 o                         
   2  -5   7        317.97        320.05        64.66 o                         
   3  -5   7       1949.04       2029.22       115.62 o                         
   4  -5   7         35.48         65.32       109.51 o                         
   5  -5   7        916.31        900.38       116.85 o                         
  -7  -4   7       1262.46       1449.13       124.24 o                         
  -6  -4   7        172.09        201.11        72.12 o                         
  -5  -4   7       1545.50       1570.09        92.09 o                         
  -4  -4   7        186.00        212.56        78.25 o                         
  -3  -4   7       3321.87       3271.65        86.74 o                         
  -2  -4   7        240.44        212.28        59.96 o                         
  -1  -4   7       2657.80       2612.91        78.33 o                         
   0  -4   7        835.33        815.48        72.23 o                         
   1  -4   7       2074.05       2124.73        70.72 o                         
   2  -4   7        712.01        717.20        78.42 o                         
   3  -4   7       1561.13       1605.19        77.66 o                         
   4  -4   7       1079.42       1100.17       100.23 o                         
   5  -4   7        778.27        725.16       117.36 o                         
   6  -4   7        578.49        613.01       108.22 o                         
  -8  -3   7        852.88        814.45       121.42 o                         
  -7  -3   7        425.52        389.06       110.10 o                         
  -6  -3   7       1491.84       1438.73        94.94 o                         
  -5  -3   7        258.21        266.62        66.12 o                         
  -4  -3   7       2795.88       2812.55       102.41 o                         
  -3  -3   7        250.55        223.23        56.17 o                         
  -2  -3   7       3900.25       3826.19        91.42 o                         
  -1  -3   7        254.61        272.68        52.99 o                         
   0  -3   7       6142.82       6187.79       103.80 o                         
   1  -3   7          0.66         16.50        53.78 o                         
   2  -3   7       1860.67       1880.71        75.27 o                         
   3  -3   7         57.41         53.81        65.26 o                         
   4  -3   7       2997.02       3065.84        96.81 o                         
   5  -3   7         33.54         53.83        83.64 o                         
   6  -3   7       1070.35       1151.93       103.43 o                         
  -8  -2   7       1397.43       1481.62       158.32 o                         
  -7  -2   7        222.37        254.42       126.99 o                         
  -6  -2   7       1026.61       1077.94        75.54 o                         
  -5  -2   7       1614.30       1649.19        89.54 o                         
  -4  -2   7       3296.77       3230.66        95.00 o                         
  -3  -2   7       1356.06       1306.19       105.62 o                         
  -2  -2   7       2045.24       2025.46        66.63 o                         
  -1  -2   7       3038.15       3039.55        75.24 o                         
   0  -2   7       1870.01       1926.52        60.84 o                         
   1  -2   7       1561.72       1629.98        84.31 o                         
   2  -2   7        673.75        731.73        65.91 o                         
   3  -2   7       3765.75       3708.99        80.11 o                         
   4  -2   7        778.18        745.46        74.94 o                         
   5  -2   7       1103.87       1158.81        81.85 o                         
   6  -2   7        200.10        269.00        87.11 o                         
   7  -2   7       1281.82       1445.69       122.83 o                         
  -8  -1   7         54.28         92.16        97.54 o                         
  -7  -1   7       1801.40       1906.43       103.85 o                         
  -6  -1   7          3.01         -7.31        56.28 o                         
  -5  -1   7       2104.37       2095.35        73.46 o                         
  -4  -1   7         21.50         40.65        55.73 o                         
  -3  -1   7       5492.84       5384.74       102.94 o                         
  -2  -1   7        568.80        567.44        66.04 o                         
  -1  -1   7       3393.14       3417.58        75.87 o                         
   0  -1   7         33.48         69.97        51.31 o                         
   1  -1   7       5072.65       5234.83        91.52 o                         
   2  -1   7        139.48        160.77       101.37 o                         
   3  -1   7       2819.97       2723.25        81.88 o                         
   4  -1   7       1003.00        945.56        69.44 o                         
   5  -1   7       2434.49       2401.58       103.20 o                         
   6  -1   7        322.15        305.40        95.29 o                         
   7  -1   7        944.56        941.62       105.49 o                         
  -8   0   7        686.24        789.89        99.61 o                         
  -7   0   7        676.63        719.72        79.93 o                         
  -6   0   7        970.22        992.11        63.11 o                         
  -5   0   7       1086.31       1050.94        74.44 o                         
  -4   0   7       3004.65       2980.69        71.14 o                         
  -3   0   7       1650.44       1743.67        71.56 o                         
  -2   0   7       3355.02       3398.19        76.97 o                         
  -1   0   7       2284.44       2316.44        82.57 o                         
   0   0   7       3714.74       3753.01        96.60 o                         
   1   0   7        315.94        305.24        67.35 o                         
   2   0   7       5455.40       5711.02       112.99 o                         
   3   0   7        242.64        231.27        81.91 o                         
   4   0   7       4819.98       4740.19       102.60 o                         
   5   0   7         77.84         76.14        72.88 o                         
   6   0   7       2039.73       1988.88       103.40 o                         
   7   0   7          1.77         -3.88       108.31 o                         
   8   0   7       1482.23       1463.47       137.25 o                         
  -8   1   7       1134.61       1113.83       104.21 o                         
  -7   1   7         49.08         37.47        92.86 o                         
  -6   1   7       2566.90       2549.97        85.63 o                         
  -5   1   7         55.92         64.31        61.04 o                         
  -4   1   7       2856.30       2885.56        77.90 o                         
  -3   1   7       1836.84       1889.44        70.06 o                         
  -2   1   7       6607.93       6638.67       103.09 o                         
  -1   1   7        328.28        319.92        54.40 o                         
   0   1   7       4055.95       4073.94        98.71 o                         
   1   1   7       4821.29       5096.76        98.51 o                         
   2   1   7       6168.41       6142.61       134.36 o                         
   3   1   7       1876.12       1827.32        77.43 o                         
   4   1   7        686.60        637.33        75.37 o                         
   5   1   7       2568.10       2461.66       102.94 o                         
   6   1   7       1681.03       1640.45        84.47 o                         
   7   1   7        893.38        879.94       104.82 o                         
   8   1   7        277.62        258.03       114.03 o                         
  -8   2   7        264.48        223.14        95.62 o                         
  -7   2   7       1486.31       1610.35        90.47 o                         
  -6   2   7        414.14        440.23        87.30 o                         
  -5   2   7       2911.58       2814.63        79.92 o                         
  -4   2   7        128.52        136.97        56.37 o                         
  -3   2   7       6327.70       6160.47       122.23 o                         
  -2   2   7        349.80        327.49        59.05 o                         
  -1   2   7       4314.73       4402.30       116.59 o                         
   0   2   7         15.32         24.96        49.23 o                         
   1   2   7       6844.50       6890.02       110.42 o                         
   2   2   7        666.87        704.40        64.83 o                         
   3   2   7       4467.49       4467.92       109.38 o                         
   4   2   7         56.83         69.36        62.55 o                         
   5   2   7       4650.16       4495.73       120.82 o                         
   6   2   7        134.97        142.82        69.94 o                         
   7   2   7       1433.16       1478.98       106.66 o                         
   8   2   7        143.58        147.25        99.74 o                         
  -8   3   7        369.12        366.81       101.22 o                         
  -7   3   7       1222.08       1269.21        95.36 o                         
  -6   3   7        348.40        322.86        75.15 o                         
  -5   3   7       1472.95       1525.42        97.53 o                         
  -4   3   7       2113.92       2118.78        74.00 o                         
  -3   3   7       1875.10       1877.52        72.85 o                         
  -2   3   7       1812.65       1813.39        72.53 o                         
  -1   3   7       4116.15       4159.26       107.47 o                         
   0   3   7       5586.90       5774.50       108.12 o                         
   1   3   7        900.99        899.64        56.56 o                         
   2   3   7       3360.02       3369.98       127.98 o                         
   3   3   7       2193.37       2288.36        90.00 o                         
   4   3   7       3073.18       3068.27        97.74 o                         
   5   3   7        968.68        939.55        72.33 o                         
   6   3   7       3485.36       3407.87       101.93 o                         
   7   3   7        284.77        311.12        93.89 o                         
   8   3   7       1378.56       1480.16       109.23 o                         
   9   3   7         57.89         61.55       103.06 o                         
  -8   4   7       1181.53       1236.72       129.06 o                         
  -7   4   7         36.00         66.32        89.16 o                         
  -6   4   7       1351.42       1287.60       127.03 o                         
  -5   4   7         21.45         26.78        84.76 o                         
  -4   4   7       4068.38       3953.11       108.97 o                         
  -3   4   7          9.09         19.69        62.16 o                         
  -2   4   7       4821.83       4910.17        96.33 o                         
  -1   4   7         66.12         84.01        69.52 o                         
   0   4   7       6036.24       6121.97       123.89 o                         
   1   4   7        764.91        773.77        62.52 o                         
   2   4   7       5398.52       5356.11       102.45 o                         
   3   4   7       1991.74       1973.59        94.81 o                         
   4   4   7       5417.73       5443.95       112.96 o                         
   5   4   7        813.11        773.05        70.36 o                         
   6   4   7       2496.40       2602.88        98.76 o                         
   7   4   7        700.37        768.95       111.68 o                         
   8   4   7       1212.79       1363.23       150.71 o                         
   9   4   7        599.10        639.91       124.82 o                         
  -7   5   7        460.93        469.69        88.44 o                         
  -6   5   7        933.09        932.30        95.93 o                         
  -5   5   7       1449.00       1460.11        80.75 o                         
  -4   5   7        780.84        777.40        68.30 o                         
  -3   5   7       3231.46       3223.95        90.68 o                         
  -2   5   7       1242.52       1284.43        68.54 o                         
  -1   5   7       7170.12       7321.32       137.09 o                         
   0   5   7        342.67        342.43        51.68 o                         
   1   5   7       4010.18       4049.55        85.51 o                         
   2   5   7        730.99        752.00        57.82 o                         
   3   5   7      10164.47      10139.79       138.30 o                         
   4   5   7         30.40         62.07        57.65 o                         
   5   5   7       3323.02       3472.48        99.93 o                         
   6   5   7         21.62         37.41        87.78 o                         
   7   5   7       2053.10       1941.63       164.02 o                         
   8   5   7         46.67         62.68       111.81 o                         
   9   5   7       1281.09       1185.99       135.67 o                         
  -7   6   7        966.41       1006.27       152.64 o                         
  -6   6   7         99.97        121.49       128.76 o                         
  -5   6   7       2312.73       2152.87        91.63 o                         
  -4   6   7        542.30        500.21        67.25 o                         
  -3   6   7       2875.93       2729.89       102.89 o                         
  -2   6   7       1268.32       1324.25        59.21 o                         
  -1   6   7       4988.13       5038.51        81.54 o                         
   0   6   7       1470.32       1522.45        70.14 o                         
   1   6   7        846.21        828.33        56.07 o                         
   2   6   7       3776.66       3816.18        85.10 o                         
   3   6   7       5035.09       4973.59        98.76 o                         
   4   6   7       2180.24       2216.92        73.33 o                         
   5   6   7       1549.49       1537.19        81.56 o                         
   6   6   7       2145.19       2261.49       112.99 o                         
   7   6   7        813.56        864.73       132.88 o                         
   8   6   7        685.05        706.23       164.76 o                         
   9   6   7        382.81        333.11       162.46 o                         
  -6   7   7       1181.74       1089.45       154.19 o                         
  -5   7   7        115.21        147.66        76.05 o                         
  -4   7   7       1885.63       1793.58        76.42 o                         
  -3   7   7          4.62          8.92        55.40 o                         
  -2   7   7       3429.57       3372.67        78.68 o                         
  -1   7   7        224.06        213.20        54.60 o                         
   0   7   7       5308.06       5375.73       100.92 o                         
   1   7   7        128.84        116.47        51.38 o                         
   2   7   7       5696.17       5690.33       105.70 o                         
   3   7   7         71.28        113.98        62.42 o                         
   4   7   7       3394.72       3519.32        90.85 o                         
   5   7   7          3.44         -7.68        68.16 o                         
   6   7   7       3503.67       3549.82       110.80 o                         
   7   7   7        264.15        254.71       130.70 o                         
   8   7   7       1601.66       1575.40       169.62 o                         
   9   7   7        146.97        174.86       152.26 o                         
  -6   8   7        945.79        894.18       164.26 o                         
  -5   8   7        710.45        749.08       103.49 o                         
  -4   8   7        704.92        646.08        79.16 o                         
  -3   8   7       1037.74       1045.87        65.13 o                         
  -2   8   7       2223.39       2199.69        73.34 o                         
  -1   8   7       1878.12       1903.60        71.69 o                         
   0   8   7       1330.91       1313.54        58.09 o                         
   1   8   7       2222.04       2315.64        76.89 o                         
   2   8   7       1759.61       1771.60        69.58 o                         
   3   8   7       7128.48       7408.82       116.11 o                         
   4   8   7        504.04        544.45        62.41 o                         
   5   8   7       1515.32       1548.71        96.59 o                         
   6   8   7        765.31        762.93       103.04 o                         
   7   8   7       2188.60       2237.23       154.72 o                         
   8   8   7        140.01        121.68       157.95 o                         
   9   8   7       1115.11       1100.60       189.43 o                         
  -5   9   7        832.47        784.83       118.28 o                         
  -4   9   7         23.71         58.91        93.94 o                         
  -3   9   7       3180.30       3148.21        92.37 o                         
  -2   9   7        113.45         96.34        57.94 o                         
  -1   9   7       2627.07       2567.20        75.57 o                         
   0   9   7        722.57        714.25        61.19 o                         
   1   9   7       3915.78       3956.84        74.13 o                         
   2   9   7        288.10        285.45        65.54 o                         
   3   9   7       3776.35       3763.83        81.59 o                         
   4   9   7       1233.53       1326.65       103.22 o                         
   5   9   7       2348.87       2380.33        93.85 o                         
   6   9   7        600.53        661.34       106.24 o                         
   7   9   7        720.65        725.38       155.47 o                         
   8   9   7        398.60        527.55       217.97 o                         
  -5  10   7        243.32        221.81       122.39 o                         
  -4  10   7        955.71        997.76       116.11 o                         
  -3  10   7        579.35        563.52        83.39 o                         
  -2  10   7       2304.12       2336.68        76.15 o                         
  -1  10   7        253.97        260.33        55.48 o                         
   0  10   7       3024.24       2992.71        84.89 o                         
   1  10   7         49.12         64.72        54.78 o                         
   2  10   7       2112.95       2175.96        68.77 o                         
   3  10   7         73.13         77.61        60.01 o                         
   4  10   7       3553.39       3729.98       136.56 o                         
   5  10   7        264.16        251.48        83.37 o                         
   6  10   7       1984.91       1974.99       134.82 o                         
   7  10   7         36.81         64.70       147.89 o                         
   8  10   7        900.71        938.46       175.51 o                         
  -4  11   7        633.80        618.02       105.68 o                         
  -3  11   7        295.36        338.05        94.55 o                         
  -2  11   7       1312.58       1317.08        83.45 o                         
  -1  11   7        652.42        637.07        66.07 o                         
   0  11   7       1530.39       1468.96        93.56 o                         
   1  11   7        852.95        865.88        70.18 o                         
   2  11   7       1665.06       1675.30        72.15 o                         
   3  11   7       1622.19       1640.62        71.86 o                         
   4  11   7       1042.39       1081.74        97.11 o                         
   5  11   7        400.57        400.15       110.85 o                         
   6  11   7       1102.25       1086.02       143.75 o                         
   7  11   7       1208.98       1441.30       239.98 o                         
  -3  12   7       1126.15       1173.78       110.46 o                         
  -2  12   7         27.44         52.97        79.05 o                         
  -1  12   7       1125.78       1106.71        77.63 o                         
   0  12   7        217.56        209.36        86.86 o                         
   1  12   7       2455.23       2483.88        83.12 o                         
   2  12   7         93.91        112.36        70.61 o                         
   3  12   7       2494.19       2484.31        87.11 o                         
   4  12   7         49.73         28.97        72.94 o                         
   5  12   7       1569.13       1670.03       131.46 o                         
   6  12   7         46.43         52.50       104.54 o                         
   7  12   7        939.95        890.47       125.50 o                         
  -1  13   7        458.22        399.54        93.20 o                         
   0  13   7        849.35        786.61       102.75 o                         
   1  13   7        526.34        497.96       100.93 o                         
   2  13   7       1329.89       1401.71        93.67 o                         
   3  13   7        474.63        381.98        97.05 o                         
   4  13   7       1397.21       1389.07        83.69 o                         
   5  13   7        258.53        271.41        87.34 o                         
   6  13   7        891.40        915.37       152.67 o                         
   1  14   7        362.89        364.02       102.07 o                         
   2  14   7        821.17        835.18        96.33 o                         
   3  14   7         96.70         96.44        94.08 o                         
   4  14   7        929.78        912.88        90.09 o                         
  -4  -7   8        753.12        709.54       170.16 o                         
  -3  -7   8         80.72         59.32       103.87 o                         
  -2  -7   8       1622.55       1675.84       103.53 o                         
  -1  -7   8        387.81        387.29        93.43 o                         
   0  -7   8        682.83        688.86        97.26 o                         
   1  -7   8        410.14        435.57        99.48 o                         
   2  -7   8        913.96       1033.44       161.61 o                         
  -5  -6   8       1258.86       1408.19       133.32 o                         
  -4  -6   8         49.48         63.49       107.15 o                         
  -3  -6   8       1117.38       1118.04        93.94 o                         
  -2  -6   8        102.91        112.95        97.30 o                         
  -1  -6   8       2501.81       2519.04       104.34 o                         
   0  -6   8          6.59         30.47        95.39 o                         
   1  -6   8       1623.48       1739.14       115.05 o                         
   2  -6   8         27.91         82.97       135.75 o                         
   3  -6   8        784.75        745.28       121.52 o                         
  -6  -5   8        327.20        412.89        95.11 o                         
  -5  -5   8       1182.64       1239.31        96.22 o                         
  -4  -5   8        861.20        804.28       124.06 o                         
  -3  -5   8        623.75        635.76        80.15 o                         
  -2  -5   8       1041.12       1072.82        78.50 o                         
  -1  -5   8       1051.51       1089.53        86.81 o                         
   0  -5   8       1026.13       1006.37        78.22 o                         
   1  -5   8        512.99        512.35        97.23 o                         
   2  -5   8       1445.01       1525.58       115.52 o                         
   3  -5   8        378.19        419.77        88.21 o                         
   4  -5   8        823.56        957.59       123.06 o                         
  -7  -4   8          0.27         29.89       138.99 o                         
  -6  -4   8       1324.46       1377.43        96.92 o                         
  -5  -4   8          6.74         16.52        79.61 o                         
  -4  -4   8       1442.35       1434.70        81.22 o                         
  -3  -4   8         14.86         62.62        75.68 o                         
  -2  -4   8       3373.91       3300.72        95.22 o                         
  -1  -4   8        460.73        453.40        68.29 o                         
   0  -4   8       1338.25       1348.62        67.97 o                         
   1  -4   8          6.15         40.33        68.00 o                         
   2  -4   8       2542.42       2631.95        91.97 o                         
   3  -4   8        438.57        446.19        86.96 o                         
   4  -4   8       1131.41       1247.51       107.64 o                         
   5  -4   8        392.67        461.92       120.07 o                         
  -7  -3   8        904.67        941.91       136.69 o                         
  -6  -3   8        583.59        548.28        99.65 o                         
  -5  -3   8        802.44        710.21        85.02 o                         
  -4  -3   8        887.74        854.51        68.97 o                         
  -3  -3   8       1478.52       1453.35        81.65 o                         
  -2  -3   8        660.76        700.86        67.60 o                         
  -1  -3   8       4208.62       4167.89        80.65 o                         
   0  -3   8        511.71        529.45        69.42 o                         
   1  -3   8       1669.26       1704.66        72.39 o                         
   2  -3   8         63.73         92.40        57.27 o                         
   3  -3   8       3520.05       3560.32       101.54 o                         
   4  -3   8        169.45        195.22        91.95 o                         
   5  -3   8       1489.37       1582.17       110.82 o                         
   6  -3   8         11.11         27.82       121.18 o                         
  -7  -2   8       1479.44       1613.60       169.80 o                         
  -6  -2   8         88.49         72.86        74.58 o                         
  -5  -2   8       2024.61       1915.53       100.15 o                         
  -4  -2   8        485.32        473.42        79.29 o                         
  -3  -2   8       2189.28       2093.66        87.92 o                         
  -2  -2   8        926.68        877.98        71.47 o                         
  -1  -2   8       3533.40       3618.45        87.92 o                         
   0  -2   8       1094.23       1042.09        59.29 o                         
   1  -2   8       2946.03       2934.78       101.08 o                         
   2  -2   8       2069.94       2047.66        71.89 o                         
   3  -2   8        874.56        922.09        73.39 o                         
   4  -2   8       1112.88       1126.38        74.43 o                         
   5  -2   8        894.24        951.24        97.71 o                         
   6  -2   8       1045.00       1036.56       110.74 o                         
  -7  -1   8        238.35        258.86        91.32 o                         
  -6  -1   8       1826.94       1956.41        85.03 o                         
  -5  -1   8        352.34        349.38        61.13 o                         
  -4  -1   8       3214.90       3218.49        87.60 o                         
  -3  -1   8          3.10          0.17        62.40 o                         
  -2  -1   8       2975.52       3003.36        75.58 o                         
  -1  -1   8         21.51         21.71        55.35 o                         
   0  -1   8       4206.44       4222.45        89.98 o                         
   1  -1   8        129.02        138.53        53.80 o                         
   2  -1   8       4266.12       4213.76       146.84 o                         
   3  -1   8        684.46        698.36        77.11 o                         
   4  -1   8       2523.65       2520.57        84.89 o                         
   5  -1   8          6.77         23.74        86.02 o                         
   6  -1   8       1761.93       1840.17       130.68 o                         
   7  -1   8        142.59        192.10       122.29 o                         
  -8   0   8        712.49        775.91       110.33 o                         
  -7   0   8        421.31        423.97        81.77 o                         
  -6   0   8       1039.35        990.94        78.12 o                         
  -5   0   8        512.38        514.08        61.18 o                         
  -4   0   8       1391.85       1420.19        64.23 o                         
  -3   0   8       2508.46       2517.89        81.06 o                         
  -2   0   8       2077.63       2082.59        73.09 o                         
  -1   0   8       2587.49       2658.18        71.24 o                         
   0   0   8       1832.17       1836.14        61.93 o                         
   1   0   8       3185.08       3151.72        84.23 o                         
   2   0   8       1523.15       1580.54        77.06 o                         
   3   0   8       2275.20       2346.01       193.17 o                         
   4   0   8        575.55        559.69        71.04 o                         
   5   0   8       3086.39       3063.64        82.79 o                         
   6   0   8        531.46        509.87        98.93 o                         
   7   0   8       1204.38       1167.07       125.80 o                         
  -8   1   8         27.15         42.80        97.78 o                         
  -7   1   8       1414.66       1474.48        86.51 o                         
  -6   1   8         17.31          1.34        64.05 o                         
  -5   1   8       2247.90       2220.14        77.60 o                         
  -4   1   8         59.40         88.67        55.01 o                         
  -3   1   8       3217.57       3217.57        71.98 o                         
  -2   1   8        202.12        220.47        55.12 o                         
  -1   1   8       6412.87       6345.72       113.81 o                         
   0   1   8        603.30        637.89        63.13 o                         
   1   1   8       5658.13       5722.10       102.05 o                         
   2   1   8       1063.04       1101.64        76.83 o                         
   3   1   8       3231.41       3125.12        99.55 o                         
   4   1   8        814.62        696.75        97.09 o                         
   5   1   8       3891.13       3770.63       106.54 o                         
   6   1   8        776.31        730.22        86.67 o                         
   7   1   8        757.30        714.48       102.23 o                         
   8   1   8        385.72        345.62       113.32 o                         
  -8   2   8        382.01        421.35       100.83 o                         
  -7   2   8        798.40        815.92       121.06 o                         
  -6   2   8       1213.75       1200.77        70.78 o                         
  -5   2   8        778.16        762.98        63.56 o                         
  -4   2   8       2615.07       2588.42        71.71 o                         
  -3   2   8        409.69        419.73        58.88 o                         
  -2   2   8       4838.13       4871.08        88.76 o                         
  -1   2   8       1349.94       1363.19        73.64 o                         
   0   2   8       8043.49       8271.08       149.93 o                         
   1   2   8        304.55        318.82        59.51 o                         
   2   2   8       4193.33       4314.35        86.78 o                         
   3   2   8        104.22        125.09        57.48 o                         
   4   2   8       4999.81       4765.63       109.94 o                         
   5   2   8          5.68         -1.78        81.93 o                         
   6   2   8       2595.00       2486.86       107.80 o                         
   7   2   8          9.29         14.74        94.64 o                         
   8   2   8       1047.09       1017.44       126.72 o                         
  -7   3   8         21.95         22.34        91.59 o                         
  -6   3   8       1876.64       1914.52        86.74 o                         
  -5   3   8        528.60        555.08        65.45 o                         
  -4   3   8       3336.16       3270.37        91.11 o                         
  -3   3   8        797.62        762.36        67.50 o                         
  -2   3   8       2065.94       2119.37        64.09 o                         
  -1   3   8       3386.88       3486.22        81.68 o                         
   0   3   8       4598.58       4680.45        87.79 o                         
   1   3   8       1424.13       1417.90        70.43 o                         
   2   3   8       2146.55       2196.93        78.41 o                         
   3   3   8       3430.46       3434.84        90.96 o                         
   4   3   8       3254.94       3026.46       115.27 o                         
   5   3   8       1726.40       1672.85        84.91 o                         
   6   3   8        970.94        941.97       108.26 o                         
   7   3   8        925.82        938.17       104.52 o                         
   8   3   8        601.16        635.82       105.25 o                         
  -7   4   8       1079.81       1094.55       118.67 o                         
  -6   4   8        174.72        199.71        79.46 o                         
  -5   4   8       1263.25       1215.42        87.17 o                         
  -4   4   8         19.73         10.41        62.74 o                         
  -3   4   8       5371.12       5284.85        95.64 o                         
  -2   4   8          1.10         13.70        51.23 o                         
  -1   4   8       4414.95       4460.98        94.72 o                         
   0   4   8         95.56        110.05        60.16 o                         
   1   4   8       8377.74       8447.37       110.97 o                         
   2   4   8          3.13         19.30        52.61 o                         
   3   4   8       4175.36       4129.01       103.06 o                         
   4   4   8        135.71        133.46        64.97 o                         
   5   4   8       4220.09       4075.53       112.31 o                         
   6   4   8        114.62        104.11        80.39 o                         
   7   4   8       2133.26       2191.60       111.17 o                         
   8   4   8         68.76         52.31       108.36 o                         
  -7   5   8        962.74       1058.74       118.29 o                         
  -6   5   8        540.56        595.67        81.53 o                         
  -5   5   8       1001.80       1026.81        82.33 o                         
  -4   5   8       1183.67       1127.15        75.83 o                         
  -3   5   8       1934.29       1935.06       101.86 o                         
  -2   5   8       1890.13       1925.41        76.68 o                         
  -1   5   8       2355.51       2350.61        73.68 o                         
   0   5   8       5568.53       5472.75       106.72 o                         
   1   5   8       2453.76       2455.20        75.05 o                         
   2   5   8       3926.63       3951.96        91.05 o                         
   3   5   8       1393.34       1360.81        66.58 o                         
   4   5   8       5787.33       5670.80       116.41 o                         
   5   5   8        605.30        628.17        61.91 o                         
   6   5   8       1863.47       1836.51        97.91 o                         
   7   5   8        432.53        440.77        90.86 o                         
   8   5   8       1382.63       1482.31       130.03 o                         
  -7   6   8         64.34         72.40       115.34 o                         
  -6   6   8       1849.67       1954.97       122.69 o                         
  -5   6   8         47.50         42.73        73.57 o                         
  -4   6   8       1478.02       1368.17        82.14 o                         
  -3   6   8        312.25        299.90        63.97 o                         
  -2   6   8       7353.58       7168.26       120.40 o                         
  -1   6   8        262.08        255.00        60.29 o                         
   0   6   8       4255.90       4266.40        75.57 o                         
   1   6   8       1227.51       1217.22        58.56 o                         
   2   6   8       5836.47       5702.58        83.41 o                         
   3   6   8        530.99        547.98        58.04 o                         
   4   6   8       2771.24       2762.87        73.20 o                         
   5   6   8       1438.52       1504.96        90.90 o                         
   6   6   8       2144.75       2182.20       104.68 o                         
   7   6   8        419.91        426.33       111.15 o                         
   8   6   8        815.50        855.35       116.87 o                         
   9   6   8        400.32        401.75       116.29 o                         
  -6   7   8        362.83        358.75        96.30 o                         
  -5   7   8       1402.33       1380.94        82.92 o                         
  -4   7   8        579.00        592.12        68.63 o                         
  -3   7   8       2681.86       2688.83        81.63 o                         
  -2   7   8        346.82        348.87        66.24 o                         
  -1   7   8       3883.00       3809.23        83.53 o                         
   0   7   8        332.26        334.66        56.82 o                         
   1   7   8       5821.76       5812.73        95.01 o                         
   2   7   8        148.96        148.65        49.03 o                         
   3   7   8       2798.81       2771.91        84.61 o                         
   4   7   8        138.45        133.01        56.66 o                         
   5   7   8       4318.28       4283.81        91.05 o                         
   6   7   8        117.44        130.84       100.66 o                         
   7   7   8       1489.95       1577.72        99.78 o                         
   8   7   8          3.34         33.81       218.64 o                         
  -6   8   8        119.36        124.10       117.49 o                         
  -5   8   8        788.93        745.13        93.69 o                         
  -4   8   8        342.99        354.37        72.29 o                         
  -3   8   8       1848.54       1913.05        72.91 o                         
  -2   8   8       1747.82       1671.32        70.96 o                         
  -1   8   8       3359.28       3319.98        76.18 o                         
   0   8   8        635.12        667.11        68.88 o                         
   1   8   8       2565.99       2488.78        68.83 o                         
   2   8   8       1854.27       1932.39        61.20 o                         
   3   8   8       2679.68       2761.43        89.57 o                         
   4   8   8       1839.17       1892.49        73.36 o                         
   5   8   8       1300.95       1337.08        68.48 o                         
   6   8   8       1067.42       1223.23       130.20 o                         
   7   8   8        853.93        888.27       212.29 o                         
  -5   9   8         53.52         26.50       112.76 o                         
  -4   9   8       1563.55       1525.15       103.59 o                         
  -3   9   8        109.33        122.87        68.25 o                         
  -2   9   8       3199.32       3129.65        81.92 o                         
  -1   9   8          1.78         11.97        62.26 o                         
   0   9   8       2750.17       2744.91        71.37 o                         
   1   9   8         26.13          7.93        63.93 o                         
   2   9   8       5403.80       5579.58        99.94 o                         
   3   9   8         53.29         68.35        59.44 o                         
   4   9   8       2990.27       3124.31        77.76 o                         
   5   9   8        211.80        184.26        70.19 o                         
   6   9   8       2164.99       2235.78       104.65 o                         
   7   9   8         70.72        102.66       130.21 o                         
   8   9   8        901.01        940.24       263.82 o                         
  -4  10   8        642.30        587.31       101.31 o                         
  -3  10   8       1528.40       1516.32        96.76 o                         
  -2  10   8        864.10        940.71        68.34 o                         
  -1  10   8       2045.33       1995.79        75.08 o                         
   0  10   8       1908.11       1870.94        72.94 o                         
   1  10   8       1760.91       1757.93        74.39 o                         
   2  10   8        402.36        410.13        55.42 o                         
   3  10   8       2649.02       2724.98        89.91 o                         
   4  10   8        728.37        732.84        70.24 o                         
   5  10   8       1687.26       1649.49        94.63 o                         
   6  10   8        162.14        159.25       110.02 o                         
   7  10   8       1261.14       1313.97       125.32 o                         
   8  10   8         67.08         98.68       219.81 o                         
  -4  11   8         55.61         40.96       115.97 o                         
  -3  11   8       1411.49       1441.33        96.94 o                         
  -2  11   8        145.37        162.32        92.70 o                         
  -1  11   8       2017.22       2001.33        83.49 o                         
   0  11   8         79.78         77.94        68.54 o                         
   1  11   8       1990.15       1961.67        91.02 o                         
   2  11   8        989.98       1043.84        69.82 o                         
   3  11   8       1998.02       2030.83        98.41 o                         
   4  11   8        102.26        104.63        68.79 o                         
   5  11   8       1093.97       1174.69        91.25 o                         
   6  11   8        608.70        588.73       133.77 o                         
   7  11   8       1098.92       1233.08       129.63 o                         
  -3  12   8         66.95         44.69       136.92 o                         
  -2  12   8       1064.97       1089.84        97.42 o                         
  -1  12   8        362.67        379.10        86.14 o                         
   0  12   8       2050.01       1991.46       116.74 o                         
   1  12   8        291.55        270.38        79.19 o                         
   2  12   8       1285.56       1347.50        95.89 o                         
   3  12   8         26.60         47.70        69.82 o                         
   4  12   8       2014.79       2144.07        95.09 o                         
   5  12   8         61.82         44.71        76.08 o                         
   6  12   8       1230.15       1192.67       115.37 o                         
   7  12   8          0.24         47.09       122.68 o                         
  -1  13   8        327.04        339.28       102.04 o                         
   0  13   8       1085.72       1008.35        94.99 o                         
   1  13   8        520.72        511.30        79.93 o                         
   2  13   8        704.14        738.72        87.66 o                         
   3  13   8        839.66        856.08       114.27 o                         
   4  13   8       1099.24       1175.31        82.48 o                         
   5  13   8        656.27        668.87        91.74 o                         
   6  13   8        277.13        258.59        86.70 o                         
   1  14   8       1318.63       1277.99       112.16 o                         
   2  14   8          0.64        -16.77        99.60 o                         
   3  14   8        799.35        711.91        94.38 o                         
   4  14   8        122.96        120.94        90.15 o                         
  -4  -6   9        566.26        596.81       112.03 o                         
  -3  -6   9        402.20        398.83       104.65 o                         
  -2  -6   9       1166.01       1198.29       111.61 o                         
  -1  -6   9        155.35        155.40        88.89 o                         
   0  -6   9       1453.02       1485.97       142.62 o                         
   1  -6   9        103.21        110.95       130.56 o                         
   2  -6   9       1208.58       1387.58       121.77 o                         
  -5  -5   9        148.48        162.34        87.97 o                         
  -4  -5   9       1274.57       1177.22       128.51 o                         
  -3  -5   9        479.67        496.09        97.79 o                         
  -2  -5   9       1258.09       1220.05        82.42 o                         
  -1  -5   9        453.00        494.25        85.36 o                         
   0  -5   9        896.16        935.05        84.79 o                         
   1  -5   9        843.91        820.39       109.59 o                         
   2  -5   9       1185.42       1155.15       102.88 o                         
   3  -5   9        529.72        522.92       124.29 o                         
  -6  -4   9        113.92        150.22        83.93 o                         
  -5  -4   9        809.12        777.74        86.52 o                         
  -4  -4   9         89.38         72.35        84.51 o                         
  -3  -4   9       2502.17       2665.10       133.08 o                         
  -2  -4   9          7.06         42.59        68.52 o                         
  -1  -4   9       1288.71       1361.74        94.35 o                         
   0  -4   9          4.21         16.46        76.56 o                         
   1  -4   9       2700.66       2806.28       102.96 o                         
   2  -4   9          0.30         -4.92        85.64 o                         
   3  -4   9       1373.35       1320.50       115.90 o                         
   4  -4   9         30.52         35.33       111.41 o                         
  -6  -3   9        477.14        560.05        85.36 o                         
  -5  -3   9        547.58        542.23        66.66 o                         
  -4  -3   9        783.90        717.02        77.22 o                         
  -3  -3   9       1346.98       1307.61        82.83 o                         
  -2  -3   9       1050.80        996.97        87.23 o                         
  -1  -3   9        914.05        950.29        68.53 o                         
   0  -3   9       1947.52       1956.84        82.82 o                         
   1  -3   9       1099.90       1159.28        75.66 o                         
   2  -3   9       1745.04       1784.01        84.15 o                         
   3  -3   9        414.91        379.58       109.64 o                         
   4  -3   9       1214.70       1256.49       119.82 o                         
   5  -3   9        284.73        315.23       111.49 o                         
  -7  -2   9          3.46         -0.68       104.61 o                         
  -6  -2   9       1633.27       1708.74        75.47 o                         
  -5  -2   9          0.19         15.09        70.46 o                         
  -4  -2   9       2028.01       1965.03        80.92 o                         
  -3  -2   9         39.67         26.29        63.15 o                         
  -2  -2   9       2214.72       2226.75        71.84 o                         
  -1  -2   9        310.13        306.95        63.17 o                         
   0  -2   9       4370.97       4376.42        82.80 o                         
   1  -2   9        425.46        402.00        77.62 o                         
   2  -2   9       2530.80       2593.65        88.32 o                         
   3  -2   9        611.88        645.16        80.41 o                         
   4  -2   9       1806.52       1975.82       142.76 o                         
   5  -2   9        310.55        388.52       108.94 o                         
   6  -2   9        692.77        743.20       126.64 o                         
  -7  -1   9        747.91        816.54        86.93 o                         
  -6  -1   9        441.43        425.09        68.33 o                         
  -5  -1   9       1287.45       1299.91        69.01 o                         
  -4  -1   9        902.89        921.31        65.27 o                         
  -3  -1   9       3675.17       3655.72        90.92 o                         
  -2  -1   9        205.11        238.14        67.97 o                         
  -1  -1   9       2870.99       2841.40        83.10 o                         
   0  -1   9        426.90        416.87        69.48 o                         
   1  -1   9       4363.64       4400.62        83.97 o                         
   2  -1   9         90.97        116.38        90.14 o                         
   3  -1   9       2121.97       2141.02        84.96 o                         
   4  -1   9        120.04        122.86       104.59 o                         
   5  -1   9       2411.22       2344.20       153.13 o                         
   6  -1   9         10.25         27.13       123.75 o                         
  -7   0   9        858.45        867.52        84.22 o                         
  -6   0   9        398.59        388.49        73.36 o                         
  -5   0   9       2466.13       2425.35        79.84 o                         
  -4   0   9        169.69        151.50        60.34 o                         
  -3   0   9       1248.98       1254.75        66.17 o                         
  -2   0   9       1814.91       1831.02        80.12 o                         
  -1   0   9       3885.06       3889.80        88.92 o                         
   0   0   9       1951.04       1992.93        69.66 o                         
   1   0   9       1540.90       1616.31        69.57 o                         
   2   0   9       1344.71       1378.77        69.29 o                         
   3   0   9       2546.17       2534.60       116.15 o                         
   4   0   9        996.22        948.14        90.30 o                         
   5   0   9       1079.87       1076.21        93.19 o                         
   6   0   9       1067.13       1100.98       119.30 o                         
   7   0   9        445.43        479.55       121.82 o                         
  -7   1   9         35.36         46.10        73.65 o                         
  -6   1   9       1830.61       1781.85        77.06 o                         
  -5   1   9        174.15        187.87        63.58 o                         
  -4   1   9       2025.90       2050.48        74.73 o                         
  -3   1   9         25.97         38.45        53.08 o                         
  -2   1   9       4749.13       4576.47        93.45 o                         
  -1   1   9        494.44        509.68        67.08 o                         
   0   1   9       3934.85       3925.48        86.41 o                         
   1   1   9        106.65        138.40        57.33 o                         
   2   1   9       6450.86       6436.49       122.93 o                         
   3   1   9          5.68         23.61        65.11 o                         
   4   1   9       2077.73       1819.23       196.09 o                         
   5   1   9        213.77        283.56        86.76 o                         
   6   1   9       2275.32       2319.55       111.75 o                         
   7   1   9         29.93         -4.48       114.34 o                         
  -7   2   9        349.25        384.25        86.52 o                         
  -6   2   9       1088.41       1055.96        71.86 o                         
  -5   2   9        999.12        973.32        66.83 o                         
  -4   2   9       2579.75       2587.69        88.67 o                         
  -3   2   9       1577.87       1584.88        65.00 o                         
  -2   2   9        470.02        434.04        56.28 o                         
  -1   2   9       3950.76       3923.60        98.37 o                         
   0   2   9       3854.53       3981.10       106.77 o                         
   1   2   9       3819.90       3791.75        81.73 o                         
   2   2   9       1641.02       1597.30        75.88 o                         
   3   2   9       4150.99       4051.41       105.37 o                         
   4   2   9        619.47        638.54        75.49 o                         
   5   2   9       2265.61       2225.69       116.83 o                         
   6   2   9        170.86        181.95        89.18 o                         
   7   2   9        974.89        871.98       104.09 o                         
   8   2   9        141.42        117.78       119.27 o                         
  -7   3   9       1215.68       1229.32        84.17 o                         
  -6   3   9          3.05         43.27        80.01 o                         
  -5   3   9       2396.33       2436.03        83.99 o                         
  -4   3   9        198.83        226.64        64.34 o                         
  -3   3   9       3859.56       3898.55        85.44 o                         
  -2   3   9        193.91        204.86        52.53 o                         
  -1   3   9       7298.72       7488.64       111.73 o                         
   0   3   9       1390.52       1361.41        67.30 o                         
   1   3   9       2709.82       2727.95        81.15 o                         
   2   3   9        257.77        260.51        58.48 o                         
   3   3   9       4722.83       4563.35       109.29 o                         
   4   3   9       1010.21        992.75        71.17 o                         
   5   3   9       1768.66       1698.01        85.51 o                         
   6   3   9        691.37        728.47        96.07 o                         
   7   3   9        925.73        984.66       117.16 o                         
   8   3   9        354.30        350.34       120.96 o                         
  -7   4   9        459.93        472.44        98.62 o                         
  -6   4   9       1262.40       1234.02        95.00 o                         
  -5   4   9        243.57        259.25        86.29 o                         
  -4   4   9       2699.78       2544.44        84.27 o                         
  -3   4   9       1097.70       1051.65        62.54 o                         
  -2   4   9       1490.85       1462.48        67.13 o                         
  -1   4   9         84.33         94.94        56.20 o                         
   0   4   9      11867.59      11759.71       121.43 o                         
   1   4   9        799.20        811.96        56.78 o                         
   2   4   9       1952.59       1902.98        74.02 o                         
   3   4   9         62.73        103.07        54.76 o                         
   4   4   9       3616.78       3536.11        93.38 o                         
   5   4   9        339.26        337.22        85.06 o                         
   6   4   9       2386.61       2357.38       108.88 o                         
   7   4   9         10.60         45.24       104.00 o                         
   8   4   9       1186.86       1284.87       129.76 o                         
  -7   5   9        192.47        141.84        99.90 o                         
  -6   5   9       1446.41       1498.21        96.86 o                         
  -5   5   9        385.89        370.31        87.10 o                         
  -4   5   9       1713.66       1604.95       125.57 o                         
  -3   5   9        923.49        981.31        86.14 o                         
  -2   5   9       2750.68       2735.89        77.97 o                         
  -1   5   9       1344.76       1375.06        86.31 o                         
   0   5   9       5347.64       5266.83       134.30 o                         
   1   5   9        897.59        864.94        62.40 o                         
   2   5   9       2844.47       2786.25        85.20 o                         
   3   5   9       3237.49       3121.43       116.77 o                         
   4   5   9       1642.92       1568.41        82.33 o                         
   5   5   9        937.89        904.47        79.78 o                         
   6   5   9       1133.98       1091.74       116.73 o                         
   7   5   9       1404.77       1377.44       107.13 o                         
   8   5   9        398.35        397.38       121.91 o                         
  -6   6   9         91.72        133.88        90.74 o                         
  -5   6   9       1873.92       1846.97        89.38 o                         
  -4   6   9        296.68        275.00        70.22 o                         
  -3   6   9       3470.58       3551.88       102.09 o                         
  -2   6   9          0.83          8.53        57.54 o                         
  -1   6   9       4285.38       4308.16        79.63 o                         
   0   6   9        142.91        155.62        58.02 o                         
   1   6   9       5145.22       5206.08        83.86 o                         
   2   6   9        447.53        499.70        60.86 o                         
   3   6   9       6385.70       6054.77       135.35 o                         
   4   6   9        672.22        668.03        81.71 o                         
   5   6   9       1832.68       1791.50        73.16 o                         
   6   6   9        156.34        209.37        96.02 o                         
   7   6   9       1564.90       1651.60       127.33 o                         
   8   6   9        114.23        159.59       111.51 o                         
  -6   7   9        747.60        710.63       103.42 o                         
  -5   7   9       1300.39       1344.58        89.52 o                         
  -4   7   9        715.77        671.69        80.67 o                         
  -3   7   9       1284.84       1252.98        78.25 o                         
  -2   7   9       3508.95       3496.73       112.48 o                         
  -1   7   9       2068.55       2042.04        75.47 o                         
   0   7   9       3366.43       3444.40        72.34 o                         
   1   7   9       1008.51       1052.28        60.05 o                         
   2   7   9       1635.24       1663.02        65.38 o                         
   3   7   9        890.62        889.10        61.32 o                         
   4   7   9       3281.10       3300.45        83.00 o                         
   5   7   9        354.57        343.23        67.87 o                         
   6   7   9       1991.08       2000.00       148.95 o                         
   7   7   9         77.29         80.00       101.73 o                         
   8   7   9        800.18        922.73       192.29 o                         
  -5   8   9         57.76         55.09        79.93 o                         
  -4   8   9       1518.99       1418.08        86.67 o                         
  -3   8   9        106.49        118.14        75.32 o                         
  -2   8   9       2641.55       2670.04        84.70 o                         
  -1   8   9        130.67        130.07        63.46 o                         
   0   8   9       3212.79       3267.61        73.60 o                         
   1   8   9        936.78        969.25        53.81 o                         
   2   8   9       4371.63       4394.60        84.68 o                         
   3   8   9        394.45        407.15        57.89 o                         
   4   8   9        935.32       1014.35        62.07 o                         
   5   8   9        320.83        364.56        72.36 o                         
   6   8   9       2356.62       2467.89        93.60 o                         
   7   8   9        803.55        874.01       145.30 o                         
   8   8   9        446.81        501.03       132.85 o                         
  -5   9   9       1111.02       1124.26       135.87 o                         
  -4   9   9        297.03        270.33        87.27 o                         
  -3   9   9       1872.43       1839.48       102.88 o                         
  -2   9   9        213.95        246.94        72.08 o                         
  -1   9   9       1509.57       1466.29        69.90 o                         
   0   9   9        817.67        861.36        69.86 o                         
   1   9   9       4468.37       4489.34        83.76 o                         
   2   9   9        481.09        454.34        57.09 o                         
   3   9   9       1886.49       1946.62        72.71 o                         
   4   9   9         74.09         75.79        58.08 o                         
   5   9   9       2570.66       2771.10       103.78 o                         
   6   9   9        125.38        105.03       102.79 o                         
   7   9   9       1480.70       1572.98       121.27 o                         
   8   9   9         41.39         35.39       147.25 o                         
  -4  10   9        231.42        241.00       106.55 o                         
  -3  10   9       1512.87       1526.43       144.94 o                         
  -2  10   9        596.20        598.47        85.49 o                         
  -1  10   9       1619.02       1611.88        95.15 o                         
   0  10   9       1018.96       1061.94        72.34 o                         
   1  10   9       1728.55       1782.64        88.59 o                         
   2  10   9       1014.89       1027.86        67.57 o                         
   3  10   9       1744.52       1813.30        71.16 o                         
   4  10   9       1403.53       1430.99        84.52 o                         
   5  10   9        622.38        628.45        86.06 o                         
   6  10   9       1241.14       1302.51        99.17 o                         
   7  10   9        276.16        293.09       104.98 o                         
  -3  11   9        168.26        130.30       114.63 o                         
  -2  11   9       2147.89       2262.12       111.56 o                         
  -1  11   9         27.72         30.31        80.23 o                         
   0  11   9       2440.38       2509.15        98.01 o                         
   1  11   9          5.55         20.85        73.57 o                         
   2  11   9       1691.06       1748.41        74.96 o                         
   3  11   9         24.46         43.23        58.63 o                         
   4  11   9       1448.58       1486.60        85.55 o                         
   5  11   9        183.93        193.20        79.75 o                         
   6  11   9       1681.17       1640.48       105.04 o                         
   7  11   9        202.25        168.37       105.94 o                         
  -2  12   9        351.50        298.33        94.98 o                         
  -1  12   9       1039.55       1093.82        87.23 o                         
   0  12   9        923.80        995.85        84.54 o                         
   1  12   9       1246.38       1269.05       100.96 o                         
   2  12   9        137.03        153.46        70.58 o                         
   3  12   9       1169.61       1173.00        70.96 o                         
   4  12   9        491.46        453.66        83.34 o                         
   5  12   9       1097.34       1119.86        88.50 o                         
   6  12   9         46.53          7.04       131.88 o                         
  -1  13   9        976.43       1008.26       112.31 o                         
   0  13   9         52.79         37.37        91.02 o                         
   1  13   9       1290.13       1337.96       104.65 o                         
   2  13   9        204.91        229.96        84.77 o                         
   3  13   9       1187.93       1147.46        86.07 o                         
   4  13   9        329.91        308.86        85.65 o                         
   5  13   9        617.10        642.87        92.16 o                         
   1  14   9        106.94        114.84       107.47 o                         
   2  14   9       1293.07       1366.63        94.06 o                         
   3  14   9         15.64          7.64        87.03 o                         
  -4  -5  10         29.38         40.90        92.04 o                         
  -3  -5  10       1191.67       1261.74       109.55 o                         
  -2  -5  10         21.29         13.00        93.93 o                         
  -1  -5  10       1516.61       1487.33       106.60 o                         
   0  -5  10        317.91        324.67        84.75 o                         
   1  -5  10       1374.09       1447.35       105.31 o                         
   2  -5  10        138.17        176.57       116.13 o                         
  -5  -4  10        271.57        241.51        85.98 o                         
  -4  -4  10       1370.03       1378.92        96.15 o                         
  -3  -4  10        325.07        315.69        86.25 o                         
  -2  -4  10       1426.65       1452.65        94.61 o                         
  -1  -4  10        144.72        141.43        78.88 o                         
   0  -4  10       1519.43       1562.02        95.01 o                         
   1  -4  10         73.18         59.42        78.87 o                         
   2  -4  10       1722.41       1656.65       120.07 o                         
   3  -4  10         24.91         31.81        93.83 o                         
  -5  -3  10        205.59        246.14        71.29 o                         
  -4  -3  10       1480.30       1464.29        79.67 o                         
  -3  -3  10        530.79        514.14        80.93 o                         
  -2  -3  10       1038.33       1033.37        86.81 o                         
  -1  -3  10        651.28        682.37        81.46 o                         
   0  -3  10       1505.72       1421.67        83.97 o                         
   1  -3  10        806.04        841.51        78.63 o                         
   2  -3  10       1144.68       1124.97        95.86 o                         
   3  -3  10        610.10        638.64        93.68 o                         
   4  -3  10        623.45        704.89       141.28 o                         
  -6  -2  10         55.30         82.66        74.69 o                         
  -5  -2  10       1283.09       1292.51        99.10 o                         
  -4  -2  10         35.68         39.67        63.72 o                         
  -3  -2  10       2497.83       2347.84        94.27 o                         
  -2  -2  10        128.69        149.09        72.75 o                         
  -1  -2  10       2122.84       2044.01        94.03 o                         
   0  -2  10          9.94         37.00        69.32 o                         
   1  -2  10       2483.19       2491.20        98.84 o                         
   2  -2  10          1.08        -12.62        78.54 o                         
   3  -2  10       2571.80       2567.19       106.38 o                         
   4  -2  10         55.39          6.47       135.66 o                         
   5  -2  10       1005.38       1002.52       153.14 o                         
  -6  -1  10        389.73        423.17        83.67 o                         
  -5  -1  10        878.12        830.00        83.06 o                         
  -4  -1  10       1323.05       1366.34        96.86 o                         
  -3  -1  10       1648.98       1725.89        78.74 o                         
  -2  -1  10       1330.28       1328.45        83.71 o                         
  -1  -1  10        790.32        714.83        73.77 o                         
   0  -1  10       2904.19       2913.10        81.84 o                         
   1  -1  10       1290.74       1283.43        79.78 o                         
   2  -1  10       1845.14       1942.15       108.40 o                         
   3  -1  10        596.73        655.50        79.42 o                         
   4  -1  10       1478.80       1439.80       121.77 o                         
   5  -1  10        145.52        181.93       139.60 o                         
   6  -1  10       1110.76       1090.77       157.80 o                         
  -6   0  10       1678.12       1742.29        88.79 o                         
  -5   0  10         54.40         57.64        65.82 o                         
  -4   0  10       2488.33       2503.62        78.51 o                         
  -3   0  10        233.57        228.38        66.06 o                         
  -2   0  10       3253.41       3089.38       100.56 o                         
  -1   0  10         49.99         65.03        60.02 o                         
   0   0  10       2806.90       2806.33        72.53 o                         
   1   0  10       1165.85       1129.40        69.13 o                         
   2   0  10       2377.94       2271.41        76.44 o                         
   3   0  10        275.68        290.51        99.53 o                         
   4   0  10       1438.87       1406.11        96.97 o                         
   5   0  10        358.43        334.40       140.77 o                         
   6   0  10        933.23       1015.65       153.39 o                         
  -7   1  10        555.75        557.18        85.80 o                         
  -6   1  10        401.46        438.63        74.36 o                         
  -5   1  10       1991.92       2023.62        97.82 o                         
  -4   1  10        317.43        304.48        65.19 o                         
  -3   1  10       2086.41       2082.52        77.87 o                         
  -2   1  10        471.04        524.89        71.94 o                         
  -1   1  10       2535.75       2573.98        86.46 o                         
   0   1  10        322.04        350.65        62.86 o                         
   1   1  10       4686.72       4494.18        97.90 o                         
   2   1  10        271.70        221.92        68.77 o                         
   3   1  10       2178.22       2123.01        92.92 o                         
   4   1  10         72.32         70.82       112.91 o                         
   5   1  10       1386.98       1345.41       143.93 o                         
   6   1  10          1.18         40.54        99.33 o                         
   7   1  10       1386.09       1352.32       132.17 o                         
  -7   2  10        623.99        678.22        91.91 o                         
  -6   2  10        319.09        341.25        73.34 o                         
  -5   2  10       2008.42       1954.90        80.86 o                         
  -4   2  10        357.00        345.30        73.59 o                         
  -3   2  10       2266.40       2340.13        71.82 o                         
  -2   2  10        902.48        891.99        59.27 o                         
  -1   2  10       3323.48       3310.35       111.93 o                         
   0   2  10        959.30       1056.02        76.86 o                         
   1   2  10       2064.06       2079.81        72.08 o                         
   2   2  10       1549.51       1531.63        71.44 o                         
   3   2  10       2389.26       2324.46        92.81 o                         
   4   2  10       1730.02       1674.32        95.65 o                         
   5   2  10        751.11        715.65       128.12 o                         
   6   2  10        942.90        858.48        98.12 o                         
   7   2  10        295.34        310.58       106.93 o                         
  -7   3  10        138.80        203.97       108.79 o                         
  -6   3  10       1538.58       1511.50        93.43 o                         
  -5   3  10         25.79         16.34        73.06 o                         
  -4   3  10       1952.52       1989.97        83.38 o                         
  -3   3  10        384.22        379.16        70.09 o                         
  -2   3  10       5354.12       5211.44       106.03 o                         
  -1   3  10         62.86         72.74        64.66 o                         
   0   3  10       3834.24       3753.44        97.34 o                         
   1   3  10         36.37         29.24        50.61 o                         
   2   3  10       4188.39       4078.08        83.94 o                         
   3   3  10          2.90         17.45        61.65 o                         
   4   3  10       3076.63       2938.40       104.28 o                         
   5   3  10        236.21        204.23        89.02 o                         
   6   3  10       1092.77       1022.94       113.87 o                         
   7   3  10        407.41        349.84        99.24 o                         
  -6   4  10       1114.39       1151.55       114.08 o                         
  -5   4  10       1343.33       1452.59       107.47 o                         
  -4   4  10       1191.06       1247.65        84.95 o                         
  -3   4  10       1465.79       1488.62        68.20 o                         
  -2   4  10       2062.80       2017.68        76.30 o                         
  -1   4  10       2552.36       2577.19        75.43 o                         
   0   4  10       1004.72        967.12        76.89 o                         
   1   4  10       3402.36       3452.73       111.79 o                         
   2   4  10        715.21        716.84        57.49 o                         
   3   4  10       1972.85       1890.28        72.95 o                         
   4   4  10        402.09        355.08        72.69 o                         
   5   4  10       2116.95       2029.56       121.00 o                         
   6   4  10        194.28        186.21        91.87 o                         
   7   4  10       1201.14       1202.49       152.38 o                         
   8   4  10         33.21         20.81       119.57 o                         
  -6   5  10          0.30         -0.63       119.65 o                         
  -5   5  10       2035.68       1974.54       204.22 o                         
  -4   5  10        128.94        156.08        83.68 o                         
  -3   5  10       2374.92       2385.04        87.92 o                         
  -2   5  10        334.85        360.85        64.44 o                         
  -1   5  10       2864.01       2954.49       122.26 o                         
   0   5  10        105.24         97.19        62.24 o                         
   1   5  10       3824.79       3784.60        90.07 o                         
   2   5  10        923.59        893.07        65.96 o                         
   3   5  10       3392.05       3338.66        99.43 o                         
   4   5  10        503.51        485.01        71.28 o                         
   5   5  10        943.51        991.22        99.75 o                         
   6   5  10        511.63        532.95       127.87 o                         
   7   5  10       1013.91       1041.52       106.23 o                         
   8   5  10        680.25        629.31       130.80 o                         
  -6   6  10       1125.43       1244.94       104.20 o                         
  -5   6  10        421.09        406.98        88.40 o                         
  -4   6  10       1450.88       1386.31        88.80 o                         
  -3   6  10       1088.22       1039.68        80.44 o                         
  -2   6  10       3342.70       3300.80        88.94 o                         
  -1   6  10        109.52        136.67        60.89 o                         
   0   6  10       1581.26       1534.65        71.08 o                         
   1   6  10        785.03        752.79        55.96 o                         
   2   6  10       5736.61       5633.96       112.30 o                         
   3   6  10         61.65         63.77        71.87 o                         
   4   6  10       2178.89       2099.62        89.79 o                         
   5   6  10         13.26          2.80        80.44 o                         
   6   6  10       2462.91       2361.86       120.54 o                         
   7   6  10          4.49        -21.35       128.68 o                         
   8   6  10        951.36        992.11       149.78 o                         
  -6   7  10        903.34        932.34       125.16 o                         
  -5   7  10        266.54        253.13        88.36 o                         
  -4   7  10       1787.57       1781.05        89.59 o                         
  -3   7  10        204.36        222.47        77.76 o                         
  -2   7  10       1821.26       1792.25        79.78 o                         
  -1   7  10       1899.62       1834.35        70.24 o                         
   0   7  10       3380.18       3400.83        85.46 o                         
   1   7  10       1449.26       1471.36        66.55 o                         
   2   7  10        977.68       1017.92        63.09 o                         
   3   7  10       1685.26       1640.32        66.33 o                         
   4   7  10       1730.02       1784.75        92.01 o                         
   5   7  10       1329.29       1352.33       125.63 o                         
   6   7  10        377.17        365.14       105.01 o                         
   7   7  10       1344.53       1355.23       119.11 o                         
   8   7  10        163.47        147.26       194.76 o                         
  -5   8  10       1922.63       1969.62       104.26 o                         
  -4   8  10         41.57         54.28        80.02 o                         
  -3   8  10       1851.97       1825.57        88.20 o                         
  -2   8  10         73.56         55.33        75.18 o                         
  -1   8  10       2622.69       2629.08        91.31 o                         
   0   8  10         13.69         40.92        57.20 o                         
   1   8  10       3577.63       3437.68        69.29 o                         
   2   8  10        297.38        297.04        59.92 o                         
   3   8  10       2031.51       1893.27        79.46 o                         
   4   8  10         56.95         60.95        58.92 o                         
   5   8  10       1756.14       1919.62       128.00 o                         
   6   8  10        276.36        266.38       136.15 o                         
   7   8  10       1344.57       1301.79       119.27 o                         
   8   8  10        190.12        180.95       116.40 o                         
  -5   9  10        649.29        630.24       122.99 o                         
  -4   9  10        670.65        711.01        98.04 o                         
  -3   9  10        836.21        870.06        88.20 o                         
  -2   9  10       1175.18       1053.80       137.60 o                         
  -1   9  10        226.81        249.24        69.76 o                         
   0   9  10       1777.73       1819.55        81.39 o                         
   1   9  10       1712.90       1681.77        64.83 o                         
   2   9  10       1865.29       1908.58        67.55 o                         
   3   9  10        163.50        194.48        84.55 o                         
   4   9  10       2085.47       2223.51        83.97 o                         
   5   9  10        369.22        339.99        82.94 o                         
   6   9  10       1426.89       1511.03        99.93 o                         
   7   9  10         14.54        -15.00       136.17 o                         
  -4  10  10       1475.70       1550.38       167.01 o                         
  -3  10  10         35.93         34.20        90.32 o                         
  -2  10  10       1610.36       1526.62       104.38 o                         
  -1  10  10        106.84         86.50        78.25 o                         
   0  10  10       1631.59       1715.63        78.75 o                         
   1  10  10        461.02        455.70        79.88 o                         
   2  10  10       1747.30       1706.49        73.66 o                         
   3  10  10        336.21        364.11        74.14 o                         
   4  10  10       2077.86       2056.21       118.41 o                         
   5  10  10        913.53        890.87        82.18 o                         
   6  10  10        708.26        742.41        90.55 o                         
   7  10  10        691.02        604.43       146.90 o                         
  -3  11  10        890.03        890.51       109.22 o                         
  -2  11  10        171.07        142.48        96.13 o                         
  -1  11  10       1450.47       1395.16       120.76 o                         
   0  11  10         82.68        110.18        77.37 o                         
   1  11  10       2866.05       2822.56        90.51 o                         
   2  11  10         48.25         45.80        81.61 o                         
   3  11  10       1341.16       1384.92        87.56 o                         
   4  11  10          0.16        -13.44        85.80 o                         
   5  11  10       1816.29       1833.66       102.67 o                         
   6  11  10          8.05         38.48        93.69 o                         
   7  11  10       1105.73       1004.74       118.97 o                         
  -2  12  10        207.92        183.38       105.44 o                         
  -1  12  10        711.12        699.88        91.26 o                         
   0  12  10        690.44        737.62        88.59 o                         
   1  12  10        899.89        917.55        86.59 o                         
   2  12  10        970.70        921.97        79.93 o                         
   3  12  10        566.26        613.76        85.16 o                         
   4  12  10       1045.19       1041.36        96.57 o                         
   5  12  10        299.92        292.68        80.48 o                         
   6  12  10        641.83        656.15       123.74 o                         
  -1  13  10          5.94          7.83       107.25 o                         
   0  13  10       1245.96       1235.81       108.29 o                         
   1  13  10         64.85         57.80        86.74 o                         
   2  13  10       1230.01       1235.56        93.22 o                         
   3  13  10          2.47         14.96        70.45 o                         
   4  13  10       1205.65       1266.47        85.76 o                         
   5  13  10        336.76        354.61        80.92 o                         
   2  14  10        182.91        178.42        93.66 o                         
  -3  -4  11       1105.61       1148.18       106.74 o                         
  -2  -4  11        646.84        720.87       128.84 o                         
  -1  -4  11        670.25        731.22        96.97 o                         
   0  -4  11        369.27        333.02        81.85 o                         
   1  -4  11       1153.50       1135.77        99.97 o                         
   2  -4  11        316.07        336.26       100.91 o                         
  -4  -3  11         14.65         41.21        74.93 o                         
  -3  -3  11       1409.17       1367.26        97.39 o                         
  -2  -3  11        215.87        225.04        84.30 o                         
  -1  -3  11       1478.38       1463.06        93.49 o                         
   0  -3  11         90.95        121.24        77.77 o                         
   1  -3  11       1172.67       1166.60        85.07 o                         
   2  -3  11        383.66        389.92        93.15 o                         
   3  -3  11        687.48        670.82       118.10 o                         
  -5  -2  11         86.40         95.34        76.76 o                         
  -4  -2  11       1505.83       1654.72        89.74 o                         
  -3  -2  11        331.51        377.25        81.84 o                         
  -2  -2  11       1138.62       1116.79       109.03 o                         
  -1  -2  11        263.50        276.27        73.11 o                         
   0  -2  11       1831.49       1850.52        94.83 o                         
   1  -2  11        187.68        183.44        75.87 o                         
   2  -2  11       1587.87       1625.79        88.99 o                         
   3  -2  11          6.82         24.38       103.07 o                         
   4  -2  11       1028.40       1205.66       105.19 o                         
  -5  -1  11        372.15        355.09        98.20 o                         
  -4  -1  11       2025.31       2082.51        92.02 o                         
  -3  -1  11        291.41        284.38        76.11 o                         
  -2  -1  11        906.89        930.23        92.73 o                         
  -1  -1  11        616.52        613.23        97.40 o                         
   0  -1  11       2339.07       2295.43        97.13 o                         
   1  -1  11        836.33        858.30        89.02 o                         
   2  -1  11        701.22        625.21       124.96 o                         
   3  -1  11       1032.61       1158.57       109.40 o                         
   4  -1  11        830.74        875.68       140.64 o                         
   5  -1  11        916.70        879.28       151.21 o                         
  -6   0  11        106.36         96.95        76.56 o                         
  -5   0  11       1352.40       1418.87        78.66 o                         
  -4   0  11         15.42         36.91        76.72 o                         
  -3   0  11       2527.90       2533.56        78.38 o                         
  -2   0  11         53.86         47.14        72.39 o                         
  -1   0  11       3507.55       3624.12       112.67 o                         
   0   0  11         32.15         34.08        77.70 o                         
   1   0  11       1536.27       1663.28        75.01 o                         
   2   0  11         70.23        102.91        70.42 o                         
   3   0  11       2389.25       2435.16       113.67 o                         
   4   0  11         44.25         37.96        98.54 o                         
   5   0  11       1059.23       1068.69       159.12 o                         
   6   0  11        285.38        262.49       238.76 o                         
  -6   1  11        731.14        783.91        78.22 o                         
  -5   1  11        658.20        679.28        75.01 o                         
  -4   1  11       1084.08       1140.80        75.23 o                         
  -3   1  11       1392.85       1369.78        83.96 o                         
  -2   1  11       1219.88       1192.92        89.64 o                         
  -1   1  11        901.73        950.90        69.05 o                         
   0   1  11       2365.19       2343.92        84.03 o                         
   1   1  11        276.04        264.04        71.04 o                         
   2   1  11       1643.68       1589.64        83.37 o                         
   3   1  11        516.95        515.42        78.01 o                         
   4   1  11       1421.13       1429.35       135.71 o                         
   5   1  11        103.80        124.77       106.46 o                         
   6   1  11       1315.05       1241.08       164.73 o                         
  -6   2  11       1153.38       1178.41        87.09 o                         
  -5   2  11         30.85         13.38        74.98 o                         
  -4   2  11       1694.58       1783.06        90.41 o                         
  -3   2  11        340.41        319.22        64.92 o                         
  -2   2  11       2341.84       2379.49        82.98 o                         
  -1   2  11         26.78         49.84        85.29 o                         
   0   2  11       2800.72       2745.89        81.12 o                         
   1   2  11        430.68        435.52        69.51 o                         
   2   2  11       1893.71       1854.98        96.46 o                         
   3   2  11        675.97        713.97        87.33 o                         
   4   2  11       1751.83       1732.15       111.16 o                         
   5   2  11        508.57        540.10       129.43 o                         
   6   2  11        664.93        743.47       150.20 o                         
  -6   3  11        397.35        417.39        92.61 o                         
  -5   3  11       1025.35       1068.20        83.47 o                         
  -4   3  11        354.28        365.52        70.64 o                         
  -3   3  11       2951.59       3014.69       106.06 o                         
  -2   3  11       1003.43       1004.77        71.95 o                         
  -1   3  11       1327.32       1357.91        78.75 o                         
   0   3  11          4.77        -15.88        77.87 o                         
   1   3  11       3482.65       3372.87        89.23 o                         
   2   3  11        645.99        623.84        66.72 o                         
   3   3  11       3520.05       3337.17       122.70 o                         
   4   3  11        125.40         90.98        84.87 o                         
   5   3  11       1657.89       1592.61       119.17 o                         
   6   3  11          3.34         11.64       147.31 o                         
   7   3  11       1312.21       1334.72       154.72 o                         
  -6   4  11        124.06         95.19        89.81 o                         
  -5   4  11        931.74        953.94        92.01 o                         
  -4   4  11        404.84        379.54        74.85 o                         
  -3   4  11       2637.37       2660.93        85.51 o                         
  -2   4  11       1038.02       1088.86        83.31 o                         
  -1   4  11       1829.78       1841.10        72.99 o                         
   0   4  11       1715.05       1598.48        96.36 o                         
   1   4  11       1854.73       1993.40       104.50 o                         
   2   4  11       1152.55       1113.70        65.38 o                         
   3   4  11        832.78        773.60        68.25 o                         
   4   4  11       2341.67       2276.30        88.73 o                         
   5   4  11        739.02        687.47        94.78 o                         
   6   4  11        810.20        707.21       142.11 o                         
   7   4  11        208.97        193.36       150.63 o                         
  -6   5  11       1235.61       1397.46       120.85 o                         
  -5   5  11         20.57         18.23        88.61 o                         
  -4   5  11       1885.40       1766.37       115.76 o                         
  -3   5  11          4.77         31.82        81.72 o                         
  -2   5  11       2741.95       2746.84        90.22 o                         
  -1   5  11        140.71        131.29        79.57 o                         
   0   5  11       2337.62       2255.99        92.69 o                         
   1   5  11        825.63        796.69        79.99 o                         
   2   5  11       3256.31       3057.34        98.05 o                         
   3   5  11         46.27         69.25        57.92 o                         
   4   5  11       1928.52       1890.02        84.82 o                         
   5   5  11        175.96        197.06        83.39 o                         
   6   5  11       1595.23       1486.46       119.20 o                         
   7   5  11        296.76        314.99       145.32 o                         
  -5   6  11        776.67        746.27        91.45 o                         
  -4   6  11        829.37        891.19       100.64 o                         
  -3   6  11       1084.93       1071.38       109.04 o                         
  -2   6  11        519.74        530.21        66.60 o                         
  -1   6  11       1811.61       1850.25        76.09 o                         
   0   6  11       1373.91       1357.17        70.62 o                         
   1   6  11       2004.94       1969.49        63.72 o                         
   2   6  11        390.17        375.82        61.09 o                         
   3   6  11       2808.01       2652.71        88.11 o                         
   4   6  11        306.36        287.96        72.54 o                         
   5   6  11       1591.02       1587.26       132.40 o                         
   6   6  11        174.05        187.98       102.94 o                         
   7   6  11       1825.46       1687.76       156.26 o                         
  -5   7  11       1267.95       1384.89       101.87 o                         
  -4   7  11          3.21         14.06        77.09 o                         
  -3   7  11       1993.95       2056.70       125.87 o                         
  -2   7  11        313.70        282.67        68.88 o                         
  -1   7  11       2396.54       2353.44        75.45 o                         
   0   7  11         85.80         93.93        54.96 o                         
   1   7  11       1382.15       1298.98        69.70 o                         
   2   7  11       1683.21       1641.40        69.57 o                         
   3   7  11       3593.32       3480.75        77.74 o                         
   4   7  11        554.78        565.79       100.37 o                         
   5   7  11        953.44        862.15       103.19 o                         
   6   7  11        950.73        940.81       113.83 o                         
   7   7  11        928.34       1037.86       125.43 o                         
  -5   8  11        228.71        205.06        98.41 o                         
  -4   8  11       1240.90       1305.05        90.70 o                         
  -3   8  11        327.83        285.37        89.96 o                         
  -2   8  11       2168.40       2186.29        95.86 o                         
  -1   8  11        106.09        129.44        60.52 o                         
   0   8  11       2579.48       2572.98        72.56 o                         
   1   8  11         39.41         42.34        54.22 o                         
   2   8  11       2846.05       2841.40        77.76 o                         
   3   8  11          9.77          6.77        59.39 o                         
   4   8  11       2478.13       2420.84        81.64 o                         
   5   8  11         26.39         66.95       119.24 o                         
   6   8  11       1556.05       1561.14       121.91 o                         
   7   8  11         22.57         79.05       113.46 o                         
  -4   9  11        871.69        915.02       101.74 o                         
  -3   9  11        656.72        659.03        98.16 o                         
  -2   9  11       1180.58       1249.43       105.01 o                         
  -1   9  11        447.59        389.57        77.88 o                         
   0   9  11        982.53        937.41        69.98 o                         
   1   9  11       1775.94       1739.29        69.89 o                         
   2   9  11        742.34        764.35        63.05 o                         
   3   9  11       1450.26       1393.49        87.06 o                         
   4   9  11       1085.82       1080.75        82.24 o                         
   5   9  11       1260.02       1256.63        91.22 o                         
   6   9  11        355.55        342.93       111.71 o                         
   7   9  11        875.10        853.43       112.89 o                         
  -3  10  11       1054.81        951.67       121.66 o                         
  -2  10  11         16.82          2.02       128.34 o                         
  -1  10  11       1576.03       1637.87        95.51 o                         
   0  10  11         62.65         96.96        79.84 o                         
   1  10  11       2346.05       2320.95        90.55 o                         
   2  10  11         70.78         62.50        68.53 o                         
   3  10  11       1724.25       1732.21       109.38 o                         
   4  10  11        148.68        118.84        86.69 o                         
   5  10  11       1845.58       1873.64        90.05 o                         
   6  10  11        151.84        191.63        89.79 o                         
   7  10  11        916.11       1073.74       118.29 o                         
  -3  11  11        390.33        350.63       120.69 o                         
  -2  11  11        667.05        653.53       116.39 o                         
  -1  11  11        486.61        500.91       100.30 o                         
   0  11  11       1246.30       1341.86        89.81 o                         
   1  11  11        355.67        351.76        87.98 o                         
   2  11  11       1954.08       1924.37        83.25 o                         
   3  11  11        141.57        119.97        82.69 o                         
   4  11  11       1776.14       1886.19        90.23 o                         
   5  11  11        277.82        336.64        92.05 o                         
   6  11  11       1038.06       1019.45        99.26 o                         
  -2  12  11        893.25        862.03       141.71 o                         
  -1  12  11        331.83        334.08        98.03 o                         
   0  12  11       1351.83       1542.03        93.11 o                         
   1  12  11        331.25        323.46        87.84 o                         
   2  12  11       1053.03       1033.42        95.82 o                         
   3  12  11        575.32        607.09        84.35 o                         
   4  12  11       1236.73       1343.91       100.85 o                         
   5  12  11        554.41        535.55        86.80 o                         
   0  13  11          4.38         15.55        89.43 o                         
   1  13  11        672.71        748.40        85.32 o                         
   2  13  11         20.47         21.97        82.71 o                         
   3  13  11       1773.20       1966.16        96.85 o                         
   4  13  11          2.32          5.60        78.59 o                         
  -2  -3  12       1418.16       1548.75       116.63 o                         
  -1  -3  12         54.13         47.19        98.66 o                         
   0  -3  12       1511.81       1520.30       104.19 o                         
   1  -3  12        158.56        170.81        87.20 o                         
  -4  -2  12        367.44        359.90        83.94 o                         
  -3  -2  12        574.68        548.77        81.41 o                         
  -2  -2  12        404.32        421.06        99.73 o                         
  -1  -2  12       1007.26       1022.36       103.44 o                         
   0  -2  12        451.60        493.53        88.32 o                         
   1  -2  12       1047.60        998.08       102.45 o                         
   2  -2  12        147.52        156.21        79.05 o                         
   3  -2  12        924.23        956.90       103.17 o                         
  -4  -1  12         88.60        109.06        84.31 o                         
  -3  -1  12       1297.24       1368.53        97.31 o                         
  -2  -1  12        179.75        229.00        95.10 o                         
  -1  -1  12       1484.58       1390.29       137.91 o                         
   0  -1  12        107.26         98.35       100.25 o                         
   1  -1  12       1191.15       1128.24       106.18 o                         
   2  -1  12        204.09        229.31        86.54 o                         
   3  -1  12       1091.18       1215.51       103.60 o                         
   4  -1  12        736.14        841.50       152.40 o                         
  -5   0  12        258.54        229.19        75.69 o                         
  -4   0  12       1006.30       1025.26       104.24 o                         
  -3   0  12        385.36        410.21        84.62 o                         
  -2   0  12       1816.43       1949.14       109.91 o                         
  -1   0  12        101.29         87.86        78.54 o                         
   0   0  12       1936.91       1925.42        98.39 o                         
   1   0  12         20.82         63.52        83.40 o                         
   2   0  12       1546.14       1550.37        87.06 o                         
   3   0  12         49.14         69.26        85.08 o                         
   4   0  12       1936.02       2057.24       123.56 o                         
   5   0  12         31.68         48.92       117.77 o                         
  -5   1  12        434.92        405.84        76.83 o                         
  -4   1  12        841.44        796.48        81.15 o                         
  -3   1  12        290.15        369.48       107.44 o                         
  -2   1  12       1632.89       1587.71        94.22 o                         
  -1   1  12       1499.98       1439.08        84.68 o                         
   0   1  12       1425.69       1331.62        84.43 o                         
   1   1  12        772.39        827.81        88.54 o                         
   2   1  12        556.83        528.74        85.35 o                         
   3   1  12       1411.02       1439.48       113.79 o                         
   4   1  12        401.78        365.51       131.84 o                         
   5   1  12        862.52        910.88       120.11 o                         
  -5   2  12       1648.25       1744.14       102.97 o                         
  -4   2  12          2.49         22.62        81.10 o                         
  -3   2  12       1250.34       1246.67        84.26 o                         
  -2   2  12          8.26         32.17       112.62 o                         
  -1   2  12       2199.34       2210.82       128.03 o                         
   0   2  12          2.88        -11.58        75.41 o                         
   1   2  12       2210.21       2235.65        91.58 o                         
   2   2  12        235.00        185.72        84.90 o                         
   3   2  12       1998.25       1956.66        89.33 o                         
   4   2  12        213.88        252.17       101.89 o                         
   5   2  12       1156.53       1089.51       142.89 o                         
   6   2  12         55.82         79.38       114.25 o                         
  -5   3  12        540.62        553.26        81.02 o                         
  -4   3  12        836.79        795.72       120.50 o                         
  -3   3  12        818.86        754.42        85.63 o                         
  -2   3  12       1821.27       1854.54        87.91 o                         
  -1   3  12        399.51        438.18       107.49 o                         
   0   3  12       1355.81       1434.26        79.11 o                         
   1   3  12       1059.38       1032.84        86.38 o                         
   2   3  12       1941.51       1890.64        88.65 o                         
   3   3  12        132.53        142.12        86.15 o                         
   4   3  12       2153.21       2066.72       106.09 o                         
   5   3  12        202.06        181.94       104.85 o                         
   6   3  12       1414.73       1349.92       157.22 o                         
  -5   4  12          4.52          3.98        84.14 o                         
  -4   4  12       1009.91       1036.32        92.12 o                         
  -3   4  12         55.31        145.80        91.90 o                         
  -2   4  12       3077.44       3159.58        90.44 o                         
  -1   4  12        558.14        565.62        69.20 o                         
   0   4  12       1614.83       1613.98        97.99 o                         
   1   4  12        691.72        700.97        71.96 o                         
   2   4  12       2250.80       2254.04        86.75 o                         
   3   4  12        806.58        748.57        64.65 o                         
   4   4  12       1416.32       1235.84       109.88 o                         
   5   4  12        787.47        776.92        96.57 o                         
   6   4  12       1167.37       1013.29       146.04 o                         
  -5   5  12       1070.40       1034.59       111.58 o                         
  -4   5  12         62.24         48.41       111.35 o                         
  -3   5  12       1684.92       1724.81       106.43 o                         
  -2   5  12        364.90        278.39        80.59 o                         
  -1   5  12       2869.29       2925.63        79.60 o                         
   0   5  12         47.84         83.12        65.15 o                         
   1   5  12       2785.50       2814.77        99.82 o                         
   2   5  12          1.84         -7.25        60.17 o                         
   3   5  12       2297.37       2160.02        74.00 o                         
   4   5  12         16.71         31.80        66.66 o                         
   5   5  12       1935.16       1786.44       141.10 o                         
   6   5  12          0.98         35.25        99.68 o                         
   7   5  12       1126.72       1196.00       158.84 o                         
  -5   6  12        861.81        850.59       116.93 o                         
  -4   6  12        546.27        552.04        94.19 o                         
  -3   6  12       1094.89       1059.27        95.64 o                         
  -2   6  12       1146.75       1194.28        76.00 o                         
  -1   6  12        731.83        762.53        75.60 o                         
   0   6  12        661.56        698.46        69.60 o                         
   1   6  12       1733.94       1764.89        66.59 o                         
   2   6  12       2443.70       2415.02        94.39 o                         
   3   6  12        781.44        768.69        75.69 o                         
   4   6  12       1118.58       1110.19        83.69 o                         
   5   6  12        692.06        682.61       105.86 o                         
   6   6  12       1330.42       1279.59       124.18 o                         
   7   6  12        313.61        346.17       107.62 o                         
  -5   7  12          0.73          4.64       109.85 o                         
  -4   7  12       1747.29       1748.16       106.59 o                         
  -3   7  12          0.02         49.35        85.89 o                         
  -2   7  12       1778.56       1780.13        80.47 o                         
  -1   7  12         50.17         69.40        63.87 o                         
   0   7  12       2631.41       2582.10        74.77 o                         
   1   7  12          5.82          4.11        54.30 o                         
   2   7  12       2089.86       2004.68        79.15 o                         
   3   7  12        253.59        233.74        71.68 o                         
   4   7  12       2509.99       2352.50        91.91 o                         
   5   7  12        184.99        157.70       100.72 o                         
   6   7  12       1498.75       1552.53       124.12 o                         
   7   7  12        239.68        235.97       144.48 o                         
  -4   8  12        306.60        357.63        96.69 o                         
  -3   8  12        853.55        875.43       123.29 o                         
  -2   8  12        840.14        854.26        77.56 o                         
  -1   8  12       1675.03       1654.14        84.30 o                         
   0   8  12        508.03        532.76        65.01 o                         
   1   8  12       2553.13       2464.03        81.22 o                         
   2   8  12        232.30        244.83        64.30 o                         
   3   8  12       2202.64       2201.91        74.00 o                         
   4   8  12        311.83        332.45        74.93 o                         
   5   8  12       1678.34       1647.31       144.62 o                         
   6   8  12         92.36         87.38       100.89 o                         
   7   8  12       1212.64       1317.84       125.19 o                         
  -4   9  12        246.13        270.39       100.25 o                         
  -3   9  12       1449.29       1426.23       106.03 o                         
  -2   9  12        202.41        211.24       108.69 o                         
  -1   9  12       1584.92       1575.96        82.88 o                         
   0   9  12        369.54        363.12        70.61 o                         
   1   9  12       2268.54       2285.25       104.04 o                         
   2   9  12        898.49        901.14        66.17 o                         
   3   9  12        955.96        975.16        71.44 o                         
   4   9  12        674.11        697.60        80.94 o                         
   5   9  12       1247.64       1238.50        86.96 o                         
   6   9  12        554.87        576.35       148.36 o                         
  -3  10  12          4.54        -26.18       117.58 o                         
  -2  10  12       1744.80       1714.51       131.94 o                         
  -1  10  12        165.24        173.44        97.32 o                         
   0  10  12       1429.99       1494.03        82.63 o                         
   1  10  12         14.01        -20.56        87.65 o                         
   2  10  12       1877.91       1859.14        92.84 o                         
   3  10  12         97.81        109.50        82.14 o                         
   4  10  12       2276.78       2351.60        92.18 o                         
   5  10  12         14.27         44.46        86.60 o                         
   6  10  12        970.15        993.60       101.83 o                         
  -2  11  12       1146.97       1264.23       139.67 o                         
  -1  11  12        592.01        566.32        91.24 o                         
   0  11  12        658.37        632.15        79.62 o                         
   1  11  12        909.05        919.05        88.29 o                         
   2  11  12        719.38        770.18        81.12 o                         
   3  11  12        768.69        692.22        91.59 o                         
   4  11  12        797.50        790.34        87.12 o                         
   5  11  12       1150.90       1112.93       102.43 o                         
   6  11  12        283.36        351.93       105.15 o                         
  -1  12  12       1409.54       1513.96       116.62 o                         
   0  12  12          0.72         16.39        83.50 o                         
   1  12  12       1447.72       1567.99        88.04 o                         
   2  12  12        207.87        259.89        87.99 o                         
   3  12  12       1539.38       1446.24       114.68 o                         
   4  12  12        115.69        163.82        84.39 o                         
   5  12  12        987.03       1063.16        90.99 o                         
   1  13  12        226.10        237.65        88.97 o                         
   2  13  12       1198.70       1282.63        87.83 o                         
   3  13  12        155.11        177.39       107.07 o                         
  -1  -2  13        502.16        564.20       126.82 o                         
   0  -2  13        836.52        813.00       100.64 o                         
  -3  -1  13          9.67         47.89        91.81 o                         
  -2  -1  13       1013.49        947.59        93.45 o                         
  -1  -1  13         22.28         27.28        99.25 o                         
   0  -1  13       1447.47       1430.88       104.66 o                         
   1  -1  13         19.83          0.42        87.75 o                         
   2  -1  13       1069.53       1079.59       105.80 o                         
  -4   0  13        335.42        280.16        87.29 o                         
  -3   0  13        724.32        741.47        86.29 o                         
  -2   0  13        515.89        505.98        84.23 o                         
  -1   0  13       1140.45       1098.95        90.82 o                         
   0   0  13        322.20        389.48       105.32 o                         
   1   0  13       1184.18       1035.03       137.87 o                         
   2   0  13        299.05        296.07       109.40 o                         
   3   0  13       1314.74       1358.43       121.73 o                         
  -4   1  13          2.26         28.26       100.66 o                         
  -3   1  13       1021.84       1044.91       102.45 o                         
  -2   1  13        526.79        511.99        84.88 o                         
  -1   1  13       1930.18       1952.99        97.80 o                         
   0   1  13        267.12        250.67        83.35 o                         
   1   1  13       1344.85       1408.73       102.84 o                         
   2   1  13        678.36        709.90        94.42 o                         
   3   1  13       1189.62       1175.69       104.58 o                         
   4   1  13        412.29        409.30       116.05 o                         
  -4   2  13        957.03        959.27        92.52 o                         
  -3   2  13         80.09         96.00        92.32 o                         
  -2   2  13       1992.42       2183.75       135.81 o                         
  -1   2  13         90.21         80.09        82.62 o                         
   0   2  13       1929.44       1762.92        94.78 o                         
   1   2  13          2.15         -2.09        74.67 o                         
   2   2  13       1717.49       1682.87       145.54 o                         
   3   2  13          9.28         11.79        90.67 o                         
   4   2  13       1641.90       1453.86       105.68 o                         
   5   2  13         17.67          9.29       144.98 o                         
  -4   3  13        704.18        715.59       104.22 o                         
  -3   3  13        573.82        557.72        83.60 o                         
  -2   3  13        826.59        919.97        99.89 o                         
  -1   3  13       1232.90       1284.96        98.03 o                         
   0   3  13       1019.55       1056.80        87.79 o                         
   1   3  13        991.77       1015.60        88.38 o                         
   2   3  13       1046.06        908.44        90.71 o                         
   3   3  13        974.02       1003.35       102.02 o                         
   4   3  13        577.57        655.91        96.96 o                         
   5   3  13        998.93       1004.84       124.64 o                         
  -4   4  13         21.10         18.84        81.65 o                         
  -3   4  13       1893.35       1960.80       116.33 o                         
  -2   4  13         48.48         88.38        77.84 o                         
  -1   4  13       1593.16       1645.68        88.44 o                         
   0   4  13          1.04          0.58       104.81 o                         
   1   4  13       3160.11       3133.26       148.14 o                         
   2   4  13        148.80        139.09        79.63 o                         
   3   4  13       1339.40       1244.26        78.25 o                         
   4   4  13        206.55        221.51        92.87 o                         
   5   4  13       1714.40       1711.25       127.11 o                         
  -4   5  13        691.41        718.18       105.03 o                         
  -3   5  13        353.69        326.55        88.13 o                         
  -2   5  13       1480.19       1567.61       110.24 o                         
  -1   5  13        482.20        461.97        79.34 o                         
   0   5  13       2258.67       2232.43       108.06 o                         
   1   5  13        763.20        813.33       102.29 o                         
   2   5  13       2104.75       1982.71        78.42 o                         
   3   5  13        149.39        133.33        63.98 o                         
   4   5  13       1897.35       1745.64        84.54 o                         
   5   5  13         80.48        115.53       116.65 o                         
   6   5  13        799.83        630.45       155.67 o                         
  -4   6  13       1582.66       1660.69       110.00 o                         
  -3   6  13        177.00        154.67        98.12 o                         
  -2   6  13       1303.55       1320.17        83.30 o                         
  -1   6  13        614.78        577.62       103.59 o                         
   0   6  13       2310.88       2271.18        96.80 o                         
   1   6  13        397.55        420.29        83.85 o                         
   2   6  13       1180.34       1100.17       101.20 o                         
   3   6  13        679.66        624.98        80.09 o                         
   4   6  13       1442.26       1342.04        81.69 o                         
   5   6  13        712.87        679.20        99.39 o                         
   6   6  13        532.96        512.40       105.91 o                         
  -4   7  13        150.49        150.87        89.82 o                         
  -3   7  13        978.78       1032.92        83.66 o                         
  -2   7  13          9.67        -16.97        67.34 o                         
  -1   7  13       2488.74       2524.24        85.18 o                         
   0   7  13        122.44        162.30        65.60 o                         
   1   7  13       2343.85       2287.54        87.28 o                         
   2   7  13          0.32         -7.07        64.67 o                         
   3   7  13       1312.61       1313.13        93.69 o                         
   4   7  13         83.54         51.75        67.70 o                         
   5   7  13       2083.40       2087.65       124.84 o                         
   6   7  13         23.03         10.96       101.35 o                         
  -3   8  13        769.04        722.64       129.58 o                         
  -2   8  13        393.21        390.10        76.12 o                         
  -1   8  13       1364.34       1334.91        98.60 o                         
   0   8  13       1178.46       1191.71        73.18 o                         
   1   8  13       1115.40       1133.94        83.23 o                         
   2   8  13       1140.02       1096.15        78.83 o                         
   3   8  13        644.75        616.18        72.24 o                         
   4   8  13       1020.36       1048.27        91.72 o                         
   5   8  13        473.77        458.88        77.95 o                         
   6   8  13        927.00        925.43       104.82 o                         
  -3   9  13         36.76         65.86        97.42 o                         
  -2   9  13       1393.16       1387.43        97.86 o                         
  -1   9  13         23.20         21.64        79.93 o                         
   0   9  13       2032.31       1975.05        79.42 o                         
   1   9  13         53.37         77.94        76.14 o                         
   2   9  13       2352.10       2326.85        95.87 o                         
   3   9  13         63.89        100.16        66.23 o                         
   4   9  13       1221.70       1187.02        78.68 o                         
   5   9  13        540.87        510.18        95.99 o                         
   6   9  13        872.18        915.77       143.81 o                         
  -2  10  13        576.94        651.35       125.28 o                         
  -1  10  13       1396.56       1368.44       120.32 o                         
   0  10  13        123.96        132.69        76.35 o                         
   1  10  13        990.32       1002.14        94.49 o                         
   2  10  13        463.48        460.84        78.06 o                         
   3  10  13       1406.58       1445.70        85.64 o                         
   4  10  13         78.66         77.55        75.41 o                         
   5  10  13       1423.42       1427.32        89.41 o                         
  -1  11  13       1270.31       1354.49       107.99 o                         
   0  11  13        567.90        583.68        92.81 o                         
   1  11  13       1079.46       1135.62        84.99 o                         
   2  11  13        220.51        211.98        79.58 o                         
   3  11  13        840.54        775.76        91.34 o                         
   4  11  13        319.59        364.05        84.33 o                         
   5  11  13        685.91        716.98        95.34 o                         
   0  12  13       1510.86       1503.19       111.40 o                         
   1  12  13         64.87        122.26        92.60 o                         
   2  12  13       1085.44       1219.00        91.82 o                         
   3  12  13         26.89          9.25        86.88 o                         
   4  12  13       1115.09       1158.89        85.90 o                         
  -1   0  14        598.08        520.44       108.75 o                         
   0   0  14        645.17        687.96       136.10 o                         
   1   0  14        544.44        586.67       112.57 o                         
  -2   1  14       1506.70       1532.34        94.93 o                         
  -1   1  14         53.07         65.96        84.99 o                         
   0   1  14       1025.53       1024.72        93.11 o                         
   1   1  14         37.51         73.39        92.73 o                         
   2   1  14       1882.73       2020.73       106.06 o                         
  -3   2  14        617.52        550.58       102.64 o                         
  -2   2  14        274.14        281.90        95.33 o                         
  -1   2  14       1750.12       1708.06        98.03 o                         
   0   2  14        456.07        383.75        96.61 o                         
   1   2  14       1136.92       1151.49       100.47 o                         
   2   2  14        201.03        197.51       104.77 o                         
   3   2  14       1514.69       1603.54       148.68 o                         
  -3   3  14       1103.58       1135.20        92.46 o                         
  -2   3  14        207.45        220.92       102.80 o                         
  -1   3  14       1178.30       1210.16       102.46 o                         
   0   3  14        325.33        321.07        89.44 o                         
   1   3  14       1201.63       1155.03        96.32 o                         
   2   3  14        634.34        592.64        93.89 o                         
   3   3  14       1108.84       1050.06       143.66 o                         
   4   3  14        233.29        203.49       100.68 o                         
  -3   4  14         36.15         52.21        99.11 o                         
  -2   4  14       1317.76       1439.32        93.92 o                         
  -1   4  14         49.86         48.84        94.76 o                         
   0   4  14       1865.09       1881.32       110.89 o                         
   1   4  14         74.15         74.02        84.16 o                         
   2   4  14       1699.86       1678.93        99.65 o                         
   3   4  14          1.07          7.32        77.47 o                         
   4   4  14        988.77        979.55       107.65 o                         
  -3   5  14        507.63        470.77        89.18 o                         
  -2   5  14       1218.66       1176.99       110.92 o                         
  -1   5  14        603.21        614.60        86.72 o                         
   0   5  14        842.09        821.30       108.67 o                         
   1   5  14       1132.29       1118.71       107.32 o                         
   2   5  14        780.07        841.23        78.86 o                         
   3   5  14       1145.83       1086.66        83.57 o                         
   4   5  14        542.21        500.62        88.62 o                         
   5   5  14        566.78        541.85       104.02 o                         
  -3   6  14       1327.22       1181.88       134.71 o                         
  -2   6  14          8.74         -0.27        98.64 o                         
  -1   6  14       1717.59       1634.61       133.89 o                         
   0   6  14        110.15         94.52        84.84 o                         
   1   6  14       2296.16       2353.56       123.72 o                         
   2   6  14         41.11         44.77        79.01 o                         
   3   6  14       1178.76       1135.22        83.27 o                         
   4   6  14        191.43        203.75        79.03 o                         
   5   6  14        998.00        995.84       108.46 o                         
  -3   7  14        331.43        299.49        88.55 o                         
  -2   7  14        909.10        824.60        84.91 o                         
  -1   7  14        363.45        347.69        70.04 o                         
   0   7  14       1660.50       1618.62        95.98 o                         
   1   7  14        222.02        223.43        84.90 o                         
   2   7  14        940.99        897.76        83.38 o                         
   3   7  14        145.85        134.74        77.58 o                         
   4   7  14       1684.15       1598.12        82.56 o                         
   5   7  14        118.98        146.85        84.59 o                         
  -2   8  14       1052.65       1032.36        81.89 o                         
  -1   8  14        342.87        368.33        78.37 o                         
   0   8  14       1223.24       1285.44        75.32 o                         
   1   8  14        389.90        367.71        83.22 o                         
   2   8  14       1411.11       1439.03        79.06 o                         
   3   8  14        293.21        277.24        82.75 o                         
   4   8  14        619.75        629.43        79.96 o                         
   5   8  14        530.66        551.90        91.08 o                         
  -2   9  14         30.20         45.08        78.18 o                         
  -1   9  14       1375.60       1333.55        91.71 o                         
   0   9  14        130.24        154.49        73.61 o                         
   1   9  14       1614.88       1651.64        82.85 o                         
   2   9  14          0.91         -8.51        85.12 o                         
   3   9  14       1300.56       1291.64        79.25 o                         
   4   9  14         20.01          5.56        85.67 o                         
   5   9  14       1263.59       1294.12        91.32 o                         
  -1  10  14        852.50        889.93       100.70 o                         
   0  10  14        677.47        610.34        81.50 o                         
   1  10  14        444.79        432.69        83.19 o                         
   2  10  14        932.38        964.94        75.43 o                         
   3  10  14        696.56        706.88        82.19 o                         
   4  10  14        709.23        720.09        85.79 o                         
   0  11  14       1076.19       1134.38        92.67 o                         
   1  11  14         19.54          0.46        75.46 o                         
   2  11  14        974.29       1105.22        89.85 o                         
   3  11  14        130.88        124.30        87.08 o                         
   0   2  15        419.00        396.79        92.55 o                         
  -1   3  15         54.39         29.67        98.20 o                         
   0   3  15        941.90        937.77        94.36 o                         
   1   3  15         67.22         37.47        87.32 o                         
   2   3  15       1308.78       1338.97       150.93 o                         
  -2   4  15        346.99        318.29       106.39 o                         
  -1   4  15        725.07        663.01        92.65 o                         
   0   4  15        147.90        157.74        93.17 o                         
   1   4  15       1413.72       1276.74       116.92 o                         
   2   4  15         59.10         27.18        90.90 o                         
   3   4  15        542.13        503.78        99.38 o                         
  -2   5  15         46.31         56.50        89.88 o                         
  -1   5  15       1073.43       1098.84       108.12 o                         
   0   5  15        282.98        230.92        90.08 o                         
   1   5  15        996.35        881.85       105.49 o                         
   2   5  15        575.67        647.60        77.40 o                         
   3   5  15        706.28        715.73        84.38 o                         
  -2   6  15        837.04        921.82       113.98 o                         
  -1   6  15         36.60          4.76       101.52 o                         
   0   6  15       1244.86       1219.46       112.39 o                         
   1   6  15         35.72         33.06        84.16 o                         
   2   6  15       1669.20       1541.49       107.36 o                         
   3   6  15         25.26         12.86        88.12 o                         
  -1   7  15        579.68        570.74        78.84 o                         
   0   7  15        502.07        520.86        81.49 o                         
   1   7  15        701.80        673.33        92.30 o                         
   2   7  15        314.81        317.16        81.78 o                         
   3   7  15        964.74        938.94        85.17 o                         
   4   7  15        526.29        521.34        81.23 o                         
  -1   8  15       1276.75       1297.44        87.05 o                         
   0   8  15        240.41        263.24        73.26 o                         
   1   8  15        830.65        831.65       107.70 o                         
   2   8  15        113.05        132.63        70.59 o                         
   3   8  15       1073.27       1037.79        90.00 o                         
   0   9  15        847.05        812.57        78.73 o                         
   1   9  15         56.46         66.32        78.12 o                         
   2   9  15       1223.86       1234.44        92.38 o                         
   3   9  15         81.00         71.57        77.18 o                         
   1  10  15        340.78        375.54        80.11 o                         
   2  10  15       1065.75       1064.36        88.00 o                         
                                                                                
