# Supplementary material for: Crystal structures of the penta- and hexa­hydrate of thulium nitrate
Source: Acta Crystallogr E Crystallogr Commun. 2020 Nov 24;76(Pt 12):1863–7. doi: 10.1107/S2056989020015388 (PMC7784656; doi:10.1107/S2056989020015388)
Supplement: Supplementary file 3 [file e-76-01863-TONii-3_223Ksup3.hkl]

data_TONii-3_223K                                                               
_shelx_title ' [Tm(NO3)3(H2O)4]*2H2O (223K) in P-1 (no.2)'                      
_shelx_refln_list_code          4                                               
_shelx_F_calc_maximum      175.64                                               
_exptl_crystal_F_000       444.00                                               
_reflns_d_resolution_high  0.6614                                               
                                                                                
loop_                                                                           
 _space_group_symop_operation_xyz                                               
 'x, y, z'                                                                      
 '-x, -y, -z'                                                                   
                                                                                
_cell_length_a     6.7050                                                       
_cell_length_b     8.9733                                                       
_cell_length_c    11.4915                                                       
_cell_angle_alpha  70.924                                                       
_cell_angle_beta   88.908                                                       
_cell_angle_gamma  68.923                                                       
                                                                                
_shelx_F_squared_multiplier     1.000                                           
                                                                                
loop_                                                                           
 _refln_index_h                                                                 
 _refln_index_k                                                                 
 _refln_index_l                                                                 
 _refln_F_squared_calc                                                          
 _refln_F_squared_meas                                                          
 _refln_F_squared_sigma                                                         
 _refln_observed_status                                                         
   1   0   0       6214.42       6008.20       111.82 o                         
   2   0   0       6182.97       5910.57        76.97 o                         
   3   0   0       1094.71       1031.15        29.09 o                         
   4   0   0        233.12        258.70        19.51 o                         
   5   0   0       4062.36       3991.05        39.69 o                         
   6   0   0        411.11        410.77        24.89 o                         
   7   0   0       1016.10       1076.28        34.01 o                         
   8   0   0       1846.88       1817.28        44.92 o                         
   9   0   0          0.15         -2.53        34.89 o                         
  -9   1   0        360.45        360.24        38.62 o                         
  -8   1   0        449.24        449.63        37.86 o                         
  -7   1   0       1918.41       2032.36        49.54 o                         
  -6   1   0         10.31         43.23        24.99 o                         
  -5   1   0       3760.91       3792.97        41.70 o                         
  -4   1   0        915.94        931.31        22.95 o                         
  -3   1   0       1009.91        974.01        24.81 o                         
  -2   1   0      30849.75      29076.70       204.96 o                         
  -1   1   0       4071.40       4203.01        71.40 o                         
   1   1   0      15626.85      14002.95       176.21 o                         
   2   1   0         33.69         54.23        15.65 o                         
   3   1   0      18544.41      17834.04       189.29 o                         
   4   1   0        196.69        183.07        20.50 o                         
   5   1   0       2693.62       2722.62        37.21 o                         
   6   1   0       2061.12       2047.99        34.39 o                         
   7   1   0        166.89        180.84        22.67 o                         
   8   1   0       2161.15       2165.68        41.90 o                         
   9   1   0        431.39        473.77        37.12 o                         
  -8   2   0          0.65         12.37        34.49 o                         
  -7   2   0       1369.45       1382.16        39.62 o                         
  -6   2   0        458.02        477.60        27.40 o                         
  -5   2   0       1377.30       1398.99        29.87 o                         
  -4   2   0      10941.58      10973.34        73.94 o                         
  -3   2   0        212.78        213.30        21.30 o                         
  -2   2   0      14932.59      15031.55       139.48 o                         
  -1   2   0       3791.75       3814.22        60.28 o                         
   0   2   0         24.12         50.31        21.90 o                         
   1   2   0      10524.59       9994.91       153.17 o                         
   2   2   0        183.32        165.25        16.50 o                         
   3   2   0       6669.97       6363.88        70.03 o                         
   4   2   0       6038.85       5881.04        52.85 o                         
   5   2   0         28.24         42.55        18.78 o                         
   6   2   0       4236.17       4306.07        52.00 o                         
   7   2   0        339.62        361.32        29.14 o                         
   8   2   0        867.17        869.86        30.02 o                         
   9   2   0       1117.41       1113.14        44.23 o                         
  -8   3   0        170.51        146.45        49.65 o                         
  -7   3   0        705.34        713.92        41.89 o                         
  -6   3   0       1762.47       1826.06        49.76 o                         
  -5   3   0        151.86        165.76        26.44 o                         
  -4   3   0       3370.25       3488.36        37.52 o                         
  -3   3   0       2429.67       2492.70        35.02 o                         
  -2   3   0       4183.90       4405.71        58.84 o                         
  -1   3   0      29754.80      30238.20       218.34 o                         
   0   3   0        177.87        160.94        22.81 o                         
   1   3   0      12163.33      11570.61       116.65 o                         
   2   3   0        240.16        220.76        21.21 o                         
   3   3   0        683.91        636.59        24.77 o                         
   4   3   0       4713.75       4558.17        52.45 o                         
   5   3   0         20.62         22.66        16.37 o                         
   6   3   0       1711.80       1692.61        42.96 o                         
   7   3   0       2160.62       2182.16        48.13 o                         
   8   3   0         35.81         55.75        26.90 o                         
   9   3   0       1270.40       1317.94        46.37 o                         
  10   3   0         41.39         52.83        36.35 o                         
  -7   4   0         14.11         13.25        37.55 o                         
  -6   4   0       1649.58       1704.30        47.53 o                         
  -5   4   0        342.11        357.41        30.88 o                         
  -4   4   0       1124.87       1152.49        35.44 o                         
  -3   4   0       3777.96       3908.00        49.84 o                         
  -2   4   0         30.60         35.86        23.74 o                         
  -1   4   0      13565.55      14237.76       133.62 o                         
   0   4   0       8397.54       8619.03        88.79 o                         
   1   4   0       1664.42       1563.33        38.52 o                         
   2   4   0      13064.70      12889.09       106.14 o                         
   3   4   0       1056.71       1051.34        28.91 o                         
   4   4   0       3252.91       3226.48        44.56 o                         
   5   4   0        606.10        576.66        20.89 o                         
   6   4   0        496.03        491.88        25.16 o                         
   7   4   0       3524.47       3498.16        56.46 o                         
   8   4   0         26.15         31.24        28.74 o                         
   9   4   0       1004.03       1019.72        34.17 o                         
  10   4   0        568.29        564.76        34.05 o                         
  -7   5   0         81.94         86.17        57.97 o                         
  -6   5   0        909.17        868.62        45.81 o                         
  -5   5   0       1400.16       1469.60        49.77 o                         
  -4   5   0        523.24        517.08        30.91 o                         
  -3   5   0       6919.26       7235.08        81.52 o                         
  -2   5   0       1620.76       1678.13        39.56 o                         
  -1   5   0        641.56        631.65        28.33 o                         
   0   5   0       5515.63       5461.45        58.25 o                         
   1   5   0        882.31        853.30        29.33 o                         
   2   5   0       9108.34       8809.91       114.27 o                         
   3   5   0       1347.40       1249.39        29.87 o                         
   4   5   0        161.86        160.65        23.82 o                         
   5   5   0       4806.91       4592.28        75.15 o                         
   6   5   0         41.51         42.27        30.43 o                         
   7   5   0       3744.15       3812.46        50.69 o                         
   8   5   0       1165.64       1203.64        47.75 o                         
   9   5   0        281.53        288.17        35.13 o                         
  10   5   0        936.99        952.96        40.20 o                         
  -6   6   0        197.39        213.65        40.04 o                         
  -5   6   0       2239.16       2328.02        51.59 o                         
  -4   6   0        513.57        549.03        34.73 o                         
  -3   6   0       2651.39       2675.32        52.03 o                         
  -2   6   0       5586.50       5851.41        53.02 o                         
  -1   6   0        504.14        517.01        40.28 o                         
   0   6   0       6046.43       6031.00        94.98 o                         
   1   6   0         51.26         63.27        24.42 o                         
   2   6   0        766.89        722.95        28.77 o                         
   3   6   0       3209.76       3072.34        41.99 o                         
   4   6   0        120.95        122.01        27.81 o                         
   5   6   0       6380.26       6421.45        71.43 o                         
   6   6   0       2111.43       2092.33        42.73 o                         
   7   6   0        227.02        215.31        29.13 o                         
   8   6   0       1982.59       1949.46        50.38 o                         
   9   6   0          3.51          5.94        33.22 o                         
  10   6   0        803.92        906.79        66.17 o                         
  -5   7   0       1027.11       1019.81        47.12 o                         
  -4   7   0       1385.61       1368.42        45.82 o                         
  -3   7   0        127.36        145.42        30.56 o                         
  -2   7   0       5384.66       5421.09        52.26 o                         
  -1   7   0        433.63        431.36        33.27 o                         
   0   7   0       2790.27       2886.45        46.81 o                         
   1   7   0       2762.02       2773.84        45.51 o                         
   2   7   0        786.77        760.79        30.90 o                         
   3   7   0       5772.97       5589.75        60.64 o                         
   4   7   0        470.26        470.35        28.69 o                         
   5   7   0       1005.03        975.48        33.15 o                         
   6   7   0       3525.24       3628.13        57.99 o                         
   7   7   0         23.82         32.71        29.80 o                         
   8   7   0       1090.24       1103.77        51.78 o                         
   9   7   0        285.69        231.66        37.43 o                         
  -4   8   0       1943.84       1814.38        52.25 o                         
  -3   8   0        172.28        145.44        28.57 o                         
  -2   8   0       1304.73       1289.28        34.79 o                         
  -1   8   0       1376.19       1383.40        51.29 o                         
   0   8   0        511.88        499.04        35.76 o                         
   1   8   0       6045.56       5998.25        72.87 o                         
   2   8   0        648.01        626.45        34.53 o                         
   3   8   0       1199.77       1169.84        35.79 o                         
   4   8   0       2971.20       2914.59        56.80 o                         
   5   8   0         26.83         36.15        27.87 o                         
   6   8   0       2272.87       2344.47        49.41 o                         
   7   8   0        213.52        230.37        28.18 o                         
   8   8   0        732.29        767.35        44.86 o                         
   9   8   0       1210.72       1128.20        40.13 o                         
  -4   9   0       1237.40       1137.18        62.41 o                         
  -3   9   0        798.87        735.66        37.29 o                         
  -2   9   0        365.31        339.49        32.96 o                         
  -1   9   0       1970.83       1860.61        50.54 o                         
   0   9   0         64.20         65.37        29.30 o                         
   1   9   0       1137.99       1061.59        38.00 o                         
   2   9   0       1952.99       1845.38        51.97 o                         
   3   9   0         74.30         83.37        26.92 o                         
   4   9   0       2437.93       2444.19        47.48 o                         
   5   9   0        176.58        200.14        27.84 o                         
   6   9   0        711.59        688.73        45.37 o                         
   7   9   0       1861.11       1899.15        60.19 o                         
   8   9   0         49.10         52.65        35.83 o                         
   9   9   0       1130.52       1092.08        45.45 o                         
  -2  10   0         21.36         41.00        34.64 o                         
  -1  10   0       1286.77       1242.28        39.47 o                         
   0  10   0        666.24        637.70        34.86 o                         
   1  10   0        240.71        233.07        32.25 o                         
   2  10   0       1128.28       1087.61        37.19 o                         
   3  10   0         27.12          7.61        28.70 o                         
   4  10   0       1165.29       1150.09        34.73 o                         
   5  10   0       2055.04       2100.77        47.13 o                         
   6  10   0          9.65         26.20        35.86 o                         
   7  10   0       1379.32       1533.88        49.34 o                         
   8  10   0         45.97         47.32        37.43 o                         
  -1  11   0        308.47        284.36        34.87 o                         
   0  11   0       1039.48        956.67        41.45 o                         
   1  11   0         73.97         59.39        29.37 o                         
   2  11   0       1191.06       1164.34        37.08 o                         
   3  11   0        852.08        795.43        45.37 o                         
   4  11   0         77.72         92.93        30.10 o                         
   5  11   0       1666.47       1702.94        45.61 o                         
   6  11   0          4.76         18.80        33.42 o                         
   7  11   0        612.02        655.53        40.27 o                         
   8  11   0        372.23        418.57        41.98 o                         
   1  12   0        386.34        351.06        40.91 o                         
   2  12   0        198.23        211.48        32.07 o                         
   3  12   0       1338.38       1320.43        38.71 o                         
   4  12   0          3.39         -6.23        30.21 o                         
   5  12   0        693.62        711.62        38.37 o                         
   6  12   0        315.47        380.59        37.21 o                         
  -6 -12   1        325.27        358.28        41.32 o                         
  -5 -12   1        376.48        418.54        37.13 o                         
  -4 -12   1        942.90       1020.46        42.24 o                         
  -3 -12   1          3.38         16.01        34.18 o                         
  -2 -12   1        821.95        791.70        36.30 o                         
  -1 -12   1        465.86        466.71        35.94 o                         
  -7 -11   1        320.47        349.83        48.92 o                         
  -6 -11   1        943.39        927.81        42.31 o                         
  -5 -11   1         12.65          5.05        30.62 o                         
  -4 -11   1       1525.62       1505.19        40.59 o                         
  -3 -11   1        452.96        483.20        31.86 o                         
  -2 -11   1        533.16        504.38        32.94 o                         
  -1 -11   1       1097.63        948.29        34.37 o                         
   0 -11   1         54.07         66.39        32.90 o                         
   1 -11   1        877.78        790.21        40.06 o                         
  -8 -10   1        713.64        651.13        41.95 o                         
  -7 -10   1         43.54         43.35        44.13 o                         
  -6 -10   1       1582.21       1633.41        47.04 o                         
  -5 -10   1        344.78        340.79        30.92 o                         
  -4 -10   1       1005.49       1034.16        36.37 o                         
  -3 -10   1       1559.78       1661.21        45.33 o                         
  -2 -10   1          0.13         -3.20        28.33 o                         
  -1 -10   1       1530.00       1375.82        40.97 o                         
   0 -10   1        777.19        690.54        41.99 o                         
   1 -10   1        395.61        388.07        36.79 o                         
   2 -10   1       1415.10       1272.69        61.98 o                         
  -9  -9   1         64.73         70.20        39.00 o                         
  -8  -9   1       1522.23       1557.98        52.22 o                         
  -7  -9   1        243.34        279.11        45.84 o                         
  -6  -9   1       1326.92       1383.26        39.15 o                         
  -5  -9   1       1373.56       1409.79        34.41 o                         
  -4  -9   1         82.16         99.16        29.18 o                         
  -3  -9   1       2068.78       2142.95        46.34 o                         
  -2  -9   1       1154.35       1135.75        36.43 o                         
  -1  -9   1       1103.39       1014.12        43.78 o                         
   0  -9   1       2329.04       2190.00        48.08 o                         
   1  -9   1          0.18         26.12        33.44 o                         
   2  -9   1       1356.80       1258.58        37.28 o                         
   3  -9   1        567.05        575.38        36.85 o                         
  -9  -8   1        104.17        108.50        33.56 o                         
  -8  -8   1        667.86        662.40        37.36 o                         
  -7  -8   1       1070.86       1245.04        61.24 o                         
  -6  -8   1        249.77        258.32        30.12 o                         
  -5  -8   1       3068.02       3033.13        51.81 o                         
  -4  -8   1        721.56        711.72        32.36 o                         
  -3  -8   1       1814.27       1857.12        41.49 o                         
  -2  -8   1       2372.26       2318.77        44.67 o                         
  -1  -8   1         48.21         53.04        27.85 o                         
   0  -8   1       2536.13       2462.44        56.17 o                         
   1  -8   1       1440.40       1380.16        45.50 o                         
   2  -8   1        938.65        930.79        31.19 o                         
   3  -8   1       1740.12       1659.94        41.58 o                         
   4  -8   1         40.09         33.72        37.30 o                         
  -9  -7   1        496.12        450.62        49.19 o                         
  -8  -7   1        167.19        174.30        32.63 o                         
  -7  -7   1       1510.41       1506.75        52.63 o                         
  -6  -7   1        176.29        171.52        35.30 o                         
  -5  -7   1       1857.45       1751.52        37.17 o                         
  -4  -7   1       3031.48       3060.56        49.71 o                         
  -3  -7   1        545.75        508.61        25.40 o                         
  -2  -7   1       3948.01       3966.59        59.94 o                         
  -1  -7   1        735.82        738.74        31.49 o                         
   0  -7   1       1610.05       1609.28        41.61 o                         
   1  -7   1       3397.27       3453.99        54.34 o                         
   2  -7   1          2.09          7.39        26.35 o                         
   3  -7   1       2519.88       2491.98        44.18 o                         
   4  -7   1        410.26        398.18        36.59 o                         
   5  -7   1        724.06        697.85        40.64 o                         
 -10  -6   1        207.72        193.39        49.96 o                         
  -9  -6   1       1200.40       1138.98        74.07 o                         
  -8  -6   1          4.74         37.39        26.90 o                         
  -7  -6   1       1703.20       1679.58        60.60 o                         
  -6  -6   1       1300.25       1288.18        40.20 o                         
  -5  -6   1        645.04        632.78        26.32 o                         
  -4  -6   1       3674.05       3637.86        45.19 o                         
  -3  -6   1        199.62        201.10        21.82 o                         
  -2  -6   1       3795.79       3763.65        48.38 o                         
  -1  -6   1       4574.29       4435.66        57.89 o                         
   0  -6   1        409.08        409.17        27.58 o                         
   1  -6   1       4762.37       4865.37        96.12 o                         
   2  -6   1        831.62        844.79        33.32 o                         
   3  -6   1       1448.48       1483.85        33.99 o                         
   4  -6   1       1365.16       1420.69        40.72 o                         
   5  -6   1        129.67        127.92        35.82 o                         
   6  -6   1       1251.05       1296.30        51.96 o                         
 -10  -5   1          2.33         28.77        36.54 o                         
  -9  -5   1        793.00        791.31        49.44 o                         
  -8  -5   1        586.09        570.93        38.40 o                         
  -7  -5   1       1117.14       1098.49        38.51 o                         
  -6  -5   1       5514.97       5313.73        59.97 o                         
  -5  -5   1          6.14         10.55        23.93 o                         
  -4  -5   1       4072.79       3897.20        54.81 o                         
  -3  -5   1       1506.24       1485.82        35.50 o                         
  -2  -5   1        931.24        944.97        25.45 o                         
  -1  -5   1       8075.48       8056.66        94.26 o                         
   0  -5   1       1688.28       1663.30        36.19 o                         
   1  -5   1       6125.81       6283.96        61.87 o                         
   2  -5   1       3107.84       3230.14        42.50 o                         
   3  -5   1       1028.22       1026.45        36.80 o                         
   4  -5   1       2487.32       2586.37        51.78 o                         
   5  -5   1        195.71        215.14        33.66 o                         
   6  -5   1        804.96        771.14        37.34 o                         
   7  -5   1        781.86        768.17        52.94 o                         
 -10  -4   1        112.58        127.02        30.60 o                         
  -9  -4   1        306.49        347.61        30.02 o                         
  -8  -4   1       1844.03       1869.84        36.89 o                         
  -7  -4   1          4.56         12.85        27.23 o                         
  -6  -4   1       3937.54       3848.99        39.65 o                         
  -5  -4   1       2246.66       2150.84        28.85 o                         
  -4  -4   1       2431.55       2285.18        40.30 o                         
  -3  -4   1       9181.78       8759.86        67.85 o                         
  -2  -4   1        286.94        291.86        20.90 o                         
  -1  -4   1       9807.85       9509.95       102.62 o                         
   0  -4   1       7033.08       6788.27        87.81 o                         
   1  -4   1       2212.71       2319.93        48.19 o                         
   2  -4   1       7294.97       7508.27        78.19 o                         
   3  -4   1        356.92        350.79        28.16 o                         
   4  -4   1       3386.01       3477.45        48.22 o                         
   5  -4   1       1387.72       1407.05        48.74 o                         
   6  -4   1        318.44        331.18        35.65 o                         
   7  -4   1       1227.48       1256.87        48.19 o                         
 -10  -3   1        850.34        829.20        41.66 o                         
  -9  -3   1        142.93        143.88        29.01 o                         
  -8  -3   1       2054.10       2108.12        42.91 o                         
  -7  -3   1        498.51        500.89        31.34 o                         
  -6  -3   1        663.60        672.73        25.43 o                         
  -5  -3   1       3357.49       3261.72        41.90 o                         
  -4  -3   1         39.89         49.68        17.81 o                         
  -3  -3   1      15460.26      14462.02        93.59 o                         
  -2  -3   1      13773.24      13389.12       105.23 o                         
  -1  -3   1       4326.95       4161.91        55.18 o                         
   0  -3   1      11459.26      10993.11       120.66 o                         
   1  -3   1       1102.28       1171.97        43.22 o                         
   2  -3   1       4918.41       5152.27        60.99 o                         
   3  -3   1       3855.61       4010.40        45.10 o                         
   4  -3   1       1826.71       1893.63        35.15 o                         
   5  -3   1       3445.16       3539.62        52.22 o                         
   6  -3   1         76.61         94.66        33.12 o                         
   7  -3   1       1089.87       1150.11        42.61 o                         
   8  -3   1        903.51        863.15        70.02 o                         
  -9  -2   1        151.06        159.16        28.25 o                         
  -8  -2   1       1257.22       1195.67        37.75 o                         
  -7  -2   1       3053.71       3062.98        45.37 o                         
  -6  -2   1        458.76        441.57        27.64 o                         
  -5  -2   1       5557.15       5370.67        65.04 o                         
  -4  -2   1       1858.46       1857.40        30.12 o                         
  -3  -2   1       3416.04       3399.97        40.28 o                         
  -2  -2   1      15952.91      14916.24       130.58 o                         
  -1  -2   1       1612.19       1521.68        35.51 o                         
   0  -2   1       8489.49       8782.57       105.45 o                         
   1  -2   1       8548.31       8714.59        90.41 o                         
   2  -2   1       3277.76       3353.09        49.73 o                         
   3  -2   1       5087.52       5184.46        49.59 o                         
   4  -2   1          4.18         25.78        21.53 o                         
   5  -2   1       3588.22       3718.91        50.86 o                         
   6  -2   1       1937.63       1924.85        41.93 o                         
   7  -2   1        164.33        176.83        30.68 o                         
   8  -2   1       1194.41       1123.74        55.01 o                         
  -9  -1   1        793.33        809.20        41.81 o                         
  -8  -1   1        150.30        160.11        26.47 o                         
  -7  -1   1       3871.68       3833.87        58.00 o                         
  -6  -1   1       1143.69       1107.81        36.39 o                         
  -5  -1   1       4100.56       4057.78        44.82 o                         
  -4  -1   1      11592.83      11330.50        91.02 o                         
  -3  -1   1        195.40        203.93        17.91 o                         
  -2  -1   1       4557.09       4611.06        54.16 o                         
  -1  -1   1       3464.65       3334.20        62.40 o                         
   0  -1   1       4569.00       4749.47        83.35 o                         
   1  -1   1      13745.64      13418.14       147.13 o                         
   2  -1   1        618.16        645.59        26.60 o                         
   3  -1   1       8585.27       8658.17        77.32 o                         
   4  -1   1       1912.05       1922.47        31.43 o                         
   5  -1   1       1061.32       1058.01        28.31 o                         
   6  -1   1       2400.34       2399.37        41.41 o                         
   7  -1   1        172.07        164.50        30.34 o                         
   8  -1   1        951.09        929.69        44.54 o                         
  -9   0   1       1144.57       1216.40        41.34 o                         
  -8   0   1        130.51        172.94        37.67 o                         
  -7   0   1        555.81        547.81        35.96 o                         
  -6   0   1       3074.01       3097.50        39.77 o                         
  -5   0   1        402.95        359.12        22.89 o                         
  -4   0   1      10608.06      10565.04        74.30 o                         
  -3   0   1       3307.07       3376.66        45.25 o                         
  -2   0   1       2226.51       2203.89        46.52 o                         
  -1   0   1      13021.97      13449.47       183.71 o                         
   1   0   1      18923.93      17983.92       212.90 o                         
   2   0   1       1545.93       1485.94        35.47 o                         
   3   0   1       7975.13       7901.67        66.82 o                         
   4   0   1       4002.95       3869.58        40.10 o                         
   5   0   1         15.15         22.06        18.89 o                         
   6   0   1       2583.62       2631.64        37.43 o                         
   7   0   1       1285.14       1315.76        39.22 o                         
   8   0   1        249.81        259.74        34.77 o                         
   9   0   1        891.60        890.41        51.40 o                         
  -9   1   1        783.07        750.39        45.60 o                         
  -8   1   1       1145.40       1141.54        50.13 o                         
  -7   1   1        394.78        427.68        32.96 o                         
  -6   1   1       2343.79       2354.54        39.55 o                         
  -5   1   1         11.58         27.61        18.90 o                         
  -4   1   1       2083.25       1997.55        30.34 o                         
  -3   1   1       8530.39       8147.53        96.59 o                         
  -2   1   1        108.01        100.77        18.41 o                         
  -1   1   1      21600.24      20121.98       197.87 o                         
   1   1   1       6263.82       6127.68       614.36 o                         
   2   1   1       2293.75       2257.75        42.82 o                         
   3   1   1       2302.67       2363.75        36.51 o                         
   4   1   1      10945.98      10471.70       137.50 o                         
   5   1   1       2566.24       2543.46        41.13 o                         
   6   1   1       1936.02       1954.48        33.77 o                         
   7   1   1       1862.77       1856.00        32.18 o                         
   8   1   1          3.40          2.63        26.54 o                         
   9   1   1        910.77        906.50        42.86 o                         
  -8   2   1       1610.02       1610.99        46.91 o                         
  -7   2   1         14.47         16.60        29.13 o                         
  -6   2   1       3070.36       3069.92        43.28 o                         
  -5   2   1       2893.84       2901.80        36.14 o                         
  -4   2   1        965.63        967.43        27.19 o                         
  -3   2   1       6390.56       6224.24        65.06 o                         
  -2   2   1         40.60         44.75        20.61 o                         
  -1   2   1       7195.60       7313.05        88.87 o                         
   0   2   1       4759.26       4846.47        81.53 o                         
   1   2   1       3639.83       3555.21        55.75 o                         
   2   2   1       9002.52       8543.62        88.75 o                         
   3   2   1       1908.55       1928.60        32.44 o                         
   4   2   1       6373.09       6245.68        67.17 o                         
   5   2   1       5494.01       5437.35        56.02 o                         
   6   2   1         26.27         31.01        22.73 o                         
   7   2   1       2679.82       2705.90        36.46 o                         
   8   2   1        758.50        761.78        33.58 o                         
   9   2   1        550.68        557.51        38.25 o                         
  -8   3   1        651.91        632.12        48.96 o                         
  -7   3   1        812.66        812.50        39.24 o                         
  -6   3   1        928.15        909.20        31.72 o                         
  -5   3   1       6877.02       6865.23        63.23 o                         
  -4   3   1        245.46        256.09        20.47 o                         
  -3   3   1       3854.39       3918.66        47.29 o                         
  -2   3   1       3224.31       3233.26        42.56 o                         
  -1   3   1       4865.59       5050.84        63.37 o                         
   0   3   1       9715.23       9911.24       110.69 o                         
   1   3   1        147.34        165.46        22.98 o                         
   2   3   1      21643.01      19892.20       328.43 o                         
   3   3   1       9089.82       8490.21       134.55 o                         
   4   3   1        576.35        571.56        24.38 o                         
   5   3   1       3356.36       3367.87        49.86 o                         
   6   3   1       1487.02       1508.31        32.26 o                         
   7   3   1       1163.59       1157.75        31.48 o                         
   8   3   1       1942.00       1965.32        43.53 o                         
   9   3   1         18.00         10.28        32.98 o                         
  -7   4   1       1419.27       1368.92        59.27 o                         
  -6   4   1         10.25         21.22        30.99 o                         
  -5   4   1       1892.37       1968.23        38.17 o                         
  -4   4   1       2549.56       2579.22        35.66 o                         
  -3   4   1       1296.94       1329.47        29.25 o                         
  -2   4   1       7604.02       8126.82        82.73 o                         
  -1   4   1         11.01         24.22        20.01 o                         
   0   4   1       8257.10       8329.79        85.20 o                         
   1   4   1       9165.40       9088.34        87.31 o                         
   2   4   1       7228.98       7148.51        70.80 o                         
   3   4   1      16222.48      15508.60       163.26 o                         
   4   4   1       1216.09       1170.78        46.34 o                         
   5   4   1       2590.46       2617.26        46.68 o                         
   6   4   1       2185.72       2176.22        40.51 o                         
   7   4   1         49.12         43.28        29.40 o                         
   8   4   1       1540.37       1583.39        38.50 o                         
   9   4   1        285.98        293.97        30.75 o                         
  10   4   1        610.67        571.50        37.12 o                         
  -7   5   1       1350.75       1389.69        71.66 o                         
  -6   5   1        595.05        601.02        44.41 o                         
  -5   5   1        648.57        687.91        36.77 o                         
  -4   5   1       2048.98       2162.53        44.92 o                         
  -3   5   1        411.31        419.74        28.58 o                         
  -2   5   1       4497.39       4778.51        61.38 o                         
  -1   5   1       5458.08       5822.75        62.88 o                         
   0   5   1       1746.81       1809.02        33.90 o                         
   1   5   1      10809.47      11042.33        84.09 o                         
   2   5   1        448.95        476.59        25.01 o                         
   3   5   1       4678.88       4630.88        65.17 o                         
   4   5   1       5248.26       5202.48        66.94 o                         
   5   5   1        368.37        353.70        31.32 o                         
   6   5   1       3785.18       3760.49        48.17 o                         
   7   5   1        268.75        279.91        29.23 o                         
   8   5   1       1578.09       1542.44        35.65 o                         
   9   5   1        832.58        823.46        32.20 o                         
  10   5   1         35.46         37.58        32.46 o                         
  -6   6   1       1804.31       1798.42        57.06 o                         
  -5   6   1        152.79        182.98        37.15 o                         
  -4   6   1       1912.98       1972.04        37.36 o                         
  -3   6   1        859.99        898.30        33.63 o                         
  -2   6   1       1506.31       1556.67        34.03 o                         
  -1   6   1       6109.29       6385.38        57.62 o                         
   0   6   1        420.33        440.22        26.92 o                         
   1   6   1       6122.51       6335.85        59.98 o                         
   2   6   1       2923.11       2875.51        55.62 o                         
   3   6   1        145.50        162.08        25.16 o                         
   4   6   1       2581.95       2476.40        42.91 o                         
   5   6   1        347.00        346.97        27.31 o                         
   6   6   1       3315.39       3231.23        43.33 o                         
   7   6   1       2204.03       2207.17        39.78 o                         
   8   6   1        208.56        210.79        29.54 o                         
   9   6   1        992.68       1073.55        49.40 o                         
  10   6   1         55.80         57.28        33.42 o                         
  -5   7   1        372.29        380.32        43.69 o                         
  -4   7   1        692.54        686.99        43.47 o                         
  -3   7   1       2897.89       2912.73        50.50 o                         
  -2   7   1        100.96        104.34        25.12 o                         
  -1   7   1       2630.64       2667.78        41.27 o                         
   0   7   1        670.95        710.07        26.40 o                         
   1   7   1       3302.93       3258.08        53.87 o                         
   2   7   1       6431.57       6425.76        80.61 o                         
   3   7   1          0.16          3.58        28.19 o                         
   4   7   1       3390.92       3321.91        74.82 o                         
   5   7   1       1343.99       1362.27        36.60 o                         
   6   7   1        347.69        323.86        30.83 o                         
   7   7   1       1110.95       1005.12        42.33 o                         
   8   7   1         77.49         94.46        31.58 o                         
   9   7   1        984.02        956.13        42.93 o                         
  -5   8   1        629.48        645.37        38.56 o                         
  -4   8   1        192.13        203.15        36.31 o                         
  -3   8   1       1399.60       1368.64        37.67 o                         
  -2   8   1        235.52        253.44        29.27 o                         
  -1   8   1       1349.33       1370.12        41.89 o                         
   0   8   1       3333.95       3295.07        49.35 o                         
   1   8   1         76.53         78.04        26.72 o                         
   2   8   1       4521.47       4533.17        58.22 o                         
   3   8   1       2152.73       2129.72        49.13 o                         
   4   8   1       1544.22       1495.81        46.01 o                         
   5   8   1       2057.00       2070.44        43.08 o                         
   6   8   1         12.97         -6.64        27.04 o                         
   7   8   1       1293.14       1239.11        36.87 o                         
   8   8   1        369.55        382.95        37.19 o                         
   9   8   1        448.98        399.88        36.14 o                         
  -4   9   1          4.55         17.98        37.88 o                         
  -3   9   1        917.10        938.46        36.95 o                         
  -2   9   1       1377.08       1351.56        36.59 o                         
  -1   9   1        598.74        603.17        35.88 o                         
   0   9   1       3077.49       3049.05        47.03 o                         
   1   9   1       1130.57       1126.95        36.02 o                         
   2   9   1        513.74        528.99        32.40 o                         
   3   9   1       1611.61       1683.53        44.91 o                         
   4   9   1        109.16        110.18        29.98 o                         
   5   9   1       2339.10       2463.02        52.28 o                         
   6   9   1        779.50        802.18        33.89 o                         
   7   9   1       1064.66       1124.42        42.78 o                         
   8   9   1       1328.06       1324.72        50.54 o                         
   9   9   1          0.74          5.35        33.77 o                         
  -3  10   1        344.68        337.14        42.80 o                         
  -2  10   1       1314.34       1256.55        37.29 o                         
  -1  10   1        143.05        139.17        30.33 o                         
   0  10   1       1364.01       1298.62        39.68 o                         
   1  10   1       2154.78       2086.21        46.85 o                         
   2  10   1        360.45        372.30        32.90 o                         
   3  10   1       1263.01       1208.28        43.79 o                         
   4  10   1        134.32        154.24        35.64 o                         
   5  10   1        880.82        902.35        42.35 o                         
   6  10   1       1739.85       1793.31        53.07 o                         
   7  10   1          0.56          7.20        37.69 o                         
   8  10   1       1174.03       1159.92        46.86 o                         
  -1  11   1       1068.17       1018.35        39.93 o                         
   0  11   1        290.13        283.22        32.37 o                         
   1  11   1       1596.12       1556.75        42.18 o                         
   2  11   1         43.63         52.71        30.33 o                         
   3  11   1       1471.23       1496.51        39.46 o                         
   4  11   1       1727.99       1682.59        44.93 o                         
   5  11   1         52.70         77.93        36.10 o                         
   6  11   1        957.57       1042.29        40.96 o                         
   7  11   1        112.72        150.28        39.23 o                         
   8  11   1        423.56        410.42        46.32 o                         
   0  12   1         24.96         28.25        38.38 o                         
   1  12   1        537.73        478.64        39.10 o                         
   2  12   1       1054.45       1004.81        37.76 o                         
   3  12   1        120.82        115.99        36.68 o                         
   4  12   1       1484.68       1471.28        41.81 o                         
   5  12   1        141.65        134.03        37.71 o                         
   6  12   1        667.24        710.59        39.69 o                         
   7  12   1        421.63        473.81        43.19 o                         
   3  13   1         25.40         49.78        30.63 o                         
   4  13   1        391.97        411.71        40.23 o                         
  -5 -12   2        805.81        858.54        42.73 o                         
  -4 -12   2         49.75         41.39        35.46 o                         
  -3 -12   2       1484.09       1513.26        42.35 o                         
  -2 -12   2         78.87         73.75        29.31 o                         
  -7 -11   2        286.36        305.58        46.24 o                         
  -6 -11   2        205.02        208.95        36.58 o                         
  -5 -11   2       1363.15       1351.45        41.74 o                         
  -4 -11   2        125.73        138.55        32.68 o                         
  -3 -11   2        419.65        435.75        33.62 o                         
  -2 -11   2        860.43        846.64        33.56 o                         
  -1 -11   2         59.78         41.64        30.77 o                         
   0 -11   2       1120.33        988.65        41.40 o                         
  -8 -10   2        275.32        265.47        53.03 o                         
  -7 -10   2       1208.42       1238.10        50.39 o                         
  -6 -10   2         36.41         48.26        28.24 o                         
  -5 -10   2        975.25        978.13        36.00 o                         
  -4 -10   2        406.86        429.45        30.72 o                         
  -3 -10   2        353.80        365.81        32.47 o                         
  -2 -10   2       1380.92       1388.23        40.33 o                         
  -1 -10   2          4.38         14.30        31.75 o                         
   0 -10   2        945.91        877.94        42.03 o                         
   1 -10   2       1033.54        973.65        39.77 o                         
   2 -10   2        118.24        109.86        39.04 o                         
  -9  -9   2        489.51        466.71        43.47 o                         
  -8  -9   2          0.29          0.65        47.38 o                         
  -7  -9   2       1084.02       1078.90        46.62 o                         
  -6  -9   2        634.27        675.11        35.66 o                         
  -5  -9   2        438.53        475.57        27.88 o                         
  -4  -9   2       1684.73       1686.28        40.65 o                         
  -3  -9   2        151.41        174.33        31.30 o                         
  -2  -9   2       2932.05       2868.94        46.95 o                         
  -1  -9   2       1223.14       1201.42        33.46 o                         
   0  -9   2        415.56        393.41        33.85 o                         
   1  -9   2       1637.45       1614.36        52.77 o                         
   2  -9   2          1.76          9.50        32.67 o                         
   3  -9   2        566.49        518.33        36.39 o                         
  -9  -8   2        895.54        903.96        48.85 o                         
  -8  -8   2        158.47        186.40        45.52 o                         
  -7  -8   2        719.98        733.98        34.69 o                         
  -6  -8   2        978.33       1006.66        35.68 o                         
  -5  -8   2         36.44         41.77        27.92 o                         
  -4  -8   2       3159.57       3225.69        45.04 o                         
  -3  -8   2       2524.15       2476.38        43.42 o                         
  -2  -8   2        961.92        908.28        31.14 o                         
  -1  -8   2       3177.94       3175.49        46.81 o                         
   0  -8   2        427.10        414.62        38.11 o                         
   1  -8   2       2341.31       2284.53        51.22 o                         
   2  -8   2       1004.46        994.18        39.31 o                         
   3  -8   2        317.51        287.06        29.79 o                         
   4  -8   2       1497.17       1446.18        59.34 o                         
  -9  -7   2        728.40        721.41        43.00 o                         
  -8  -7   2        747.10        834.28        88.29 o                         
  -7  -7   2        179.15        190.98        27.80 o                         
  -6  -7   2       2780.92       2783.19        48.77 o                         
  -5  -7   2       1091.66       1031.87        32.01 o                         
  -4  -7   2       1280.11       1269.55        30.32 o                         
  -3  -7   2       3540.37       3554.27        40.81 o                         
  -2  -7   2        254.42        248.75        25.00 o                         
  -1  -7   2       3663.46       3489.53        46.30 o                         
   0  -7   2       1152.64       1104.36        33.61 o                         
   1  -7   2       1295.96       1281.25        42.13 o                         
   2  -7   2       4006.07       3924.29        67.72 o                         
   3  -7   2         12.33         34.64        32.82 o                         
   4  -7   2       1577.26       1552.29        43.30 o                         
   5  -7   2        933.59        930.51        38.91 o                         
  -9  -6   2        195.14        218.62        43.49 o                         
  -8  -6   2       1661.91       1645.59        48.59 o                         
  -7  -6   2        671.07        635.18        32.60 o                         
  -6  -6   2       1277.74       1225.55        34.06 o                         
  -5  -6   2       3042.98       2931.30        47.35 o                         
  -4  -6   2        908.32        896.82        25.72 o                         
  -3  -6   2       6467.59       6346.98        59.21 o                         
  -2  -6   2        462.14        471.90        22.65 o                         
  -1  -6   2       2387.48       2297.89        38.64 o                         
   0  -6   2       6147.19       5891.55        62.17 o                         
   1  -6   2         22.70         51.69        31.43 o                         
   2  -6   2       2958.25       2938.71        52.36 o                         
   3  -6   2        911.89        901.72        35.41 o                         
   4  -6   2        531.55        533.60        34.47 o                         
   5  -6   2       2042.14       2014.06        65.74 o                         
   6  -6   2         36.28         26.67        40.03 o                         
 -10  -5   2        980.67       1030.03        43.64 o                         
  -9  -5   2         99.57         84.56        33.33 o                         
  -8  -5   2        958.51       1010.99        45.68 o                         
  -7  -5   2       1267.99       1299.41        36.58 o                         
  -6  -5   2        162.42        159.96        24.40 o                         
  -5  -5   2       5473.86       5211.69        60.57 o                         
  -4  -5   2        823.48        783.69        25.11 o                         
  -3  -5   2       6260.36       6224.46        65.30 o                         
  -2  -5   2       6864.61       6854.77        54.63 o                         
  -1  -5   2       1121.00       1096.78        29.45 o                         
   0  -5   2       7101.22       6981.27        58.76 o                         
   1  -5   2       1232.63       1276.45        40.18 o                         
   2  -5   2       1156.68       1156.16        32.41 o                         
   3  -5   2       3358.39       3502.85        50.89 o                         
   4  -5   2         83.90         76.20        30.01 o                         
   5  -5   2       1351.39       1269.48        42.97 o                         
   6  -5   2        397.63        367.90        42.80 o                         
 -10  -4   2        600.78        644.84        34.68 o                         
  -9  -4   2        557.43        572.49        30.47 o                         
  -8  -4   2        230.36        189.67        31.32 o                         
  -7  -4   2       2652.67       2629.89        34.18 o                         
  -6  -4   2        219.45        230.23        20.36 o                         
  -5  -4   2       4250.63       4075.11        45.21 o                         
  -4  -4   2       4722.22       4392.22        49.02 o                         
  -3  -4   2        374.40        369.27        19.26 o                         
  -2  -4   2       9374.79       9096.95        82.96 o                         
  -1  -4   2        707.91        687.41        25.71 o                         
   0  -4   2       5993.81       5929.58        79.36 o                         
   1  -4   2       6446.45       6266.65        93.79 o                         
   2  -4   2        384.89        392.81        27.75 o                         
   3  -4   2       3564.06       3730.10        55.22 o                         
   4  -4   2        740.27        739.97        34.07 o                         
   5  -4   2       1027.06       1037.26        37.58 o                         
   6  -4   2       1760.80       1862.68        43.20 o                         
   7  -4   2         67.60         65.15        33.86 o                         
  -9  -3   2        823.00        820.13        33.53 o                         
  -8  -3   2         39.62         34.03        30.56 o                         
  -7  -3   2       2655.02       2540.39        47.83 o                         
  -6  -3   2       2008.86       1973.56        34.69 o                         
  -5  -3   2        801.81        786.96        28.00 o                         
  -4  -3   2       5919.89       5665.77        47.38 o                         
  -3  -3   2        236.18        218.75        20.31 o                         
  -2  -3   2      10276.91       9660.14        75.87 o                         
  -1  -3   2       8126.75       8119.54        72.54 o                         
   0  -3   2       1247.05       1239.18        38.24 o                         
   1  -3   2       3802.66       3832.17        55.47 o                         
   2  -3   2         24.30         34.21        22.45 o                         
   3  -3   2       3679.79       3804.29        53.92 o                         
   4  -3   2       6788.20       7205.53        76.15 o                         
   5  -3   2         13.63          0.71        28.17 o                         
   6  -3   2       1615.31       1686.41        42.04 o                         
   7  -3   2        149.72        192.04        45.90 o                         
  -9  -2   2       1051.78       1042.18        37.66 o                         
  -8  -2   2        505.85        489.90        31.44 o                         
  -7  -2   2        553.31        545.88        29.97 o                         
  -6  -2   2       2917.20       2793.60        51.74 o                         
  -5  -2   2         14.69         28.16        18.99 o                         
  -4  -2   2      12350.91      12122.43        90.42 o                         
  -3  -2   2       4820.62       4688.34        48.26 o                         
  -2  -2   2       5521.27       5091.97        62.04 o                         
  -1  -2   2       2882.89       2614.12        45.87 o                         
   0  -2   2        647.54        664.87        28.45 o                         
   1  -2   2       6725.76       6685.41        81.37 o                         
   2  -2   2      11055.21      11332.47        95.21 o                         
   3  -2   2        842.13        871.20        31.08 o                         
   4  -2   2       4481.71       4650.78        59.34 o                         
   5  -2   2        221.87        234.43        28.56 o                         
   6  -2   2        746.05        743.71        35.90 o                         
   7  -2   2       1507.72       1620.89        52.28 o                         
   8  -2   2        100.78        122.32        38.76 o                         
  -9  -1   2        455.75        439.30        31.81 o                         
  -8  -1   2       1249.15       1226.17        38.90 o                         
  -7  -1   2          1.57         11.44        33.93 o                         
  -6  -1   2       4513.68       4482.41        49.65 o                         
  -5  -1   2       2328.15       2286.00        37.78 o                         
  -4  -1   2       4615.64       4503.02        62.25 o                         
  -3  -1   2       8182.37       7915.96        70.95 o                         
  -2  -1   2       3630.08       3734.32        48.00 o                         
  -1  -1   2      16633.13      16125.76       180.28 o                         
   0  -1   2       8444.89       8167.00       103.36 o                         
   1  -1   2       1634.85       1612.08        43.79 o                         
   2  -1   2      13347.24      13222.26       125.85 o                         
   3  -1   2        352.43        397.91        23.80 o                         
   4  -1   2       2876.82       3022.20        44.60 o                         
   5  -1   2       2061.40       2113.47        37.06 o                         
   6  -1   2       1011.54       1022.10        38.51 o                         
   7  -1   2       2157.15       2261.40        48.94 o                         
   8  -1   2        148.16        128.41        35.36 o                         
  -9   0   2         50.99         56.23        33.21 o                         
  -8   0   2       1828.31       1872.43        44.04 o                         
  -7   0   2        812.87        778.44        32.30 o                         
  -6   0   2       1896.76       1841.33        39.92 o                         
  -5   0   2       4494.41       4384.75        45.35 o                         
  -4   0   2        505.50        520.17        21.26 o                         
  -3   0   2      16013.82      15790.07       153.17 o                         
  -2   0   2       3885.99       3992.66        60.84 o                         
  -1   0   2       6941.97       7452.84        78.55 o                         
   0   0   2      15280.19      15944.03       194.63 o                         
   1   0   2          4.15         21.16        19.90 o                         
   2   0   2       7446.12       7287.98        90.41 o                         
   3   0   2       6610.83       6467.98        67.26 o                         
   4   0   2       1189.69       1199.72        27.58 o                         
   5   0   2       6249.09       6204.06        61.61 o                         
   6   0   2         37.51         59.06        26.82 o                         
   7   0   2       1892.83       1847.87        42.39 o                         
   8   0   2       1051.72       1012.22        43.76 o                         
   9   0   2        183.64        176.19        40.60 o                         
  -9   1   2         94.18        108.93        38.73 o                         
  -8   1   2        911.89        905.21        39.45 o                         
  -7   1   2       1725.58       1747.17        37.55 o                         
  -6   1   2        361.06        377.46        28.35 o                         
  -5   1   2       7783.89       7818.41        81.96 o                         
  -4   1   2       1132.88       1137.51        27.86 o                         
  -3   1   2       3431.60       3300.19        57.87 o                         
  -2   1   2       7273.02       7162.44        87.26 o                         
  -1   1   2        101.14        112.07        19.45 o                         
   0   1   2      16090.53      17509.77       221.79 o                         
   1   1   2       6046.15       6187.19       103.10 o                         
   2   1   2       5878.39       5882.71        70.86 o                         
   3   1   2      13029.12      12348.20        95.03 o                         
   4   1   2        620.93        604.18        25.09 o                         
   5   1   2       2783.28       2741.28        38.99 o                         
   6   1   2       2755.58       2756.00        38.34 o                         
   7   1   2        655.87        659.94        27.45 o                         
   8   1   2       1921.12       1948.85        40.38 o                         
   9   1   2          4.83         13.74        36.33 o                         
  -8   2   2         98.94         82.54        34.15 o                         
  -7   2   2       2475.97       2503.80        50.90 o                         
  -6   2   2        258.00        261.26        27.03 o                         
  -5   2   2       4479.05       4457.39        46.56 o                         
  -4   2   2       4774.23       4760.21        50.62 o                         
  -3   2   2        351.11        368.35        22.46 o                         
  -2   2   2       9182.50       8712.63        76.24 o                         
  -1   2   2        287.63        292.26        20.86 o                         
   0   2   2       6927.30       6755.23        85.65 o                         
   1   2   2      17849.88      18273.79       330.50 o                         
   2   2   2       4621.50       4795.38        99.11 o                         
   3   2   2       5353.94       5093.82        65.95 o                         
   4   2   2       3036.79       2999.60        39.19 o                         
   5   2   2       2836.20       2809.40        38.13 o                         
   6   2   2       3522.02       3540.90        41.54 o                         
   7   2   2          1.11         15.71        27.01 o                         
   8   2   2        967.16        993.86        40.06 o                         
   9   2   2        825.56        846.95        48.44 o                         
  -8   3   2        137.02        124.98        39.25 o                         
  -7   3   2       1377.94       1358.80        43.21 o                         
  -6   3   2       1915.05       1962.24        38.91 o                         
  -5   3   2        228.16        229.23        24.48 o                         
  -4   3   2       6294.82       6242.77        54.36 o                         
  -3   3   2        119.96        110.90        19.60 o                         
  -2   3   2      13731.40      13851.14       108.82 o                         
  -1   3   2       7569.98       7863.67        81.42 o                         
   0   3   2       1005.56       1057.10        30.12 o                         
   1   3   2       2111.37       1989.72        42.73 o                         
   2   3   2       6650.09       6540.04        82.48 o                         
   3   3   2       3403.81       3392.25        52.71 o                         
   4   3   2       7717.07       7573.59        77.81 o                         
   5   3   2        512.70        502.88        21.46 o                         
   6   3   2       3156.67       3119.19        37.71 o                         
   7   3   2        747.56        749.86        27.65 o                         
   8   3   2        664.19        681.90        40.39 o                         
   9   3   2       1303.26       1302.86        39.51 o                         
  -7   4   2        319.09        324.74        38.73 o                         
  -6   4   2       2241.83       2312.41        43.84 o                         
  -5   4   2        133.85        152.52        26.59 o                         
  -4   4   2       3222.02       3238.42        43.03 o                         
  -3   4   2       2844.47       2897.35        40.71 o                         
  -2   4   2        160.76        180.10        28.50 o                         
  -1   4   2       7775.52       8042.72        87.24 o                         
   0   4   2       2772.66       2813.10        44.13 o                         
   1   4   2       6425.34       6346.72        67.97 o                         
   2   4   2       8155.64       7715.93        83.36 o                         
   3   4   2        492.09        471.44        29.64 o                         
   4   4   2       4676.77       4607.55        55.98 o                         
   5   4   2        817.87        805.82        23.81 o                         
   6   4   2       2290.44       2274.63        35.86 o                         
   7   4   2       2979.34       3003.74        42.80 o                         
   8   4   2         99.22        108.08        28.20 o                         
   9   4   2       1036.96       1037.88        37.94 o                         
  10   4   2        282.26        279.45        37.54 o                         
  -7   5   2          0.42          7.52        47.25 o                         
  -6   5   2       2264.25       2282.56        46.38 o                         
  -5   5   2        966.53       1030.64        36.23 o                         
  -4   5   2        797.43        780.82        32.01 o                         
  -3   5   2       1996.26       2089.57        46.83 o                         
  -2   5   2        102.82        124.63        23.03 o                         
  -1   5   2       3187.34       3261.54        40.23 o                         
   0   5   2       7014.91       7017.83        72.19 o                         
   1   5   2         73.91         82.72        20.58 o                         
   2   5   2       9132.04       9026.19        77.49 o                         
   3   5   2        440.60        443.93        27.27 o                         
   4   5   2       4928.64       4624.10        55.34 o                         
   5   5   2       3549.11       3360.65        40.85 o                         
   6   5   2        382.58        390.43        21.75 o                         
   7   5   2       2648.68       2673.22        42.67 o                         
   8   5   2        496.08        484.03        27.17 o                         
   9   5   2        560.58        559.08        34.83 o                         
  10   5   2        722.24        694.90        39.65 o                         
  -6   6   2        593.83        523.18        41.74 o                         
  -5   6   2       1700.83       1771.91        42.29 o                         
  -4   6   2        135.10        131.51        30.60 o                         
  -3   6   2       4585.65       4705.67        63.84 o                         
  -2   6   2       1654.71       1682.16        39.77 o                         
  -1   6   2        308.00        329.58        25.58 o                         
   0   6   2       3522.55       3691.56        42.53 o                         
   1   6   2        492.37        532.32        24.04 o                         
   2   6   2       4525.72       4670.53        59.79 o                         
   3   6   2       3881.06       3924.16        69.73 o                         
   4   6   2       1506.94       1518.73        39.22 o                         
   5   6   2       6062.55       5752.13        64.29 o                         
   6   6   2        380.97        348.40        24.13 o                         
   7   6   2       1475.45       1434.73        33.38 o                         
   8   6   2       1274.91       1272.69        40.11 o                         
   9   6   2         67.23         63.75        30.15 o                         
  10   6   2        669.05        654.67        40.79 o                         
  -6   7   2         16.94         31.25        41.85 o                         
  -5   7   2       1394.62       1460.92        46.13 o                         
  -4   7   2        591.59        600.16        32.53 o                         
  -3   7   2       1106.66       1109.68        38.86 o                         
  -2   7   2       4790.64       5015.01        59.20 o                         
  -1   7   2        134.81        148.69        26.89 o                         
   0   7   2       4097.33       4316.38        45.66 o                         
   1   7   2        964.52       1031.02        27.59 o                         
   2   7   2       1421.33       1435.28        32.45 o                         
   3   7   2       5935.83       6130.89        64.35 o                         
   4   7   2        356.90        341.84        29.15 o                         
   5   7   2       3832.03       3674.43        46.18 o                         
   6   7   2       1761.50       1713.58        41.36 o                         
   7   7   2        477.54        429.73        36.47 o                         
   8   7   2       1417.21       1427.72        41.35 o                         
   9   7   2        227.78        236.64        47.17 o                         
  -5   8   2        650.92        613.49        47.90 o                         
  -4   8   2       1075.63       1107.50        46.85 o                         
  -3   8   2         28.80         28.65        34.39 o                         
  -2   8   2       1772.57       1803.76        37.24 o                         
  -1   8   2       1117.83       1174.36        35.85 o                         
   0   8   2       1197.98       1235.04        31.01 o                         
   1   8   2       5967.06       6101.33        59.53 o                         
   2   8   2        289.46        304.95        38.94 o                         
   3   8   2       4604.88       4775.31        91.15 o                         
   4   8   2       1266.07       1312.40        41.59 o                         
   5   8   2       1454.83       1409.17        35.32 o                         
   6   8   2       2516.65       2443.51        51.75 o                         
   7   8   2        193.41        198.30        28.87 o                         
   8   8   2        768.65        764.19        36.71 o                         
   9   8   2        765.33        697.00        52.54 o                         
  -4   9   2       1260.46       1130.20        48.65 o                         
  -3   9   2        207.17        213.63        36.17 o                         
  -2   9   2        469.19        496.30        30.37 o                         
  -1   9   2       1408.30       1399.12        37.63 o                         
   0   9   2        151.51        147.34        29.77 o                         
   1   9   2       3024.04       3040.77        51.29 o                         
   2   9   2       1496.50       1543.63        43.36 o                         
   3   9   2       1768.10       1820.29        48.21 o                         
   4   9   2       3260.96       3324.46        53.13 o                         
   5   9   2         43.62         48.97        29.19 o                         
   6   9   2       1382.26       1402.18        39.41 o                         
   7   9   2        936.70        924.11        41.39 o                         
   8   9   2        184.54        181.60        37.60 o                         
   9   9   2        716.87        667.69        39.29 o                         
  -3  10   2       1094.35       1030.29        41.18 o                         
  -2  10   2          2.19         10.38        28.64 o                         
  -1  10   2       1262.18       1226.02        38.56 o                         
   0  10   2        294.08        230.85        35.14 o                         
   1  10   2       1019.14        987.37        37.63 o                         
   2  10   2       1921.70       1885.76        40.41 o                         
   3  10   2          5.07         -6.77        36.32 o                         
   4  10   2       2175.57       2223.92        59.98 o                         
   5  10   2        788.20        816.18        38.12 o                         
   6  10   2        306.17        313.68        32.33 o                         
   7  10   2        946.47        961.25        44.26 o                         
   8  10   2          8.04         10.23        37.56 o                         
   9  10   2        487.65        465.28        40.08 o                         
  -2  11   2        231.09        202.40        35.55 o                         
  -1  11   2        781.79        750.77        36.02 o                         
   0  11   2       1403.49       1344.89        43.32 o                         
   1  11   2         66.69         81.11        30.69 o                         
   2  11   2       1776.31       1672.48        49.63 o                         
   3  11   2        150.87        167.86        30.16 o                         
   4  11   2        800.88        832.21        44.20 o                         
   5  11   2       1098.59       1199.79        41.40 o                         
   6  11   2          2.31         -2.48        34.51 o                         
   7  11   2        807.02        853.88        49.63 o                         
   8  11   2        212.60        189.24        47.65 o                         
   0  12   2       1263.09       1224.94        50.83 o                         
   1  12   2        156.93        136.52        40.84 o                         
   2  12   2        910.97        839.36        40.63 o                         
   3  12   2        935.11        939.48        38.73 o                         
   4  12   2         50.28         63.96        36.92 o                         
   5  12   2       1261.90       1297.62        50.37 o                         
   6  12   2        128.61        132.59        38.19 o                         
   7  12   2        359.63        454.33        45.60 o                         
   2  13   2        106.36        106.56        32.66 o                         
   3  13   2       1361.13       1290.49        51.25 o                         
   4  13   2        142.53        141.32        36.65 o                         
   5  13   2        394.20        360.72        44.33 o                         
  -6 -11   3        771.91        845.31        48.90 o                         
  -5 -11   3         97.20         95.34        37.82 o                         
  -4 -11   3       1057.81       1079.25        40.91 o                         
  -3 -11   3        156.91        168.67        31.00 o                         
  -2 -11   3        771.90        779.89        34.61 o                         
  -1 -11   3       1110.79       1110.57        47.14 o                         
  -7 -10   3        347.39        371.30        39.72 o                         
  -6 -10   3       1235.00       1227.68        42.21 o                         
  -5 -10   3        119.67         71.28        33.86 o                         
  -4 -10   3        787.28        796.89        38.81 o                         
  -3 -10   3       1067.59       1102.01        37.91 o                         
  -2 -10   3        355.68        372.65        31.48 o                         
  -1 -10   3       1703.60       1700.75        42.55 o                         
   0 -10   3        234.88        237.79        33.50 o                         
   1 -10   3        822.75        705.41        43.64 o                         
  -8  -9   3        852.34        903.96        80.69 o                         
  -7  -9   3         11.31         26.99        33.88 o                         
  -6  -9   3       1038.22       1060.79        36.34 o                         
  -5  -9   3       1137.30       1195.38        36.00 o                         
  -4  -9   3        762.50        796.79        34.56 o                         
  -3  -9   3       2928.64       2889.51        56.47 o                         
  -2  -9   3        331.37        326.37        28.05 o                         
  -1  -9   3       1969.03       1941.47        37.81 o                         
   0  -9   3       1332.14       1254.50        48.16 o                         
   1  -9   3        264.74        257.99        31.95 o                         
   2  -9   3        760.67        690.16        36.52 o                         
   3  -9   3        204.95        174.58        36.70 o                         
  -9  -8   3          1.05        -25.89        47.52 o                         
  -8  -8   3        621.15        643.40        33.22 o                         
  -7  -8   3        687.92        665.63        34.31 o                         
  -6  -8   3        642.80        655.04        31.05 o                         
  -5  -8   3       1912.72       1933.16        42.68 o                         
  -4  -8   3         37.55         36.25        22.80 o                         
  -3  -8   3       3169.11       3289.92        58.05 o                         
  -2  -8   3       4821.89       4746.78        60.20 o                         
  -1  -8   3        301.35        298.88        25.07 o                         
   0  -8   3       1901.79       1857.10        38.39 o                         
   1  -8   3         12.04          4.81        31.74 o                         
   2  -8   3       1343.65       1224.64        38.81 o                         
   3  -8   3        499.65        482.67        31.83 o                         
   4  -8   3         94.18         85.41        36.36 o                         
  -9  -7   3        163.55        158.64        42.06 o                         
  -8  -7   3        875.65        893.40        36.01 o                         
  -7  -7   3       1367.72       1365.28        34.11 o                         
  -6  -7   3          4.02         28.50        26.98 o                         
  -5  -7   3       1833.13       1780.84        46.88 o                         
  -4  -7   3       3389.22       3404.19        40.01 o                         
  -3  -7   3       1045.99       1056.68        25.88 o                         
  -2  -7   3       3102.99       3122.11        38.15 o                         
  -1  -7   3          9.22         18.00        22.01 o                         
   0  -7   3       1834.40       1746.24        36.98 o                         
   1  -7   3       1756.34       1658.03        42.35 o                         
   2  -7   3        376.93        376.90        39.22 o                         
   3  -7   3       1583.22       1489.69        41.32 o                         
   4  -7   3         43.34         65.39        41.07 o                         
   5  -7   3       1035.56        968.09        44.38 o                         
  -9  -6   3        743.14        770.94        57.39 o                         
  -8  -6   3        150.44        155.21        27.94 o                         
  -7  -6   3       1608.55       1703.64        46.74 o                         
  -6  -6   3       1600.76       1625.27        45.41 o                         
  -5  -6   3       1542.92       1484.84        37.14 o                         
  -4  -6   3       5188.64       5069.36        52.71 o                         
  -3  -6   3         61.75         71.30        19.94 o                         
  -2  -6   3       2444.90       2472.58        34.29 o                         
  -1  -6   3        511.79        486.04        22.96 o                         
   0  -6   3       2419.60       2319.70        35.83 o                         
   1  -6   3       2552.64       2419.74        50.09 o                         
   2  -6   3        179.04        187.67        29.65 o                         
   3  -6   3       1450.47       1487.79        37.86 o                         
   4  -6   3       1265.55       1289.85        41.76 o                         
   5  -6   3        190.88        218.42        34.04 o                         
  -9  -5   3        825.83        835.02        40.73 o                         
  -8  -5   3        398.50        392.23        35.25 o                         
  -7  -5   3        890.93        842.24        32.61 o                         
  -6  -5   3       2748.71       2601.26        39.73 o                         
  -5  -5   3        357.59        340.21        27.36 o                         
  -4  -5   3       4986.35       4863.20        51.82 o                         
  -3  -5   3       3122.32       3036.68        46.80 o                         
  -2  -5   3       3988.23       4002.51        41.76 o                         
  -1  -5   3       5033.07       4928.83        53.72 o                         
   0  -5   3        937.95        885.48        26.16 o                         
   1  -5   3       4384.60       4381.68        63.22 o                         
   2  -5   3        708.74        694.66        36.14 o                         
   3  -5   3        821.79        837.35        33.26 o                         
   4  -5   3       1586.12       1618.52        40.47 o                         
   5  -5   3        251.23        281.94        37.35 o                         
   6  -5   3       1071.88       1048.95        43.71 o                         
  -9  -4   3        702.35        705.01        39.99 o                         
  -8  -4   3       1123.13       1202.65        40.48 o                         
  -7  -4   3        319.85        295.97        25.17 o                         
  -6  -4   3       2688.86       2559.92        40.52 o                         
  -5  -4   3        770.85        739.42        26.58 o                         
  -4  -4   3       4770.43       4602.63        46.28 o                         
  -3  -4   3       7216.81       6923.11        61.25 o                         
  -2  -4   3        437.17        406.88        23.57 o                         
  -1  -4   3       7262.68       7082.48        65.92 o                         
   0  -4   3       3991.50       3927.17        50.77 o                         
   1  -4   3       3856.75       3776.52        55.82 o                         
   2  -4   3       2907.09       2833.85        50.57 o                         
   3  -4   3        276.81        281.18        32.61 o                         
   4  -4   3       3284.17       3305.22        53.82 o                         
   5  -4   3       1017.22       1014.15        41.03 o                         
   6  -4   3        594.57        630.11        35.28 o                         
   7  -4   3       1216.48       1219.58        50.18 o                         
  -9  -3   3        349.96        326.93        42.42 o                         
  -8  -3   3       1631.13       1623.47        35.15 o                         
  -7  -3   3        111.89        113.11        29.52 o                         
  -6  -3   3       3962.96       3995.32        42.22 o                         
  -5  -3   3       6513.86       6418.99        55.24 o                         
  -4  -3   3        660.31        640.58        23.08 o                         
  -3  -3   3       4568.68       4208.70        53.60 o                         
  -2  -3   3        621.57        589.18        27.74 o                         
  -1  -3   3       8446.13       8205.70        69.81 o                         
   0  -3   3       5372.20       5194.62        72.15 o                         
   1  -3   3         31.21         44.49        22.23 o                         
   2  -3   3       3608.60       3504.98        48.35 o                         
   3  -3   3       2895.26       2914.07        44.18 o                         
   4  -3   3       3076.50       3183.19        44.37 o                         
   5  -3   3       4128.51       4207.78        56.28 o                         
   6  -3   3          4.82          8.20        31.07 o                         
   7  -3   3       1536.29       1561.48        63.12 o                         
  -9  -2   3          0.39          1.51        30.89 o                         
  -8  -2   3       1984.97       1902.72        46.14 o                         
  -7  -2   3       2280.84       2247.27        57.06 o                         
  -6  -2   3        741.81        754.71        29.63 o                         
  -5  -2   3       5706.76       5734.81        49.21 o                         
  -4  -2   3       3112.97       3066.83        36.59 o                         
  -3  -2   3       7693.36       7536.92        63.46 o                         
  -2  -2   3       5642.04       5426.91        64.89 o                         
  -1  -2   3      14390.69      14007.39        96.77 o                         
   0  -2   3       2722.10       2538.68        38.97 o                         
   1  -2   3        580.79        515.41        27.52 o                         
   2  -2   3       3777.80       3742.53        51.49 o                         
   3  -2   3       9770.22       9948.23        74.66 o                         
   4  -2   3        549.13        545.46        31.21 o                         
   5  -2   3       2591.33       2709.30        54.02 o                         
   6  -2   3        800.95        852.13        38.76 o                         
   7  -2   3       1187.87       1213.21        43.48 o                         
   8  -2   3       1061.99        983.09        48.56 o                         
  -9  -1   3        657.51        672.17        36.35 o                         
  -8  -1   3        522.09        530.01        36.69 o                         
  -7  -1   3       2676.52       2684.72        49.22 o                         
  -6  -1   3        415.45        442.42        24.60 o                         
  -5  -1   3       3293.13       3309.53        51.26 o                         
  -4  -1   3       5433.88       5407.60        56.99 o                         
  -3  -1   3       6039.32       6067.66        58.82 o                         
  -2  -1   3       7806.11       7592.23        72.92 o                         
  -1  -1   3       1432.93       1418.84        34.61 o                         
   0  -1   3      10819.83      10886.87       117.74 o                         
   1  -1   3      13726.32      13279.84       126.81 o                         
   2  -1   3       1577.66       1676.62        36.87 o                         
   3  -1   3       4127.15       4249.68        51.24 o                         
   4  -1   3       1291.00       1316.86        34.36 o                         
   5  -1   3       1515.01       1520.66        46.91 o                         
   6  -1   3       1989.32       2080.73        62.48 o                         
   7  -1   3         14.69         18.11        36.36 o                         
   8  -1   3       1403.73       1445.80        46.63 o                         
  -9   0   3       1013.66       1008.29        37.68 o                         
  -8   0   3         31.49         26.34        27.47 o                         
  -7   0   3       1781.58       1753.11        38.29 o                         
  -6   0   3       2481.01       2431.64        41.20 o                         
  -5   0   3       2555.96       2508.36        36.64 o                         
  -4   0   3       4334.80       4206.06        56.65 o                         
  -3   0   3        273.00        315.02        21.99 o                         
  -2   0   3       8589.11       8791.75        90.66 o                         
  -1   0   3      20379.03      21599.06       164.96 o                         
   0   0   3         17.45         25.25        19.70 o                         
   1   0   3       3744.84       3790.08        64.92 o                         
   2   0   3       1911.95       2003.12        39.09 o                         
   3   0   3       7647.32       7876.97        78.43 o                         
   4   0   3       4242.00       4242.48        56.90 o                         
   5   0   3       1224.95       1236.26        33.00 o                         
   6   0   3       4161.37       4205.37        51.04 o                         
   7   0   3        581.23        585.77        32.06 o                         
   8   0   3        664.30        701.61        40.03 o                         
   9   0   3        347.37        324.73        37.19 o                         
  -9   1   3        828.33        782.76        46.02 o                         
  -8   1   3        438.65        421.07        32.02 o                         
  -7   1   3        874.74        872.37        30.20 o                         
  -6   1   3       3134.63       3105.16        43.44 o                         
  -5   1   3          6.88         21.48        19.87 o                         
  -4   1   3       5872.22       5984.77        58.45 o                         
  -3   1   3       4350.01       4324.98        58.10 o                         
  -2   1   3       7303.52       7642.32        77.34 o                         
  -1   1   3        936.48        977.18        26.47 o                         
   0   1   3          5.75         16.95        15.69 o                         
   1   1   3       2676.70       2730.11        44.17 o                         
   2   1   3      10188.13      10052.79        98.24 o                         
   3   1   3        920.91        887.40        26.71 o                         
   4   1   3       8055.94       8182.10       111.67 o                         
   5   1   3        991.77       1001.46        26.62 o                         
   6   1   3       4339.17       4335.64        47.09 o                         
   7   1   3       1746.76       1755.61        34.96 o                         
   8   1   3        144.83        154.22        30.90 o                         
   9   1   3        732.94        700.88        43.05 o                         
  -8   2   3       1303.68       1279.28        52.92 o                         
  -7   2   3         48.31         40.35        28.58 o                         
  -6   2   3       2351.33       2384.92        37.80 o                         
  -5   2   3       1224.10       1203.95        28.81 o                         
  -4   2   3       2503.76       2399.63        36.77 o                         
  -3   2   3       4511.99       4499.86        53.18 o                         
  -2   2   3         44.85         53.13        18.71 o                         
  -1   2   3       9457.43       9399.38        85.24 o                         
   0   2   3       1311.18       1344.83        29.24 o                         
   1   2   3      18502.19      19724.97       262.24 o                         
   2   2   3       7156.64       7073.88        92.49 o                         
   3   2   3       3368.13       3383.58        47.42 o                         
   4   2   3       4002.47       3825.69        48.76 o                         
   5   2   3       4109.91       4084.99        43.65 o                         
   6   2   3        977.41       1012.14        31.96 o                         
   7   2   3       2281.15       2247.86        46.88 o                         
   8   2   3         89.80         97.41        34.79 o                         
   9   2   3        936.94        960.34        40.49 o                         
  -8   3   3       1162.99       1137.52        47.87 o                         
  -7   3   3        364.51        382.96        33.47 o                         
  -6   3   3       1564.85       1572.71        39.14 o                         
  -5   3   3       1958.44       2026.73        37.42 o                         
  -4   3   3        606.02        605.99        28.52 o                         
  -3   3   3       5468.42       5493.38        79.28 o                         
  -2   3   3       2365.61       2416.11        36.56 o                         
  -1   3   3      10695.77      10312.30       141.97 o                         
   0   3   3       8240.58       8110.92        77.37 o                         
   1   3   3        896.35        905.49        25.25 o                         
   2   3   3       9183.56       9015.80       186.44 o                         
   3   3   3       6912.08       6810.07        81.76 o                         
   4   3   3       6967.62       6747.47        82.79 o                         
   5   3   3       5400.98       5285.05        55.42 o                         
   6   3   3        127.36        135.58        23.87 o                         
   7   3   3       1614.23       1662.65        33.77 o                         
   8   3   3        503.70        560.06        30.04 o                         
   9   3   3        299.62        330.88        32.24 o                         
  -7   4   3        812.93        734.94        60.24 o                         
  -6   4   3        187.75        196.07        29.76 o                         
  -5   4   3       3335.08       3342.13        61.76 o                         
  -4   4   3        427.95        429.67        32.11 o                         
  -3   4   3       7634.33       7885.38        67.99 o                         
  -2   4   3       3985.88       4093.65        52.05 o                         
  -1   4   3          9.13         15.77        19.65 o                         
   0   4   3       3172.14       2946.21        45.99 o                         
   1   4   3      12853.83      12203.28        95.27 o                         
   2   4   3       6481.80       6387.21        68.89 o                         
   3   4   3      10989.92      10533.61        97.30 o                         
   4   4   3         99.99         96.02        14.80 o                         
   5   4   3       6931.47       6767.67        64.35 o                         
   6   4   3       1901.16       1893.22        30.24 o                         
   7   4   3       1150.80       1170.78        30.31 o                         
   8   4   3       1576.15       1589.10        38.59 o                         
   9   4   3         39.67         50.18        32.00 o                         
  -7   5   3       1024.30        955.76        49.31 o                         
  -6   5   3         65.77         58.91        33.48 o                         
  -5   5   3       2188.69       2275.21        52.74 o                         
  -4   5   3       2806.53       2879.17        50.00 o                         
  -3   5   3        435.19        475.87        26.32 o                         
  -2   5   3       4136.33       4109.06        51.92 o                         
  -1   5   3       1743.96       1752.94        35.60 o                         
   0   5   3       6157.33       6348.11        77.81 o                         
   1   5   3       7018.44       6977.95       101.16 o                         
   2   5   3          1.54         10.09        19.89 o                         
   3   5   3       6118.21       5900.09        71.12 o                         
   4   5   3       3986.82       3906.50        51.11 o                         
   5   5   3       3228.71       3148.31        32.94 o                         
   6   5   3       3888.22       3876.70        39.45 o                         
   7   5   3         23.84         32.48        24.57 o                         
   8   5   3       1508.99       1484.65        37.75 o                         
   9   5   3        457.53        427.93        37.21 o                         
  10   5   3        161.42        157.55        37.75 o                         
  -6   6   3        883.84        891.29        41.01 o                         
  -5   6   3        422.28        445.22        34.81 o                         
  -4   6   3       2045.07       2108.20        41.98 o                         
  -3   6   3        423.29        434.37        27.51 o                         
  -2   6   3       2745.65       2827.12        42.91 o                         
  -1   6   3       3980.65       4169.97        48.08 o                         
   0   6   3        757.22        764.31        26.33 o                         
   1   6   3       6355.31       6462.42        65.12 o                         
   2   6   3       2171.92       2164.43        40.16 o                         
   3   6   3       5515.54       5603.97        62.99 o                         
   4   6   3       5965.45       5833.08        56.62 o                         
   5   6   3         61.78         69.45        17.23 o                         
   6   6   3       1789.14       1746.13        30.43 o                         
   7   6   3        408.02        398.78        31.48 o                         
   8   6   3        750.14        755.58        31.88 o                         
   9   6   3        691.66        684.01        36.20 o                         
  10   6   3         11.20         29.11        40.22 o                         
  -6   7   3       1254.49       1234.40        47.27 o                         
  -5   7   3         31.71         41.79        35.17 o                         
  -4   7   3       1654.00       1695.44        43.77 o                         
  -3   7   3       1165.39       1208.57        36.72 o                         
  -2   7   3        591.65        615.35        31.78 o                         
  -1   7   3       3552.69       3688.96        48.69 o                         
   0   7   3       1196.49       1271.08        31.54 o                         
   1   7   3       4932.67       5050.72        49.70 o                         
   2   7   3       5202.50       5415.03        59.51 o                         
   3   7   3        222.87        225.22        26.19 o                         
   4   7   3       3762.05       3706.35        49.15 o                         
   5   7   3        893.41        873.82        25.62 o                         
   6   7   3       1721.45       1665.29        32.23 o                         
   7   7   3        610.10        620.99        31.53 o                         
   8   7   3        122.83        132.32        38.56 o                         
   9   7   3        914.82        904.45        36.44 o                         
  -5   8   3        416.79        443.83        44.58 o                         
  -4   8   3        510.23        519.86        40.46 o                         
  -3   8   3       2112.50       2161.51        52.58 o                         
  -2   8   3         95.48         93.72        28.29 o                         
  -1   8   3       2514.80       2564.37        37.86 o                         
   0   8   3       2210.55       2285.41        39.00 o                         
   1   8   3        232.37        229.05        23.53 o                         
   2   8   3       3421.34       3626.51        47.30 o                         
   3   8   3       1215.43       1288.04        35.15 o                         
   4   8   3       3349.39       3310.44        56.97 o                         
   5   8   3       1000.53       1021.09        33.76 o                         
   6   8   3        852.28        804.65        37.44 o                         
   7   8   3       1717.98       1682.87        44.18 o                         
   8   8   3        447.55        464.43        37.48 o                         
   9   8   3        416.98        429.95        49.87 o                         
  -4   9   3          0.26        -31.38        38.24 o                         
  -3   9   3       1358.44       1399.36        47.58 o                         
  -2   9   3        764.41        752.98        31.58 o                         
  -1   9   3        618.87        644.66        33.54 o                         
   0   9   3       1886.91       1930.96        38.39 o                         
   1   9   3        349.06        369.42        27.96 o                         
   2   9   3       2736.97       2869.39        48.99 o                         
   3   9   3       1564.57       1583.00        45.92 o                         
   4   9   3       1242.34       1168.30        49.44 o                         
   5   9   3       1994.81       2074.61        40.48 o                         
   6   9   3        254.34        270.32        33.61 o                         
   7   9   3       1029.90       1039.61        38.48 o                         
   8   9   3        717.88        732.37        43.33 o                         
   9   9   3         45.88         38.22        45.69 o                         
  -3  10   3        462.03        444.61        40.66 o                         
  -2  10   3        986.74        934.64        35.66 o                         
  -1  10   3          2.07          2.31        28.85 o                         
   0  10   3       2202.47       2126.49        53.50 o                         
   1  10   3        984.48        951.58        47.80 o                         
   2  10   3       1494.01       1590.28        46.45 o                         
   3  10   3       2086.86       2125.96        45.44 o                         
   4  10   3        173.96        191.34        35.61 o                         
   5  10   3       1235.55       1322.00        48.19 o                         
   6  10   3        678.47        688.54        36.06 o                         
   7  10   3        319.11        336.16        39.80 o                         
   8  10   3        772.75        690.96        50.55 o                         
   9  10   3         59.91         66.26        44.06 o                         
  -2  11   3       1009.07       1021.24        39.26 o                         
  -1  11   3        411.89        400.34        37.09 o                         
   0  11   3        986.24        984.50        42.88 o                         
   1  11   3       2103.07       2113.25        47.40 o                         
   2  11   3         33.16         43.09        29.91 o                         
   3  11   3       1543.78       1546.44        49.02 o                         
   4  11   3        479.93        511.48        42.33 o                         
   5  11   3        669.38        688.19        40.48 o                         
   6  11   3        945.38       1056.17        42.68 o                         
   7  11   3         33.00         22.77        42.66 o                         
   8  11   3        707.39        606.73        53.92 o                         
   0  12   3          4.89          4.54        35.59 o                         
   1  12   3       1078.94       1080.79        46.72 o                         
   2  12   3        481.18        467.82        36.58 o                         
   3  12   3        649.00        611.77        39.03 o                         
   4  12   3        963.39       1000.51        42.84 o                         
   5  12   3          0.97          9.11        37.10 o                         
   6  12   3       1133.60       1224.02        53.76 o                         
   7  12   3        357.37        354.22        57.31 o                         
   2  13   3        511.31        541.38        45.26 o                         
   3  13   3          2.15          3.50        37.13 o                         
   4  13   3       1045.14       1049.00        41.60 o                         
   5  13   3        312.57        343.32        41.10 o                         
  -5 -11   4       1034.73       1150.17        55.36 o                         
  -4 -11   4         63.54         77.13        40.56 o                         
  -3 -11   4        865.13        919.59        41.20 o                         
  -2 -11   4        205.16        212.99        34.70 o                         
  -7 -10   4        723.81        747.53        40.14 o                         
  -6 -10   4         14.97         27.54        33.23 o                         
  -5 -10   4       1126.86       1218.13        40.99 o                         
  -4 -10   4         79.83         78.38        33.38 o                         
  -3 -10   4        598.03        641.99        36.31 o                         
  -2 -10   4        999.97        966.72        33.87 o                         
  -1 -10   4         15.75         44.68        34.38 o                         
   0 -10   4       1166.32       1124.32        52.55 o                         
   1 -10   4        166.04        195.74        39.87 o                         
  -8  -9   4         36.02         46.54        32.85 o                         
  -7  -9   4       1256.33       1300.01        37.29 o                         
  -6  -9   4        147.15        159.46        33.81 o                         
  -5  -9   4       1162.21       1220.17        35.02 o                         
  -4  -9   4        787.18        856.76        38.58 o                         
  -3  -9   4         98.83        113.89        34.56 o                         
  -2  -9   4       1812.30       1789.61        39.07 o                         
  -1  -9   4        179.58        178.32        29.27 o                         
   0  -9   4       1043.39       1057.13        41.89 o                         
   1  -9   4       1012.18        985.06        35.10 o                         
   2  -9   4         31.88         23.91        31.65 o                         
  -8  -8   4         10.34         25.87        30.46 o                         
  -7  -8   4       1270.60       1291.88        46.21 o                         
  -6  -8   4       1040.22       1036.44        39.36 o                         
  -5  -8   4         46.25         44.60        28.59 o                         
  -4  -8   4       2055.30       2081.24        33.11 o                         
  -3  -8   4        139.29        136.74        28.85 o                         
  -2  -8   4       2600.08       2563.88        37.16 o                         
  -1  -8   4       1331.27       1279.08        30.45 o                         
   0  -8   4        392.96        384.05        29.48 o                         
   1  -8   4       2452.79       2343.75        37.90 o                         
   2  -8   4        371.59        356.78        33.39 o                         
   3  -8   4        526.83        511.53        33.29 o                         
  -9  -7   4        919.50        828.18        57.96 o                         
  -8  -7   4        388.67        355.84        31.07 o                         
  -7  -7   4        623.14        580.00        31.63 o                         
  -6  -7   4       1409.11       1408.06        45.58 o                         
  -5  -7   4         37.10         42.53        25.65 o                         
  -4  -7   4       1986.45       2037.85        38.23 o                         
  -3  -7   4       2007.48       2045.39        31.07 o                         
  -2  -7   4        388.70        399.81        25.00 o                         
  -1  -7   4       4649.69       4522.64        42.09 o                         
   0  -7   4        102.39         95.61        26.60 o                         
   1  -7   4       2251.21       2215.39        36.66 o                         
   2  -7   4       1514.54       1430.33        39.44 o                         
   3  -7   4         14.02          6.30        31.25 o                         
   4  -7   4       1329.20       1287.27        42.03 o                         
  -9  -6   4        611.12        707.83        58.20 o                         
  -8  -6   4       1641.37       1607.43        39.18 o                         
  -7  -6   4         25.95         30.67        25.88 o                         
  -6  -6   4       2187.23       2059.76        47.64 o                         
  -5  -6   4        639.88        617.11        30.71 o                         
  -4  -6   4       1841.93       1765.53        35.35 o                         
  -3  -6   4       4947.68       5145.56        63.04 o                         
  -2  -6   4        119.16        117.52        21.91 o                         
  -1  -6   4       2890.34       2943.35        36.27 o                         
   0  -6   4       1943.74       1892.48        42.90 o                         
   1  -6   4        333.11        293.62        29.58 o                         
   2  -6   4       3953.30       3823.57        49.00 o                         
   3  -6   4        356.76        348.31        28.50 o                         
   4  -6   4        810.83        823.21        36.69 o                         
   5  -6   4        917.37        863.19        41.03 o                         
  -9  -5   4          5.32          7.89        40.33 o                         
  -8  -5   4       1596.11       1551.87        48.75 o                         
  -7  -5   4       1272.89       1262.41        32.94 o                         
  -6  -5   4        813.45        831.27        35.94 o                         
  -5  -5   4       4328.66       4079.59        59.19 o                         
  -4  -5   4          8.75         19.60        20.54 o                         
  -3  -5   4       5679.64       5619.92        49.86 o                         
  -2  -5   4        570.67        575.62        24.69 o                         
  -1  -5   4       2311.48       2299.54        34.67 o                         
   0  -5   4       9058.67       8912.01        64.67 o                         
   1  -5   4       1049.55        989.64        35.49 o                         
   2  -5   4       1897.68       1786.21        42.16 o                         
   3  -5   4       1042.17       1031.34        32.73 o                         
   4  -5   4        151.68        157.66        31.97 o                         
   5  -5   4       1520.93       1460.60        41.74 o                         
   6  -5   4        202.44        173.85        40.03 o                         
  -9  -4   4        268.49        265.35        36.96 o                         
  -8  -4   4        916.50        921.55        38.74 o                         
  -7  -4   4       1462.38       1440.54        37.37 o                         
  -6  -4   4          0.79          9.11        24.69 o                         
  -5  -4   4       3031.30       2966.38        39.46 o                         
  -4  -4   4       1295.31       1196.41        31.04 o                         
  -3  -4   4       2073.10       2035.40        33.42 o                         
  -2  -4   4      11344.09      11176.50        69.77 o                         
  -1  -4   4        199.78        201.60        21.26 o                         
   0  -4   4       8956.12       8722.06        75.32 o                         
   1  -4   4       2206.43       2140.95        45.54 o                         
   2  -4   4        239.64        242.34        26.18 o                         
   3  -4   4       2831.22       2826.63        45.30 o                         
   4  -4   4        155.00        175.03        33.66 o                         
   5  -4   4       1579.63       1497.60        45.65 o                         
   6  -4   4        720.52        712.37        38.61 o                         
  -9  -3   4       1065.43       1078.38        36.80 o                         
  -8  -3   4         26.86         31.10        28.81 o                         
  -7  -3   4       1857.35       1874.94        44.55 o                         
  -6  -3   4         11.96          8.51        20.06 o                         
  -5  -3   4       4213.35       4089.02        43.39 o                         
  -4  -3   4       4626.26       4410.09        46.18 o                         
  -3  -3   4        775.21        770.58        24.53 o                         
  -2  -3   4       6703.45       6456.38        60.74 o                         
  -1  -3   4       3728.07       3616.53        58.33 o                         
   0  -3   4       1292.93       1280.36        27.20 o                         
   1  -3   4       5106.46       4997.59        61.96 o                         
   2  -3   4         27.36         41.13        21.63 o                         
   3  -3   4       4056.78       4032.03        47.64 o                         
   4  -3   4       1769.09       1834.76        38.71 o                         
   5  -3   4        366.93        386.91        33.40 o                         
   6  -3   4       1954.70       2028.13        45.75 o                         
   7  -3   4         10.17         -2.15        42.64 o                         
  -9  -2   4       1033.83       1036.39        37.43 o                         
  -8  -2   4        308.10        297.96        30.43 o                         
  -7  -2   4       2211.67       2206.35        47.22 o                         
  -6  -2   4       2266.48       2254.40        36.46 o                         
  -5  -2   4        349.39        334.71        20.80 o                         
  -4  -2   4       6336.67       6293.68        46.87 o                         
  -3  -2   4        438.62        408.55        21.28 o                         
  -2  -2   4       5581.07       5505.01        57.11 o                         
  -1  -2   4       7545.39       7256.84        70.44 o                         
   0  -2   4        278.45        291.87        21.59 o                         
   1  -2   4       4759.34       4635.56        64.32 o                         
   2  -2   4        903.11        883.53        27.12 o                         
   3  -2   4       1327.27       1336.50        38.72 o                         
   4  -2   4       4263.86       4333.45        55.26 o                         
   5  -2   4         44.32         76.40        33.17 o                         
   6  -2   4       2182.51       2216.56        41.97 o                         
   7  -2   4        719.40        748.84        39.10 o                         
   8  -2   4        286.12        299.20        38.21 o                         
  -9  -1   4       1103.40       1111.19        42.02 o                         
  -8  -1   4        567.97        505.02        35.69 o                         
  -7  -1   4        190.00        199.86        27.14 o                         
  -6  -1   4       2673.53       2661.46        44.47 o                         
  -5  -1   4       1450.07       1436.48        35.02 o                         
  -4  -1   4       4635.65       4620.58        44.04 o                         
  -3  -1   4       5288.32       5258.74        53.48 o                         
  -2  -1   4       3991.55       4016.36        52.99 o                         
  -1  -1   4      22601.43      23050.57       154.54 o                         
   0  -1   4       2671.19       2702.59        55.98 o                         
   1  -1   4       1316.58       1236.94        35.33 o                         
   2  -1   4       4656.52       4603.82        50.30 o                         
   3  -1   4        198.76        211.22        22.78 o                         
   4  -1   4       5674.47       5923.63        56.64 o                         
   5  -1   4        515.39        528.33        34.29 o                         
   6  -1   4        843.16        910.40        37.14 o                         
   7  -1   4       1781.49       1845.45        54.62 o                         
   8  -1   4         11.34          8.26        36.63 o                         
  -9   0   4        301.61        303.54        32.59 o                         
  -8   0   4        934.53        945.75        40.57 o                         
  -7   0   4          1.81         -3.67        26.57 o                         
  -6   0   4       3014.46       2956.87        42.78 o                         
  -5   0   4       1571.20       1576.77        33.72 o                         
  -4   0   4        914.51        910.59        26.94 o                         
  -3   0   4      12223.92      12656.84       112.57 o                         
  -2   0   4       5534.98       5842.56        55.77 o                         
  -1   0   4       3380.89       3274.76        48.23 o                         
   0   0   4       8667.69       8799.24        90.56 o                         
   1   0   4       1260.59       1331.02        36.63 o                         
   2   0   4      20098.73      19437.32       196.09 o                         
   3   0   4       1281.59       1340.37        33.97 o                         
   4   0   4       2339.22       2424.42        42.93 o                         
   5   0   4       3135.45       3310.29        47.77 o                         
   6   0   4        143.72        152.27        30.51 o                         
   7   0   4       2617.37       2523.72        55.81 o                         
   8   0   4        326.09        312.22        37.64 o                         
  -9   1   4         33.07         22.53        34.86 o                         
  -8   1   4       1459.22       1394.19        33.98 o                         
  -7   1   4        467.35        461.55        30.44 o                         
  -6   1   4       2410.25       2350.64        43.00 o                         
  -5   1   4       5417.73       5228.51        51.40 o                         
  -4   1   4        248.22        235.43        21.38 o                         
  -3   1   4       5481.34       5608.36        54.04 o                         
  -2   1   4       8258.04       8654.06        80.10 o                         
  -1   1   4        389.82        414.73        19.74 o                         
   0   1   4      13935.65      15349.31       141.09 o                         
   1   1   4         30.27         35.77        19.16 o                         
   2   1   4       8086.68       7853.67        73.50 o                         
   3   1   4       6961.71       6969.42        74.51 o                         
   4   1   4          3.83          2.25        26.49 o                         
   5   1   4       7876.23       8135.73        75.47 o                         
   6   1   4        885.44        914.11        32.20 o                         
   7   1   4       1353.15       1383.53        39.53 o                         
   8   1   4       1168.83       1189.84        38.40 o                         
   9   1   4         27.85         27.48        40.00 o                         
  -8   2   4        796.67        806.61        38.16 o                         
  -7   2   4       2074.80       2055.92        51.83 o                         
  -6   2   4        234.00        211.51        25.05 o                         
  -5   2   4       4501.43       4443.57        50.06 o                         
  -4   2   4       2611.50       2572.28        36.98 o                         
  -3   2   4       2298.68       2260.41        43.68 o                         
  -2   2   4      14748.68      14944.39       160.77 o                         
  -1   2   4       1340.21       1398.17        30.65 o                         
   0   2   4       8019.49       8367.98        69.60 o                         
   1   2   4       1500.94       1495.17        32.56 o                         
   2   2   4        969.54        982.09        27.63 o                         
   3   2   4      10375.83       9621.88        98.29 o                         
   4   2   4        805.31        826.15        29.59 o                         
   5   2   4       2698.89       2654.09        44.30 o                         
   6   2   4       3553.79       3597.04        53.82 o                         
   7   2   4          1.99         19.39        36.55 o                         
   8   2   4       1630.64       1616.12        48.66 o                         
   9   2   4        154.16        170.00        41.38 o                         
  -8   3   4         24.14         20.50        36.81 o                         
  -7   3   4       1801.07       1779.97        43.39 o                         
  -6   3   4        901.46        898.82        33.24 o                         
  -5   3   4        579.72        571.39        37.06 o                         
  -4   3   4       5104.71       5056.19        66.14 o                         
  -3   3   4       1514.31       1517.16        34.07 o                         
  -2   3   4       8710.66       8452.00        73.65 o                         
  -1   3   4       2301.15       2240.91        33.19 o                         
   0   3   4       5756.02       5862.87        57.23 o                         
   1   3   4      19898.21      21533.69       140.01 o                         
   2   3   4       1500.95       1496.62        31.30 o                         
   3   3   4       5439.08       5484.20        58.81 o                         
   4   3   4       2555.91       2602.71        35.76 o                         
   5   3   4        668.00        692.48        32.09 o                         
   6   3   4       3249.94       3312.83        44.02 o                         
   7   3   4         95.95        115.44        25.72 o                         
   8   3   4        695.40        728.26        31.26 o                         
   9   3   4        850.31        873.38        41.90 o                         
  -7   4   4        945.52        969.02        45.92 o                         
  -6   4   4       1155.65       1130.17        48.16 o                         
  -5   4   4         43.94         51.08        30.88 o                         
  -4   4   4       3838.64       3888.06        73.99 o                         
  -3   4   4       2620.58       2635.49        44.03 o                         
  -2   4   4       1204.87       1177.31        30.16 o                         
  -1   4   4       5178.02       5092.42        54.14 o                         
   0   4   4         41.76         49.96        16.81 o                         
   1   4   4      11519.70      11367.85        77.02 o                         
   2   4   4       7534.74       7963.01        76.41 o                         
   3   4   4        320.93        294.47        21.65 o                         
   4   4   4       7021.71       7293.24        51.93 o                         
   5   4   4         19.04         27.97        18.00 o                         
   6   4   4       3152.71       3095.69        45.04 o                         
   7   4   4        939.37        936.57        36.64 o                         
   8   4   4        253.73        259.52        30.80 o                         
   9   4   4       1167.96       1212.70        40.47 o                         
  -7   5   4          9.37          8.91        35.46 o                         
  -6   5   4       1871.89       1960.33        49.59 o                         
  -5   5   4        561.90        581.38        29.43 o                         
  -4   5   4       2175.60       2209.68        39.51 o                         
  -3   5   4       3022.81       3094.34        38.55 o                         
  -2   5   4         57.36         63.18        21.82 o                         
  -1   5   4       5372.13       5574.69        62.69 o                         
   0   5   4       2239.70       2215.20        37.24 o                         
   1   5   4       1367.36       1311.90        26.03 o                         
   2   5   4       3896.16       3771.21        48.83 o                         
   3   5   4        442.98        478.32        23.25 o                         
   4   5   4       5978.09       5950.00        57.44 o                         
   5   5   4       3175.98       3158.15        31.03 o                         
   6   5   4        190.91        207.99        19.78 o                         
   7   5   4       3245.85       3241.31        39.65 o                         
   8   5   4          7.03          6.71        32.33 o                         
   9   5   4        942.74        902.22        41.41 o                         
  -6   6   4        869.30        891.11        40.83 o                         
  -5   6   4       1394.54       1452.63        39.52 o                         
  -4   6   4          2.43         11.90        31.85 o                         
  -3   6   4       3596.41       3712.79        60.84 o                         
  -2   6   4        786.72        835.64        33.22 o                         
  -1   6   4       3178.16       3265.59        47.83 o                         
   0   6   4       4250.71       4355.58        49.43 o                         
   1   6   4        662.64        675.98        27.36 o                         
   2   6   4       7597.31       7880.90        74.90 o                         
   3   6   4        425.01        433.66        25.13 o                         
   4   6   4       1312.25       1303.44        25.62 o                         
   5   6   4       4365.40       4324.12        39.71 o                         
   6   6   4         67.85         71.47        19.14 o                         
   7   6   4       1640.21       1650.07        32.20 o                         
   8   6   4        642.48        631.07        35.88 o                         
   9   6   4        142.25        136.61        39.44 o                         
  -6   7   4         28.42         13.59        41.13 o                         
  -5   7   4       1406.19       1362.28        40.21 o                         
  -4   7   4        581.33        593.59        39.22 o                         
  -3   7   4       1422.59       1430.40        38.18 o                         
  -2   7   4       1295.43       1299.81        35.62 o                         
  -1   7   4       1005.79       1040.58        30.85 o                         
   0   7   4       9128.64       9311.20        71.89 o                         
   1   7   4       1415.38       1468.23        30.31 o                         
   2   7   4       2020.36       1992.86        36.23 o                         
   3   7   4       4896.13       4977.90        60.65 o                         
   4   7   4         16.28         26.26        22.95 o                         
   5   7   4       3798.28       3714.28        40.04 o                         
   6   7   4        201.77        199.52        22.59 o                         
   7   7   4        874.88        881.01        26.49 o                         
   8   7   4       1493.54       1547.56        38.54 o                         
   9   7   4         29.90         23.91        43.13 o                         
  -5   8   4        816.17        832.27        49.97 o                         
  -4   8   4        552.30        566.59        37.30 o                         
  -3   8   4        301.16        328.50        32.29 o                         
  -2   8   4       4219.53       4235.52        69.95 o                         
  -1   8   4        475.47        479.23        27.43 o                         
   0   8   4       2784.90       2804.78        51.14 o                         
   1   8   4       2166.87       2249.84        37.68 o                         
   2   8   4         22.71         31.60        26.16 o                         
   3   8   4       4516.77       4736.46        58.00 o                         
   4   8   4       1038.40       1014.23        35.50 o                         
   5   8   4       1524.33       1549.39        38.21 o                         
   6   8   4       2507.45       2468.23        40.17 o                         
   7   8   4         79.11         92.14        29.46 o                         
   8   8   4       1559.83       1548.98        56.26 o                         
   9   8   4        300.64        299.82        51.99 o                         
  -4   9   4       1563.06       1613.30        45.79 o                         
  -3   9   4        130.99        131.78        34.32 o                         
  -2   9   4       2301.63       2372.77        41.15 o                         
  -1   9   4       1384.18       1418.14        34.33 o                         
   0   9   4         75.39         79.75        26.54 o                         
   1   9   4       2374.97       2485.51        35.88 o                         
   2   9   4        106.36        131.36        27.96 o                         
   3   9   4       2506.83       2590.51        45.01 o                         
   4   9   4       2392.85       2473.51        58.86 o                         
   5   9   4         10.84         -2.48        31.16 o                         
   6   9   4       2092.91       2091.98        45.42 o                         
   7   9   4        609.54        607.73        36.08 o                         
   8   9   4        272.96        294.80        37.52 o                         
   9   9   4        836.09        843.78        57.41 o                         
  -3  10   4        477.51        451.86        34.24 o                         
  -2  10   4        279.80        263.83        31.05 o                         
  -1  10   4       1528.08       1549.12        47.92 o                         
   0  10   4        108.37        106.42        28.66 o                         
   1  10   4       2217.87       2373.68        54.29 o                         
   2  10   4       1491.84       1518.88        40.68 o                         
   3  10   4        273.92        302.42        37.14 o                         
   4  10   4       2123.10       2194.26        67.77 o                         
   5  10   4        149.23        157.89        38.31 o                         
   6  10   4        566.49        590.87        36.85 o                         
   7  10   4       1127.72       1110.07        47.30 o                         
   8  10   4          1.17         -2.92        41.71 o                         
   9  10   4        531.36        524.46        56.69 o                         
  -2  11   4          7.59          0.81        34.44 o                         
  -1  11   4       1582.70       1561.14        47.68 o                         
   0  11   4        494.66        491.33        37.96 o                         
   1  11   4        327.03        336.27        37.56 o                         
   2  11   4       1852.61       1843.84        48.58 o                         
   3  11   4        214.57        225.32        37.18 o                         
   4  11   4        877.93        903.11        47.41 o                         
   5  11   4        882.01        946.06        45.81 o                         
   6  11   4        135.44        147.74        46.14 o                         
   7  11   4       1045.42       1160.79        60.01 o                         
   8  11   4         10.74         14.28        45.07 o                         
  -1  12   4        282.20        271.21        38.59 o                         
   0  12   4        868.87        809.34        43.97 o                         
   1  12   4          5.25         -3.97        35.94 o                         
   2  12   4        985.08        954.87        51.23 o                         
   3  12   4        529.38        588.95        44.77 o                         
   4  12   4         69.62         68.17        35.98 o                         
   5  12   4       1191.21       1318.35        59.67 o                         
   6  12   4         17.61         30.97        46.02 o                         
   7  12   4        641.42        692.09        50.02 o                         
   2  13   4        190.45        234.48        43.31 o                         
   3  13   4        677.07        636.00        44.31 o                         
   4  13   4          0.38         26.10        37.86 o                         
   5  13   4        898.35        864.16        42.11 o                         
   6  13   4        346.51        382.42        43.89 o                         
  -6 -10   5        846.38        974.67        48.19 o                         
  -5 -10   5         14.73         16.71        40.45 o                         
  -4 -10   5       1586.50       1720.09        48.97 o                         
  -3 -10   5        213.38        190.74        29.95 o                         
  -2 -10   5        731.81        782.46        36.43 o                         
  -1 -10   5        971.31        901.89        41.58 o                         
   0 -10   5        205.87        167.60        36.05 o                         
  -7  -9   5         74.28         82.11        36.27 o                         
  -6  -9   5       1755.76       1980.31        55.78 o                         
  -5  -9   5        230.82        286.83        30.33 o                         
  -4  -9   5       1139.25       1154.72        40.13 o                         
  -3  -9   5       1583.78       1628.12        44.89 o                         
  -2  -9   5         65.86         45.01        29.09 o                         
  -1  -9   5       1475.73       1487.59        44.92 o                         
   0  -9   5        553.11        524.67        47.59 o                         
   1  -9   5        418.55        411.19        34.41 o                         
  -8  -8   5       1253.60       1344.10        52.28 o                         
  -7  -8   5        149.89        139.59        35.64 o                         
  -6  -8   5       1448.56       1526.78        41.14 o                         
  -5  -8   5       1380.11       1444.68        43.46 o                         
  -4  -8   5          4.14         11.62        25.31 o                         
  -3  -8   5       1747.72       1714.04        44.86 o                         
  -2  -8   5        924.13        910.56        28.46 o                         
  -1  -8   5        948.23        913.07        30.38 o                         
   0  -8   5       1610.75       1579.32        40.24 o                         
   1  -8   5          4.63         25.15        28.76 o                         
   2  -8   5       1461.90       1386.29        52.40 o                         
   3  -8   5        437.25        427.68        37.92 o                         
  -9  -7   5         38.62         65.82        37.46 o                         
  -8  -7   5        910.97        921.25        44.46 o                         
  -7  -7   5       1200.86       1209.65        36.70 o                         
  -6  -7   5        104.16         92.88        36.14 o                         
  -5  -7   5       1986.05       2042.36        41.34 o                         
  -4  -7   5        240.68        249.69        25.45 o                         
  -3  -7   5       1664.56       1645.53        35.84 o                         
  -2  -7   5       1747.45       1770.83        31.66 o                         
  -1  -7   5         10.41         29.63        24.07 o                         
   0  -7   5       2109.27       2055.43        40.21 o                         
   1  -7   5       1065.67        986.13        33.73 o                         
   2  -7   5        911.42        860.03        33.04 o                         
   3  -7   5       1201.45       1167.24        37.75 o                         
   4  -7   5          0.02         20.70        36.20 o                         
  -9  -6   5        498.66        439.45        56.41 o                         
  -8  -6   5        363.84        400.47        35.35 o                         
  -7  -6   5       1833.67       1805.69        38.98 o                         
  -6  -6   5         70.25        111.22        36.96 o                         
  -5  -6   5       1716.06       1723.62        35.91 o                         
  -4  -6   5       1768.15       1818.55        33.81 o                         
  -3  -6   5        313.61        330.87        26.31 o                         
  -2  -6   5       3489.68       3475.97        44.54 o                         
  -1  -6   5        757.19        738.12        25.06 o                         
   0  -6   5        996.77       1008.27        35.19 o                         
   1  -6   5       1279.54       1225.38        29.37 o                         
   2  -6   5         28.15         36.01        27.49 o                         
   3  -6   5       2410.89       2308.19        40.23 o                         
   4  -6   5        404.38        409.26        33.38 o                         
   5  -6   5        666.85        623.89        37.75 o                         
  -9  -5   5       1074.68       1108.40        49.22 o                         
  -8  -5   5          3.59         29.29        30.52 o                         
  -7  -5   5       1612.00       1691.47        46.82 o                         
  -6  -5   5        999.34        962.64        35.83 o                         
  -5  -5   5       1048.38       1015.00        33.92 o                         
  -4  -5   5       4941.33       4939.58        60.64 o                         
  -3  -5   5        622.03        611.35        24.79 o                         
  -2  -5   5       1622.61       1593.12        39.01 o                         
  -1  -5   5       1464.65       1481.06        32.29 o                         
   0  -5   5        348.96        333.41        28.14 o                         
   1  -5   5       4035.71       3912.28        48.61 o                         
   2  -5   5        320.33        310.75        32.57 o                         
   3  -5   5       2371.69       2332.35        39.12 o                         
   4  -5   5       1130.52       1146.87        45.26 o                         
   5  -5   5         61.53         73.26        34.12 o                         
  -9  -4   5        858.67        816.28        41.24 o                         
  -8  -4   5        608.47        625.32        44.69 o                         
  -7  -4   5        644.83        601.59        30.06 o                         
  -6  -4   5       3294.73       3243.08        50.35 o                         
  -5  -4   5         10.48         11.26        21.18 o                         
  -4  -4   5       2873.07       2788.56        43.25 o                         
  -3  -4   5       1681.60       1589.02        30.62 o                         
  -2  -4   5         57.44         63.36        21.32 o                         
  -1  -4   5       6048.56       5846.04        55.77 o                         
   0  -4   5        661.49        642.09        26.56 o                         
   1  -4   5       6693.05       6455.14        61.44 o                         
   2  -4   5       1643.57       1566.04        32.45 o                         
   3  -4   5        907.73        882.79        32.42 o                         
   4  -4   5       3231.01       3214.68        51.90 o                         
   5  -4   5        541.40        568.26        36.28 o                         
   6  -4   5        790.58        762.78        43.27 o                         
  -9  -3   5        735.19        742.86        38.55 o                         
  -8  -3   5       1845.45       1763.62        44.50 o                         
  -7  -3   5         62.63         59.80        27.40 o                         
  -6  -3   5       2681.93       2654.19        42.78 o                         
  -5  -3   5        768.01        733.24        23.37 o                         
  -4  -3   5        722.52        707.82        27.33 o                         
  -3  -3   5       4193.86       4017.58        46.76 o                         
  -2  -3   5        432.90        391.97        23.55 o                         
  -1  -3   5       6179.11       6045.52        70.64 o                         
   0  -3   5       2985.52       2977.64        38.82 o                         
   1  -3   5       2253.19       2217.12        37.27 o                         
   2  -3   5       8635.33       8476.59        58.86 o                         
   3  -3   5        749.72        747.71        28.89 o                         
   4  -3   5       3098.17       3106.10        47.45 o                         
   5  -3   5       1161.36       1146.69        41.48 o                         
   6  -3   5         80.42         99.21        43.80 o                         
   7  -3   5        956.42        928.24        51.08 o                         
  -9  -2   5         67.72         65.12        33.95 o                         
  -8  -2   5       2082.20       1981.70        48.00 o                         
  -7  -2   5        259.50        269.25        27.97 o                         
  -6  -2   5       2054.99       2017.96        41.01 o                         
  -5  -2   5       4638.95       4586.70        41.53 o                         
  -4  -2   5        104.09        110.97        18.02 o                         
  -3  -2   5       3741.59       3721.74        56.13 o                         
  -2  -2   5       1088.59       1069.84        30.67 o                         
  -1  -2   5       4563.60       4560.30        63.48 o                         
   0  -2   5      10157.41      10280.23        87.44 o                         
   1  -2   5        676.36        685.45        27.53 o                         
   2  -2   5       7335.54       7090.75        62.08 o                         
   3  -2   5       3563.80       3522.81        45.36 o                         
   4  -2   5        570.47        589.79        31.52 o                         
   5  -2   5       2493.18       2528.99        54.95 o                         
   6  -2   5        138.47        170.85        41.32 o                         
   7  -2   5        962.36        945.38        48.09 o                         
  -9  -1   5        195.00        198.56        35.79 o                         
  -8  -1   5        871.60        833.55        31.39 o                         
  -7  -1   5       1979.19       1903.87        33.59 o                         
  -6  -1   5        194.87        167.90        27.70 o                         
  -5  -1   5       4316.72       4381.99        43.36 o                         
  -4  -1   5       2489.73       2455.72        33.52 o                         
  -3  -1   5       1516.07       1480.42        29.31 o                         
  -2  -1   5      10800.69      10836.85       116.65 o                         
  -1  -1   5          3.72         17.29        19.42 o                         
   0  -1   5      14645.23      14596.60       140.23 o                         
   1  -1   5       2662.18       2623.46        49.41 o                         
   2  -1   5       3164.84       3263.18        47.56 o                         
   3  -1   5       5640.39       5634.29        56.65 o                         
   4  -1   5        208.91        230.78        29.40 o                         
   5  -1   5       2993.81       3002.38        53.25 o                         
   6  -1   5       1191.23       1211.93        42.45 o                         
   7  -1   5        100.23         96.13        39.47 o                         
   8  -1   5        755.33        678.65        53.67 o                         
  -9   0   5        760.78        755.42        32.82 o                         
  -8   0   5        187.41        185.65        28.64 o                         
  -7   0   5       2107.96       2071.10        42.90 o                         
  -6   0   5        591.54        572.59        26.75 o                         
  -5   0   5        847.70        838.22        31.61 o                         
  -4   0   5       3611.61       3617.58        38.21 o                         
  -3   0   5         85.63         69.43        21.93 o                         
  -2   0   5       9007.06       9403.80        72.68 o                         
  -1   0   5       7397.79       7622.45        73.58 o                         
   0   0   5       3807.69       3774.01        58.32 o                         
   1   0   5      15049.96      15091.67       114.55 o                         
   2   0   5        477.07        486.84        25.29 o                         
   3   0   5      11042.88      11196.50        75.02 o                         
   4   0   5       1515.92       1580.47        38.51 o                         
   5   0   5        315.02        304.24        31.76 o                         
   6   0   5       1380.88       1388.65        52.36 o                         
   7   0   5         99.08        103.31        34.60 o                         
   8   0   5       1083.85       1106.15        45.98 o                         
  -9   1   5       1159.18       1107.69        46.77 o                         
  -8   1   5         43.10         40.75        27.37 o                         
  -7   1   5       1337.11       1295.65        37.65 o                         
  -6   1   5       2228.03       2239.71        40.09 o                         
  -5   1   5        160.25        145.30        25.41 o                         
  -4   1   5       2339.76       2290.86        35.47 o                         
  -3   1   5         95.04         97.36        18.28 o                         
  -2   1   5       2184.55       2175.04        39.17 o                         
  -1   1   5      11737.05      12554.71        86.15 o                         
   0   1   5         96.87        106.67        20.58 o                         
   1   1   5      25587.31      27379.59       172.76 o                         
   2   1   5       5184.78       5235.41        59.60 o                         
   3   1   5       1562.69       1544.60        35.19 o                         
   4   1   5       2232.09       2376.37        43.55 o                         
   5   1   5          6.04         15.23        30.56 o                         
   6   1   5       2658.86       2752.42        50.62 o                         
   7   1   5        569.44        590.80        36.72 o                         
   8   1   5        366.90        405.35        38.96 o                         
  -8   2   5        606.56        566.36        37.12 o                         
  -7   2   5        407.02        404.65        30.75 o                         
  -6   2   5       2584.25       2493.43        46.30 o                         
  -5   2   5        229.38        232.81        23.75 o                         
  -4   2   5       1623.11       1629.59        33.88 o                         
  -3   2   5       4420.00       4414.35        49.19 o                         
  -2   2   5       2326.93       2355.47        38.20 o                         
  -1   2   5      19880.56      21213.66       122.37 o                         
   0   2   5        366.84        373.99        20.47 o                         
   1   2   5       5747.66       6034.24        65.24 o                         
   2   2   5       4022.76       3990.89        51.55 o                         
   3   2   5         28.49         37.36        21.96 o                         
   4   2   5       4726.92       4627.19        70.23 o                         
   5   2   5        825.56        828.04        35.47 o                         
   6   2   5       1511.77       1562.20        47.86 o                         
   7   2   5       1471.24       1488.46        48.56 o                         
   8   2   5          1.71         13.48        40.89 o                         
   9   2   5       1006.74        997.15        50.62 o                         
  -8   3   5        980.16        906.27        44.79 o                         
  -7   3   5          9.45         37.75        30.44 o                         
  -6   3   5        811.83        769.54        37.91 o                         
  -5   3   5        994.12       1003.55        32.96 o                         
  -4   3   5        728.22        729.95        33.60 o                         
  -3   3   5      10224.28      10430.92        74.47 o                         
  -2   3   5       2062.08       2088.90        34.37 o                         
  -1   3   5       8989.56       9154.98        71.32 o                         
   0   3   5       7061.56       7305.00        67.12 o                         
   1   3   5       5789.73       6166.92        49.76 o                         
   2   3   5      10952.25      11769.84        97.71 o                         
   3   3   5        233.53        223.65        25.84 o                         
   4   3   5       2448.37       2518.40        37.20 o                         
   5   3   5       2201.51       2214.61        36.14 o                         
   6   3   5          9.88         24.51        24.55 o                         
   7   3   5       2351.21       2422.07        42.78 o                         
   8   3   5        443.05        445.76        39.72 o                         
   9   3   5        466.16        503.09        55.49 o                         
  -7   4   5        438.09        447.17        42.39 o                         
  -6   4   5        327.19        316.72        34.54 o                         
  -5   4   5       1582.40       1663.49        46.45 o                         
  -4   4   5         20.29         47.95        31.52 o                         
  -3   4   5       4172.07       4122.57        49.08 o                         
  -2   4   5       5884.37       5896.74        54.56 o                         
  -1   4   5       1523.01       1496.51        29.86 o                         
   0   4   5      18050.32      18233.68        88.87 o                         
   1   4   5       1511.74       1563.30        27.16 o                         
   2   4   5       6812.92       6838.47        66.08 o                         
   3   4   5       2969.72       3048.00        39.55 o                         
   4   4   5       1427.06       1422.84        25.82 o                         
   5   4   5       4518.11       4536.21        41.13 o                         
   6   4   5        459.03        476.41        26.11 o                         
   7   4   5       1154.63       1171.63        38.95 o                         
   8   4   5       1309.98       1351.85        41.35 o                         
   9   4   5          1.46         -7.98        47.05 o                         
  -7   5   5        925.04        878.44        43.47 o                         
  -6   5   5          7.54         14.18        29.77 o                         
  -5   5   5       2073.86       2084.30        38.32 o                         
  -4   5   5       1342.97       1384.59        34.56 o                         
  -3   5   5       2449.61       2404.26        42.08 o                         
  -2   5   5       6679.58       6875.02        57.32 o                         
  -1   5   5         12.12         16.16        19.61 o                         
   0   5   5       5563.74       5458.07        48.87 o                         
   1   5   5       7774.88       7721.54        61.78 o                         
   2   5   5        179.63        164.83        20.01 o                         
   3   5   5       5337.27       5309.70        57.23 o                         
   4   5   5         54.26         67.79        15.42 o                         
   5   5   5       3307.78       3394.84        34.09 o                         
   6   5   5       2586.13       2594.38        34.96 o                         
   7   5   5         22.19         17.81        27.38 o                         
   8   5   5       1842.10       1959.34        43.83 o                         
   9   5   5        174.51        149.50        38.21 o                         
  -6   6   5        249.66        247.95        38.53 o                         
  -5   6   5        919.90        951.01        37.91 o                         
  -4   6   5       4253.87       4444.65        63.61 o                         
  -3   6   5         31.70         25.48        30.86 o                         
  -2   6   5       5137.62       5464.22        55.62 o                         
  -1   6   5       3214.99       3265.05        42.86 o                         
   0   6   5       3187.74       3171.72        46.58 o                         
   1   6   5       5765.11       5582.71        58.24 o                         
   2   6   5        317.31        337.98        23.11 o                         
   3   6   5       2635.85       2637.95        39.06 o                         
   4   6   5       2577.90       2525.90        35.25 o                         
   5   6   5         10.77         14.02        15.11 o                         
   6   6   5       2770.11       2756.77        31.39 o                         
   7   6   5        190.12        186.88        27.75 o                         
   8   6   5       1434.15       1433.03        42.99 o                         
   9   6   5        771.46        740.15        43.05 o                         
  -6   7   5        704.17        729.59        53.77 o                         
  -5   7   5         77.00         92.08        33.13 o                         
  -4   7   5       2072.12       2179.85        54.26 o                         
  -3   7   5       1920.88       2039.25        49.52 o                         
  -2   7   5        822.54        861.14        36.14 o                         
  -1   7   5       6765.66       7108.30        75.63 o                         
   0   7   5        109.49        120.48        26.80 o                         
   1   7   5       5121.55       5084.52        68.11 o                         
   2   7   5        812.03        826.04        29.25 o                         
   3   7   5        948.01        958.25        30.03 o                         
   4   7   5       3130.09       3103.63        40.90 o                         
   5   7   5        110.02        106.05        18.47 o                         
   6   7   5       1919.68       1907.21        26.82 o                         
   7   7   5        975.52       1002.59        29.88 o                         
   8   7   5        102.28        101.81        28.83 o                         
   9   7   5        874.42        927.36        85.30 o                         
  -5   8   5        211.08        196.43        41.26 o                         
  -4   8   5        721.13        748.45        42.18 o                         
  -3   8   5       1783.73       1864.06        43.69 o                         
  -2   8   5        199.60        197.25        31.69 o                         
  -1   8   5       3287.61       3428.96        43.18 o                         
   0   8   5       1745.73       1795.09        35.90 o                         
   1   8   5        323.31        337.36        28.40 o                         
   2   8   5       2533.44       2598.44        42.34 o                         
   3   8   5         79.67         85.68        24.99 o                         
   4   8   5       3786.89       3863.54        48.42 o                         
   5   8   5       1317.68       1330.91        40.12 o                         
   6   8   5        467.91        482.08        24.40 o                         
   7   8   5       1595.83       1674.37        37.97 o                         
   8   8   5         29.97         40.03        39.50 o                         
   9   8   5        699.52        703.27        67.24 o                         
  -4   9   5         81.78        101.28        39.34 o                         
  -3   9   5       2092.85       2134.17        47.23 o                         
  -2   9   5        209.62        225.60        33.35 o                         
  -1   9   5       1346.69       1376.58        36.48 o                         
   0   9   5       1301.47       1370.74        38.92 o                         
   1   9   5        214.96        221.33        28.78 o                         
   2   9   5       1816.40       1879.47        40.35 o                         
   3   9   5        986.41        992.49        37.77 o                         
   4   9   5        488.32        488.02        32.53 o                         
   5   9   5       1985.19       2033.69        39.03 o                         
   6   9   5          0.20        -14.32        24.30 o                         
   7   9   5       1541.67       1529.33        49.86 o                         
   8   9   5        495.34        540.85        48.88 o                         
   9   9   5        261.94        292.15        47.48 o                         
  -3  10   5        726.05        650.01        49.32 o                         
  -2  10   5       1370.74       1363.16        45.68 o                         
  -1  10   5        302.82        350.27        28.98 o                         
   0  10   5       1674.39       1684.08        40.85 o                         
   1  10   5         30.42         48.43        27.88 o                         
   2  10   5       1539.62       1596.10        42.45 o                         
   3  10   5       1772.74       1847.08        41.57 o                         
   4  10   5         28.20         35.52        36.23 o                         
   5  10   5       1080.24       1145.88        44.84 o                         
   6  10   5        366.37        389.38        38.81 o                         
   7  10   5        482.67        471.75        40.04 o                         
   8  10   5       1133.11       1084.51        67.32 o                         
  -2  11   5       1029.05        993.09        39.72 o                         
  -1  11   5        114.49        117.69        37.92 o                         
   0  11   5        908.01        936.04        36.92 o                         
   1  11   5       1228.45       1268.86        43.11 o                         
   2  11   5        463.40        477.06        40.68 o                         
   3  11   5       1703.34       1808.67        49.30 o                         
   4  11   5        203.47        201.62        45.54 o                         
   5  11   5        697.00        778.47        47.94 o                         
   6  11   5       1469.34       1588.26        52.77 o                         
   7  11   5         16.24          6.20        44.40 o                         
   8  11   5        743.20        696.24        61.94 o                         
  -1  12   5        483.47        501.05        43.93 o                         
   0  12   5        252.13        270.50        43.94 o                         
   1  12   5       1044.56        995.09        53.38 o                         
   2  12   5        129.27        133.42        38.97 o                         
   3  12   5        513.40        556.79        41.11 o                         
   4  12   5       1303.13       1264.45        58.34 o                         
   5  12   5         68.81         76.82        41.84 o                         
   6  12   5       1326.67       1346.90        52.33 o                         
   7  12   5        105.10         86.33        53.92 o                         
   1  13   5        547.14        477.24        43.30 o                         
   2  13   5        683.32        685.59        53.96 o                         
   3  13   5         22.72         15.57        42.22 o                         
   4  13   5        725.51        757.45        43.19 o                         
   5  13   5         44.91         44.66        41.83 o                         
   6  13   5        568.22        648.06        53.38 o                         
  -5 -10   6        889.55        961.96        46.64 o                         
  -4 -10   6          1.70         12.47        33.53 o                         
  -3 -10   6        931.74        976.93        50.84 o                         
  -2 -10   6        390.84        427.57        39.22 o                         
  -1 -10   6         89.00         88.05        37.50 o                         
  -7  -9   6        692.43        735.75        37.88 o                         
  -6  -9   6          0.07          2.13        32.24 o                         
  -5  -9   6       1847.07       2031.44        52.39 o                         
  -4  -9   6        429.68        499.92        33.30 o                         
  -3  -9   6        194.45        192.87        28.77 o                         
  -2  -9   6        975.10        955.26        35.66 o                         
  -1  -9   6         33.14         19.69        31.88 o                         
   0  -9   6        952.39        907.00        44.69 o                         
   1  -9   6        706.33        644.07        38.26 o                         
  -8  -8   6          4.52         16.41        31.21 o                         
  -7  -8   6       1427.00       1479.43        43.31 o                         
  -6  -8   6        265.64        268.89        36.24 o                         
  -5  -8   6        561.41        618.30        35.81 o                         
  -4  -8   6       1249.38       1401.28        38.04 o                         
  -3  -8   6         14.17         37.62        24.80 o                         
  -2  -8   6       1408.13       1337.94        42.23 o                         
  -1  -8   6        615.17        612.97        31.77 o                         
   0  -8   6        259.09        249.32        36.35 o                         
   1  -8   6       1692.00       1600.80        41.71 o                         
   2  -8   6          4.47         22.35        32.50 o                         
  -8  -7   6        151.04        168.70        34.25 o                         
  -7  -7   6        741.20        841.27        49.59 o                         
  -6  -7   6        870.10        906.96        36.13 o                         
  -5  -7   6         12.02         31.49        26.03 o                         
  -4  -7   6       2149.52       2275.28        44.14 o                         
  -3  -7   6        385.01        405.75        24.81 o                         
  -2  -7   6        988.28        946.17        31.93 o                         
  -1  -7   6       2024.85       2004.37        38.82 o                         
   0  -7   6          0.77          5.54        27.02 o                         
   1  -7   6       1746.48       1665.90        39.39 o                         
   2  -7   6       1181.71       1173.59        36.15 o                         
   3  -7   6        207.32        194.56        31.69 o                         
  -9  -6   6        525.20        544.97        38.53 o                         
  -8  -6   6        632.35        632.96        40.45 o                         
  -7  -6   6         91.98         86.43        30.20 o                         
  -6  -6   6       2439.08       2430.13        54.91 o                         
  -5  -6   6        247.84        227.22        28.71 o                         
  -4  -6   6       1309.41       1363.93        31.40 o                         
  -3  -6   6       1655.31       1750.18        40.19 o                         
  -2  -6   6        260.90        265.43        25.64 o                         
  -1  -6   6       5027.88       5119.29        56.53 o                         
   0  -6   6       1427.36       1389.10        37.68 o                         
   1  -6   6        544.24        517.24        27.29 o                         
   2  -6   6       2492.44       2368.93        40.06 o                         
   3  -6   6          8.94         26.39        31.35 o                         
   4  -6   6        817.97        748.52        42.71 o                         
  -9  -5   6        104.58        101.64        46.49 o                         
  -8  -5   6       1462.22       1525.29        53.92 o                         
  -7  -5   6        131.56        142.93        30.85 o                         
  -6  -5   6       1617.99       1605.89        37.21 o                         
  -5  -5   6       1595.26       1572.69        33.08 o                         
  -4  -5   6        413.48        395.79        25.32 o                         
  -3  -5   6       5736.72       5863.12        66.17 o                         
  -2  -5   6        896.22        910.27        24.19 o                         
  -1  -5   6       1105.17       1074.34        46.80 o                         
   0  -5   6       4857.45       4813.17        54.50 o                         
   1  -5   6          3.63         10.59        28.01 o                         
   2  -5   6       3935.40       3787.91        48.89 o                         
   3  -5   6        479.23        460.15        35.26 o                         
   4  -5   6        580.79        500.21        37.63 o                         
   5  -5   6        830.38        777.74        48.16 o                         
  -9  -4   6         10.81         18.09        40.45 o                         
  -8  -4   6       1129.28       1126.51        45.28 o                         
  -7  -4   6        941.11        953.50        35.78 o                         
  -6  -4   6        287.23        281.89        27.62 o                         
  -5  -4   6       5254.02       5242.33        59.25 o                         
  -4  -4   6        302.98        295.70        23.89 o                         
  -3  -4   6       2666.79       2583.71        38.72 o                         
  -2  -4   6       3365.64       3322.53        55.68 o                         
  -1  -4   6        130.52        136.02        23.35 o                         
   0  -4   6       4980.22       5012.45        78.25 o                         
   1  -4   6       1025.43        992.92        34.89 o                         
   2  -4   6       2312.43       2271.44        41.03 o                         
   3  -4   6       3851.39       3758.89        50.71 o                         
   4  -4   6         71.16         87.09        33.55 o                         
   5  -4   6       1456.35       1407.61        42.63 o                         
   6  -4   6        156.15        158.76        42.58 o                         
  -9  -3   6        377.95        372.96        38.82 o                         
  -8  -3   6        329.59        337.03        38.53 o                         
  -7  -3   6       2650.81       2492.36        49.68 o                         
  -6  -3   6         69.87         79.29        23.82 o                         
  -5  -3   6       2524.66       2449.53        35.56 o                         
  -4  -3   6       1655.41       1648.91        33.64 o                         
  -3  -3   6         14.07         29.62        22.76 o                         
  -2  -3   6       7036.75       6976.32        72.84 o                         
  -1  -3   6        523.50        512.21        31.87 o                         
   0  -3   6       5085.78       4967.23        50.79 o                         
   1  -3   6       4701.85       4742.69        60.30 o                         
   2  -3   6          3.55          1.93        24.82 o                         
   3  -3   6       2809.02       2752.28        40.91 o                         
   4  -3   6        414.69        431.86        33.25 o                         
   5  -3   6        859.21        870.09        42.05 o                         
   6  -3   6       1304.05       1289.91        51.86 o                         
  -9  -2   6       1243.91       1176.11        43.82 o                         
  -8  -2   6         30.79         52.55        25.91 o                         
  -7  -2   6       2036.66       2091.19        38.39 o                         
  -6  -2   6        614.81        609.42        30.69 o                         
  -5  -2   6        419.13        419.74        22.32 o                         
  -4  -2   6       3425.96       3376.68        41.19 o                         
  -3  -2   6         43.92         45.35        19.91 o                         
  -2  -2   6       8603.53       8665.99        67.25 o                         
  -1  -2   6       7311.97       7401.78        81.96 o                         
   0  -2   6        133.83        139.25        20.18 o                         
   1  -2   6       7723.13       7622.72        76.76 o                         
   2  -2   6        312.84        304.77        28.98 o                         
   3  -2   6       1388.45       1390.41        34.07 o                         
   4  -2   6        867.20        861.62        40.87 o                         
   5  -2   6        440.69        461.71        38.12 o                         
   6  -2   6       1633.75       1572.74        63.91 o                         
   7  -2   6        226.60        193.34        43.33 o                         
  -9  -1   6        877.34        896.70        34.84 o                         
  -8  -1   6        427.94        418.16        31.12 o                         
  -7  -1   6        425.92        420.91        28.96 o                         
  -6  -1   6       2271.23       2240.65        36.66 o                         
  -5  -1   6         68.84         80.31        21.31 o                         
  -4  -1   6       8245.73       8343.57        68.22 o                         
  -3  -1   6       2822.94       2799.53        35.21 o                         
  -2  -1   6        376.34        337.56        24.62 o                         
  -1  -1   6       8674.10       8518.55        91.33 o                         
   0  -1   6       1124.09       1081.68        28.98 o                         
   1  -1   6       4971.54       4932.90        56.57 o                         
   2  -1   6       2742.68       2739.83        44.25 o                         
   3  -1   6       1901.01       1883.91        40.52 o                         
   4  -1   6       3829.25       3934.76        52.50 o                         
   5  -1   6         26.21         23.34        32.53 o                         
   6  -1   6       1079.06       1086.18        51.44 o                         
   7  -1   6       1108.09       1143.71        52.31 o                         
  -9   0   6        364.29        359.31        34.69 o                         
  -8   0   6        636.91        637.00        30.36 o                         
  -7   0   6        129.75        127.36        25.08 o                         
  -6   0   6       3713.49       3663.52        45.42 o                         
  -5   0   6       1682.59       1654.41        31.76 o                         
  -4   0   6        994.59        991.87        27.12 o                         
  -3   0   6       8396.50       8576.12        58.78 o                         
  -2   0   6         60.41         83.14        15.47 o                         
  -1   0   6       7352.27       7526.49        80.96 o                         
   0   0   6       1966.51       2007.27        42.49 o                         
   1   0   6        956.52        976.82        29.62 o                         
   2   0   6       8671.25       8769.38        71.70 o                         
   3   0   6        109.16        113.75        24.81 o                         
   4   0   6       5693.51       5857.26        72.06 o                         
   5   0   6       2233.61       2323.48        43.25 o                         
   6   0   6        235.12        257.96        37.65 o                         
   7   0   6       1465.67       1542.61        45.20 o                         
   8   0   6         69.66         76.62        44.03 o                         
  -8   1   6       1584.45       1603.05        42.97 o                         
  -7   1   6        186.23        194.55        27.51 o                         
  -6   1   6       1405.36       1387.41        34.25 o                         
  -5   1   6       2923.18       2903.52        46.81 o                         
  -4   1   6         13.62         23.06        20.65 o                         
  -3   1   6       6960.69       7275.86        69.88 o                         
  -2   1   6       2306.36       2396.39        39.50 o                         
  -1   1   6       1239.20       1189.59        28.53 o                         
   0   1   6      13374.14      14182.81       104.82 o                         
   1   1   6        221.75        227.04        20.88 o                         
   2   1   6       9575.80       9897.95        83.25 o                         
   3   1   6        987.57       1015.45        33.33 o                         
   4   1   6        981.94       1009.98        33.99 o                         
   5   1   6       4479.56       4594.83        61.11 o                         
   6   1   6        242.60        236.38        35.41 o                         
   7   1   6       1025.43       1062.07        43.56 o                         
   8   1   6        938.55        897.77        49.06 o                         
  -8   2   6        763.42        705.54        55.08 o                         
  -7   2   6       1640.16       1546.31        44.47 o                         
  -6   2   6        261.02        262.16        28.71 o                         
  -5   2   6       4438.90       4351.32        50.68 o                         
  -4   2   6        129.94        133.63        24.01 o                         
  -3   2   6       2246.25       2209.96        34.76 o                         
  -2   2   6      10078.53      10505.08        73.78 o                         
  -1   2   6        456.46        479.29        20.36 o                         
   0   2   6      14854.09      16354.58       100.38 o                         
   1   2   6        829.80        812.76        23.28 o                         
   2   2   6       3538.01       3649.97        45.36 o                         
   3   2   6       5610.92       5471.42        70.81 o                         
   4   2   6          2.01         -6.76        28.99 o                         
   5   2   6       2602.44       2628.75        50.40 o                         
   6   2   6       1336.48       1307.01        49.99 o                         
   7   2   6        271.24        315.43        42.52 o                         
   8   2   6       1693.13       1662.55        47.55 o                         
   9   2   6         87.50         67.48        43.72 o                         
  -8   3   6        125.77        150.17        45.97 o                         
  -7   3   6       1833.99       1877.46        68.35 o                         
  -6   3   6        299.63        296.26        29.63 o                         
  -5   3   6       2063.05       2048.22        35.56 o                         
  -4   3   6       4915.17       4930.87        49.25 o                         
  -3   3   6         25.80         28.29        22.31 o                         
  -2   3   6      10874.89      10943.33        70.53 o                         
  -1   3   6        718.75        742.21        27.56 o                         
   0   3   6       2546.05       2620.77        34.11 o                         
   1   3   6       6703.71       7123.65        57.07 o                         
   2   3   6         84.83        108.56        20.21 o                         
   3   3   6       8235.38       8693.46        86.35 o                         
   4   3   6        984.67        980.12        33.11 o                         
   5   3   6       1269.85       1268.64        32.15 o                         
   6   3   6       2756.66       2820.41        49.98 o                         
   7   3   6         20.95          6.51        39.35 o                         
   8   3   6        899.75        924.05        56.59 o                         
   9   3   6        670.28        721.30        57.68 o                         
  -7   4   6       1197.83       1228.12        39.04 o                         
  -6   4   6       1276.51       1276.83        36.26 o                         
  -5   4   6         48.17         46.33        26.97 o                         
  -4   4   6       4707.06       4666.37        68.18 o                         
  -3   4   6       1362.76       1361.55        35.95 o                         
  -2   4   6       2156.74       2103.25        34.23 o                         
  -1   4   6       4422.31       4451.83        43.48 o                         
   0   4   6        291.91        302.53        19.48 o                         
   1   4   6       8281.00       8495.11        58.44 o                         
   2   4   6        237.11        239.62        19.79 o                         
   3   4   6       3902.14       3857.36        53.38 o                         
   4   4   6       6420.22       6779.10        76.70 o                         
   5   4   6          0.63          9.17        20.73 o                         
   6   4   6       2281.09       2244.72        40.27 o                         
   7   4   6        878.91        919.63        42.39 o                         
   8   4   6        210.44        192.32        41.73 o                         
   9   4   6        865.36        916.09        50.58 o                         
  -7   5   6        300.84        289.60        38.09 o                         
  -6   5   6       1669.42       1618.44        45.52 o                         
  -5   5   6         23.71         48.66        28.17 o                         
  -4   5   6       1833.62       1820.03        38.21 o                         
  -3   5   6       2544.75       2528.08        38.56 o                         
  -2   5   6          9.23         -4.32        24.10 o                         
  -1   5   6       4215.90       4186.77        38.44 o                         
   0   5   6         22.17         22.95        16.49 o                         
   1   5   6       5996.12       5985.97        52.85 o                         
   2   5   6       5874.73       6067.41        66.97 o                         
   3   5   6        276.32        278.11        17.89 o                         
   4   5   6       5138.79       5187.48        48.60 o                         
   5   5   6        987.46        990.44        26.63 o                         
   6   5   6        379.79        396.98        25.90 o                         
   7   5   6       1745.45       1737.05        49.22 o                         
   8   5   6         19.24         28.73        35.43 o                         
   9   5   6        907.70        936.58        60.68 o                         
  -6   6   6       1160.80       1130.14        44.24 o                         
  -5   6   6        966.57        988.71        38.58 o                         
  -4   6   6        537.10        556.43        33.44 o                         
  -3   6   6       2532.19       2642.20        43.42 o                         
  -2   6   6         40.03         40.02        24.56 o                         
  -1   6   6       3644.00       3738.19        46.17 o                         
   0   6   6       3313.90       3253.00        37.35 o                         
   1   6   6        959.26        949.26        24.53 o                         
   2   6   6       8001.91       8136.29        67.39 o                         
   3   6   6        107.49        114.87        22.62 o                         
   4   6   6        957.26        940.17        25.30 o                         
   5   6   6       1732.97       1713.24        22.71 o                         
   6   6   6         45.22         51.60        20.39 o                         
   7   6   6       2229.33       2321.75        44.27 o                         
   8   6   6        265.42        265.97        39.78 o                         
   9   6   6        531.68        575.65        54.67 o                         
  -6   7   6        238.62        239.83        52.79 o                         
  -5   7   6       1359.12       1444.67        52.52 o                         
  -4   7   6         12.73          4.47        38.33 o                         
  -3   7   6       1943.05       2030.27        50.55 o                         
  -2   7   6       1159.50       1223.02        47.33 o                         
  -1   7   6       1449.97       1512.27        34.75 o                         
   0   7   6       7394.77       7384.60        66.27 o                         
   1   7   6          5.84          2.98        23.81 o                         
   2   7   6       2843.71       2735.07        37.33 o                         
   3   7   6       1465.63       1471.91        31.33 o                         
   4   7   6        335.64        328.93        24.32 o                         
   5   7   6       3639.03       3662.89        38.24 o                         
   6   7   6        143.16        140.30        18.64 o                         
   7   7   6       1192.11       1187.59        27.80 o                         
   8   7   6       1220.05       1208.69        38.22 o                         
   9   7   6         33.81         83.72        68.14 o                         
  -5   8   6        971.42        998.42        44.41 o                         
  -4   8   6        555.65        571.40        39.71 o                         
  -3   8   6        322.01        350.15        35.76 o                         
  -2   8   6       2513.32       2578.31        55.01 o                         
  -1   8   6         34.58         26.38        27.19 o                         
   0   8   6       3421.30       3519.62        47.24 o                         
   1   8   6       1030.01       1047.53        32.60 o                         
   2   8   6        721.42        715.60        29.28 o                         
   3   8   6       5495.86       5454.87       124.04 o                         
   4   8   6        201.61        232.09        28.56 o                         
   5   8   6       2226.61       2214.55        41.51 o                         
   6   8   6       1509.90       1525.92        28.06 o                         
   7   8   6        121.63        138.83        25.29 o                         
   8   8   6       1160.34       1148.89        42.09 o                         
   9   8   6         62.80         77.86        54.24 o                         
  -4   9   6        871.74        915.34        50.53 o                         
  -3   9   6         58.35         62.91        35.97 o                         
  -2   9   6       1755.49       1838.18        47.33 o                         
  -1   9   6        409.77        400.99        28.73 o                         
   0   9   6       1027.02       1084.52        34.18 o                         
   1   9   6       3448.65       3546.24        49.43 o                         
   2   9   6         13.35         26.95        25.79 o                         
   3   9   6       2479.96       2475.63        40.96 o                         
   4   9   6       1704.92       1697.76        41.04 o                         
   5   9   6        107.19         99.29        32.18 o                         
   6   9   6       1903.29       1890.17        34.55 o                         
   7   9   6         56.19         55.50        34.98 o                         
   8   9   6        789.46        822.75        50.56 o                         
   9   9   6        528.97        536.14        51.44 o                         
  -3  10   6         79.79         75.37        36.90 o                         
  -2  10   6       1238.45       1288.46        47.29 o                         
  -1  10   6       2323.67       2307.94        41.27 o                         
   0  10   6          1.45         13.73        28.82 o                         
   1  10   6       2172.04       2200.58        44.99 o                         
   2  10   6        760.32        739.71        37.37 o                         
   3  10   6        386.35        412.47        32.38 o                         
   4  10   6       1607.03       1684.49        43.58 o                         
   5  10   6          1.46          6.31        37.10 o                         
   6  10   6        946.32       1016.16        43.44 o                         
   7  10   6        705.65        701.66        52.37 o                         
   8  10   6        142.66        139.61        45.25 o                         
  -2  11   6         50.19         36.77        39.25 o                         
  -1  11   6       1467.16       1454.63        47.24 o                         
   0  11   6        515.17        517.87        31.89 o                         
   1  11   6        537.70        528.35        32.84 o                         
   2  11   6       1829.17       1881.96        46.92 o                         
   3  11   6         18.13         27.64        28.83 o                         
   4  11   6       1178.23       1215.17        47.47 o                         
   5  11   6        288.65        299.82        36.42 o                         
   6  11   6        298.24        327.54        42.60 o                         
   7  11   6       1140.02       1142.74        62.24 o                         
   8  11   6          0.83          7.93        58.52 o                         
  -1  12   6        370.78        379.03        38.31 o                         
   0  12   6        780.86        801.83        44.97 o                         
   1  12   6         76.80         87.33        30.83 o                         
   2  12   6       1113.47       1143.20        49.39 o                         
   3  12   6        292.06        329.37        41.64 o                         
   4  12   6        243.11        234.22        46.42 o                         
   5  12   6       1266.87       1233.34        60.12 o                         
   6  12   6         12.56         23.11        41.65 o                         
   7  12   6        865.60        905.29        74.34 o                         
   1  13   6         28.35         19.28        38.51 o                         
   2  13   6        333.58        362.20        45.89 o                         
   3  13   6        634.35        671.40        49.52 o                         
   4  13   6         19.20         29.57        46.93 o                         
   5  13   6        897.02        959.86        51.97 o                         
   6  13   6        150.21        187.22        39.80 o                         
  -6  -9   7        880.42        994.82        46.61 o                         
  -5  -9   7         47.14         63.81        38.89 o                         
  -4  -9   7       1102.91       1222.79        48.95 o                         
  -3  -9   7       1243.25       1309.38        43.86 o                         
  -2  -9   7        217.75        222.82        33.45 o                         
  -1  -9   7       1045.64       1063.71        40.99 o                         
   0  -9   7         75.40         89.28        43.37 o                         
  -7  -8   7          0.84         -9.30        32.31 o                         
  -6  -8   7        954.46        985.96        45.08 o                         
  -5  -8   7        977.19        996.95        39.60 o                         
  -4  -8   7        156.25        149.38        27.55 o                         
  -3  -8   7       1336.65       1328.05        41.85 o                         
  -2  -8   7        124.55         76.16        29.63 o                         
  -1  -8   7       1541.55       1518.86        45.58 o                         
   0  -8   7       1726.87       1591.70        73.90 o                         
   1  -8   7        130.83        135.96        39.61 o                         
  -8  -7   7        989.22       1017.42        39.21 o                         
  -7  -7   7        583.79        601.79        38.45 o                         
  -6  -7   7        538.24        572.79        35.14 o                         
  -5  -7   7       1518.20       1591.68        40.74 o                         
  -4  -7   7         48.64         68.06        27.39 o                         
  -3  -7   7        932.64        917.78        29.35 o                         
  -2  -7   7       1448.09       1498.88        35.53 o                         
  -1  -7   7        431.79        412.68        30.70 o                         
   0  -7   7       1859.43       1807.60        56.47 o                         
   1  -7   7         98.86        102.17        31.54 o                         
   2  -7   7        966.26        907.62        39.36 o                         
   3  -7   7       1008.97        928.13        37.77 o                         
  -8  -6   7        257.45        258.18        33.80 o                         
  -7  -6   7       1072.58       1066.86        37.23 o                         
  -6  -6   7          0.65          5.77        27.18 o                         
  -5  -6   7       1874.95       1921.48        41.62 o                         
  -4  -6   7       1777.55       1850.80        46.42 o                         
  -3  -6   7       1136.65       1131.16        33.75 o                         
  -2  -6   7       1923.10       1955.02        45.46 o                         
  -1  -6   7         49.68         44.84        24.08 o                         
   0  -6   7       1233.14       1156.02        49.54 o                         
   1  -6   7       1395.25       1371.04        34.79 o                         
   2  -6   7        297.60        307.56        35.82 o                         
   3  -6   7       1573.83       1568.00        41.77 o                         
   4  -6   7         66.76         54.52        36.80 o                         
  -8  -5   7         28.20         24.53        30.16 o                         
  -7  -5   7        902.59        866.31        37.79 o                         
  -6  -5   7        792.44        745.54        31.62 o                         
  -5  -5   7        544.50        530.59        27.56 o                         
  -4  -5   7       2773.20       2735.22        38.47 o                         
  -3  -5   7        234.99        284.05        29.47 o                         
  -2  -5   7       4313.60       4376.84        56.41 o                         
  -1  -5   7       2234.26       2292.13        43.44 o                         
   0  -5   7        745.42        700.68        41.78 o                         
   1  -5   7       1569.64       1536.65        37.27 o                         
   2  -5   7         44.83         39.03        28.43 o                         
   3  -5   7       1584.82       1538.63        47.31 o                         
   4  -5   7        771.05        744.04        40.32 o                         
   5  -5   7        264.52        242.95        50.75 o                         
  -9  -4   7        731.33        772.22        68.93 o                         
  -8  -4   7        102.76         76.47        34.78 o                         
  -7  -4   7        818.61        853.97        36.65 o                         
  -6  -4   7       1838.34       1825.94        36.58 o                         
  -5  -4   7        154.12        159.34        23.44 o                         
  -4  -4   7       2431.64       2388.20        40.53 o                         
  -3  -4   7       1117.29       1061.39        34.36 o                         
  -2  -4   7       1605.61       1531.83        41.25 o                         
  -1  -4   7       4337.14       4274.61        50.61 o                         
   0  -4   7         42.55         49.46        31.95 o                         
   1  -4   7       3157.53       3125.34        52.25 o                         
   2  -4   7       1023.91       1029.96        39.72 o                         
   3  -4   7       1336.31       1218.75        38.51 o                         
   4  -4   7       1865.51       1757.88        47.91 o                         
   5  -4   7          2.41         18.13        36.79 o                         
  -9  -3   7        420.68        473.50        44.34 o                         
  -8  -3   7        937.58        948.54        35.52 o                         
  -7  -3   7        175.20        158.81        39.06 o                         
  -6  -3   7       3305.75       3197.71        46.20 o                         
  -5  -3   7        443.91        428.27        24.03 o                         
  -4  -3   7       2562.87       2497.25        37.15 o                         
  -3  -3   7       2600.41       2457.50        37.95 o                         
  -2  -3   7        391.55        369.55        35.13 o                         
  -1  -3   7       2521.93       2599.14        43.83 o                         
   0  -3   7        803.23        756.53        40.33 o                         
   1  -3   7       4059.28       4082.71        54.17 o                         
   2  -3   7       5209.07       5141.07        64.03 o                         
   3  -3   7         13.01          2.73        26.75 o                         
   4  -3   7       1493.65       1465.68        47.85 o                         
   5  -3   7        749.86        736.91        50.73 o                         
   6  -3   7        466.85        451.02        49.05 o                         
  -9  -2   7        160.10        148.16        39.13 o                         
  -8  -2   7       1362.58       1350.34        56.64 o                         
  -7  -2   7        162.19        166.67        31.44 o                         
  -6  -2   7       1340.94       1339.39        29.88 o                         
  -5  -2   7       2752.95       2715.16        39.34 o                         
  -4  -2   7        815.44        801.17        23.23 o                         
  -3  -2   7       6739.20       6801.78        72.02 o                         
  -2  -2   7        524.66        485.20        28.44 o                         
  -1  -2   7       6443.04       6380.67        65.80 o                         
   0  -2   7       3856.83       3818.57        47.55 o                         
   1  -2   7        630.99        635.02        26.77 o                         
   2  -2   7       3101.66       3050.30        57.19 o                         
   3  -2   7       1573.25       1570.90        39.48 o                         
   4  -2   7       1347.80       1316.02        38.36 o                         
   5  -2   7       2211.56       2200.97        52.02 o                         
   6  -2   7          9.70          4.73        40.23 o                         
   7  -2   7        570.42        593.15        55.77 o                         
  -9  -1   7          6.41          3.60        30.92 o                         
  -8  -1   7        962.22        962.73        36.08 o                         
  -7  -1   7        997.90        974.67        42.28 o                         
  -6  -1   7        335.76        299.55        24.53 o                         
  -5  -1   7       2928.77       2979.25        42.55 o                         
  -4  -1   7        205.17        217.46        22.51 o                         
  -3  -1   7       7625.57       7818.10        64.00 o                         
  -2  -1   7       9111.40       9370.46        95.79 o                         
  -1  -1   7       1308.86       1260.17        31.32 o                         
   0  -1   7       4103.42       4076.40        55.13 o                         
   1  -1   7        946.57        931.40        26.83 o                         
   2  -1   7       3677.02       3747.96        66.18 o                         
   3  -1   7       4615.71       4621.23        58.41 o                         
   4  -1   7        250.35        261.50        34.23 o                         
   5  -1   7       2099.09       2080.86        50.08 o                         
   6  -1   7        554.61        566.77        48.28 o                         
   7  -1   7        299.86        322.32        55.38 o                         
  -8   0   7        227.74        213.35        28.71 o                         
  -7   0   7       2100.67       2108.35        39.51 o                         
  -6   0   7          0.55         15.85        23.64 o                         
  -5   0   7       4249.89       4274.74        48.17 o                         
  -4   0   7       3990.88       4033.83        39.70 o                         
  -3   0   7        978.62        934.19        26.56 o                         
  -2   0   7       2991.70       2916.91        54.51 o                         
  -1   0   7        179.79        145.83        24.77 o                         
   0   0   7       5908.77       6049.28        86.48 o                         
   1   0   7      10646.34      11060.29        81.91 o                         
   2   0   7        326.47        317.50        28.45 o                         
   3   0   7       3631.80       3595.41        52.04 o                         
   4   0   7        745.88        758.50        40.35 o                         
   5   0   7       1663.59       1724.67        45.69 o                         
   6   0   7       1843.36       1891.56        54.57 o                         
   7   0   7         50.80         51.30        41.57 o                         
   8   0   7        773.74        796.14        66.26 o                         
  -8   1   7          2.43         16.58        30.74 o                         
  -7   1   7       1655.65       1559.54        36.61 o                         
  -6   1   7       2039.84       1951.44        42.72 o                         
  -5   1   7       1073.66       1079.88        36.28 o                         
  -4   1   7       5239.37       5175.47        56.45 o                         
  -3   1   7         35.24         30.59        21.38 o                         
  -2   1   7       3592.15       3617.85        49.89 o                         
  -1   1   7       2441.38       2496.33        35.21 o                         
   0   1   7       2546.14       2536.24        35.16 o                         
   1   1   7       6708.24       6938.93        60.06 o                         
   2   1   7       1321.00       1349.04        41.25 o                         
   3   1   7       2771.50       2659.91        62.72 o                         
   4   1   7       3653.74       3703.65        47.49 o                         
   5   1   7         69.94         87.01        35.23 o                         
   6   1   7       1347.89       1365.09        48.78 o                         
   7   1   7        254.44        249.77        44.76 o                         
   8   1   7        774.51        806.73        51.20 o                         
  -8   2   7        363.05        363.36        39.07 o                         
  -7   2   7        414.32        416.79        30.35 o                         
  -6   2   7       2462.43       2504.30        44.37 o                         
  -5   2   7         16.85         27.29        24.83 o                         
  -4   2   7       3513.84       3376.44        53.26 o                         
  -3   2   7       1701.46       1632.58        32.97 o                         
  -2   2   7       3491.02       3504.60        43.08 o                         
  -1   2   7       6236.72       6601.70        61.48 o                         
   0   2   7         20.19         28.44        17.69 o                         
   1   2   7       5089.80       5296.64        48.30 o                         
   2   2   7       4575.51       4576.87        48.90 o                         
   3   2   7       1362.87       1334.27        42.84 o                         
   4   2   7       3096.17       3079.88        46.96 o                         
   5   2   7        510.92        538.72        36.50 o                         
   6   2   7        863.85        857.69        40.37 o                         
   7   2   7        678.15        711.48        43.49 o                         
   8   2   7        226.45        224.73        39.50 o                         
  -8   3   7       1019.30       1018.97        63.49 o                         
  -7   3   7         59.99         69.60        40.19 o                         
  -6   3   7       1829.92       1819.12        40.38 o                         
  -5   3   7        339.12        369.27        27.46 o                         
  -4   3   7       1811.38       1808.35        45.75 o                         
  -3   3   7       4229.68       4120.90        42.28 o                         
  -2   3   7        187.46        217.19        26.27 o                         
  -1   3   7       8028.23       8616.64        69.40 o                         
   0   3   7       5082.70       5303.86        45.38 o                         
   1   3   7       2031.66       2063.67        30.25 o                         
   2   3   7       4187.48       4280.31        47.77 o                         
   3   3   7        377.71        385.28        23.73 o                         
   4   3   7       3063.53       3083.99        41.75 o                         
   5   3   7       1567.41       1570.85        37.58 o                         
   6   3   7       1642.01       1595.11        51.44 o                         
   7   3   7       1669.78       1625.69        50.69 o                         
   8   3   7         94.73        116.08        45.38 o                         
  -7   4   7        123.05        123.15        31.33 o                         
  -6   4   7       1189.25       1138.72        36.61 o                         
  -5   4   7       2382.33       2306.99        40.49 o                         
  -4   4   7        433.09        436.55        34.66 o                         
  -3   4   7       4031.03       4125.53        62.01 o                         
  -2   4   7        843.71        851.88        26.44 o                         
  -1   4   7       3716.13       3800.04        39.54 o                         
   0   4   7       5934.47       6151.57        47.95 o                         
   1   4   7        406.78        441.07        20.79 o                         
   2   4   7       2728.64       2726.13        37.15 o                         
   3   4   7       3062.46       3121.91        39.60 o                         
   4   4   7       3032.51       3130.50        47.84 o                         
   5   4   7       3530.47       3698.32        48.28 o                         
   6   4   7         20.89         26.00        30.53 o                         
   7   4   7       1894.57       1915.78        45.72 o                         
   8   4   7        997.37       1038.56        49.51 o                         
   9   4   7        208.88        198.94        44.32 o                         
  -7   5   7        974.89        941.20        43.94 o                         
  -6   5   7        209.00        207.98        32.80 o                         
  -5   5   7       2470.63       2461.68        41.86 o                         
  -4   5   7        179.69        179.67        40.05 o                         
  -3   5   7       2811.85       2813.83        46.21 o                         
  -2   5   7       3206.91       3203.05        41.89 o                         
  -1   5   7        137.01        143.78        20.11 o                         
   0   5   7       2847.64       2840.41        33.92 o                         
   1   5   7       2462.34       2384.30        33.26 o                         
   2   5   7       4970.69       5073.76        58.47 o                         
   3   5   7       6985.70       7210.71        67.99 o                         
   4   5   7         29.70         32.20        20.96 o                         
   5   5   7       1679.87       1753.41        32.70 o                         
   6   5   7       1122.49       1166.11        30.61 o                         
   7   5   7        725.91        756.65        39.77 o                         
   8   5   7       1472.51       1524.51        46.71 o                         
   9   5   7         30.13         25.44        40.99 o                         
  -6   6   7         40.58         50.02        32.22 o                         
  -5   6   7       1326.11       1319.99        47.21 o                         
  -4   6   7       1719.93       1736.88        46.92 o                         
  -3   6   7        700.10        708.43        28.49 o                         
  -2   6   7       3250.39       3340.28        46.38 o                         
  -1   6   7        621.77        619.36        23.77 o                         
   0   6   7       3101.22       3067.40        35.99 o                         
   1   6   7       6773.80       6751.18        51.28 o                         
   2   6   7          2.02         22.06        21.12 o                         
   3   6   7       3426.83       3451.70        38.73 o                         
   4   6   7       1217.16       1214.62        21.54 o                         
   5   6   7       1867.83       1888.66        27.60 o                         
   6   6   7       1686.82       1680.05        32.58 o                         
   7   6   7          1.57          8.73        33.26 o                         
   8   6   7        983.76        995.51        41.28 o                         
   9   6   7        489.63        506.62        55.90 o                         
  -6   7   7        566.88        550.55        51.89 o                         
  -5   7   7        519.84        552.59        45.40 o                         
  -4   7   7       1904.91       1974.00        50.19 o                         
  -3   7   7         51.63         49.63        27.90 o                         
  -2   7   7       2247.88       2280.17        44.56 o                         
  -1   7   7       4855.12       5017.12        56.92 o                         
   0   7   7         24.59         18.59        25.97 o                         
   1   7   7       3145.37       3109.76        36.51 o                         
   2   7   7       1021.22       1016.19        26.27 o                         
   3   7   7       1814.27       1741.70        42.48 o                         
   4   7   7       2046.63       2038.81        34.57 o                         
   5   7   7        314.17        312.47        21.89 o                         
   6   7   7       3015.95       2973.46        33.83 o                         
   7   7   7        836.13        840.23        28.30 o                         
   8   7   7        510.74        499.24        31.97 o                         
   9   7   7        455.11        443.68        41.20 o                         
  -5   8   7         20.73         19.43        40.36 o                         
  -4   8   7       1202.65       1340.74        52.50 o                         
  -3   8   7       1495.38       1611.06        51.45 o                         
  -2   8   7        103.73         97.20        42.53 o                         
  -1   8   7       2525.20       2626.01        49.50 o                         
   0   8   7        611.31        579.04        33.10 o                         
   1   8   7       1485.58       1497.49        38.70 o                         
   2   8   7       1770.08       1673.14        43.82 o                         
   3   8   7        489.06        481.16        31.49 o                         
   4   8   7       3030.32       2938.51        46.05 o                         
   5   8   7        743.21        727.00        26.52 o                         
   6   8   7       1460.60       1461.10        32.85 o                         
   7   8   7       1151.45       1203.82        31.47 o                         
   8   8   7         14.89         24.35        31.27 o                         
   9   8   7        574.65        543.03        59.52 o                         
  -4   9   7        303.13        299.25        44.02 o                         
  -3   9   7       1251.94       1269.97        41.62 o                         
  -2   9   7         24.34         38.92        33.02 o                         
  -1   9   7        734.92        762.05        33.47 o                         
   0   9   7        970.85        986.37        37.35 o                         
   1   9   7        431.42        444.39        29.54 o                         
   2   9   7       3015.03       3046.68        44.56 o                         
   3   9   7        443.22        422.45        29.52 o                         
   4   9   7       2198.86       2259.26        46.65 o                         
   5   9   7       1128.78       1105.49        41.42 o                         
   6   9   7        182.88        192.98        31.94 o                         
   7   9   7        724.69        752.01        32.33 o                         
   8   9   7        264.66        270.94        36.05 o                         
  -3  10   7        641.72        664.53        45.00 o                         
  -2  10   7        419.28        453.93        35.38 o                         
  -1  10   7        546.00        524.18        31.08 o                         
   0  10   7       1731.87       1715.31        43.36 o                         
   1  10   7         79.23         85.91        30.02 o                         
   2  10   7       1634.01       1602.15        41.97 o                         
   3  10   7       1101.29       1112.50        33.86 o                         
   4  10   7        769.03        789.71        32.55 o                         
   5  10   7       1401.89       1440.92        43.18 o                         
   6  10   7        152.30        153.17        39.43 o                         
   7  10   7        610.88        592.18        35.95 o                         
   8  10   7        389.85        408.55        47.28 o                         
  -2  11   7       1128.01       1101.63        47.31 o                         
  -1  11   7         19.21         26.89        28.75 o                         
   0  11   7       1056.34       1080.15        38.80 o                         
   1  11   7        705.92        740.83        36.89 o                         
   2  11   7        900.47        916.62        37.77 o                         
   3  11   7       1464.61       1477.67        46.06 o                         
   4  11   7          6.14         27.80        32.15 o                         
   5  11   7       1064.45       1115.53        44.19 o                         
   6  11   7        603.84        619.80        42.94 o                         
   7  11   7        287.58        302.28        55.83 o                         
   8  11   7        693.13        642.83        56.77 o                         
  -1  12   7        396.22        387.33        40.25 o                         
   0  12   7        334.03        337.41        38.06 o                         
   1  12   7       1247.96       1288.30        47.51 o                         
   2  12   7         22.28         33.41        31.17 o                         
   3  12   7       1240.17       1247.32        37.67 o                         
   4  12   7        456.59        453.02        37.73 o                         
   5  12   7        444.30        435.40        38.39 o                         
   6  12   7        935.78        967.39        63.57 o                         
   7  12   7         42.68         45.30        55.03 o                         
   1  13   7        790.15        811.97        44.38 o                         
   2  13   7        272.05        248.20        45.25 o                         
   3  13   7        487.87        506.74        51.10 o                         
   4  13   7       1017.11       1055.39        78.11 o                         
   5  13   7          7.59         12.19        49.31 o                         
  -5  -9   8        785.68        850.07        45.19 o                         
  -4  -9   8        148.96        123.71        45.42 o                         
  -3  -9   8        412.70        363.48        41.09 o                         
  -2  -9   8       1045.80       1046.73        40.81 o                         
  -6  -8   8         54.90         54.17        36.79 o                         
  -5  -8   8        776.31        852.20        43.71 o                         
  -4  -8   8       1130.46       1162.21        40.67 o                         
  -3  -8   8         43.31         68.56        28.85 o                         
  -2  -8   8       1338.98       1433.49        42.45 o                         
  -1  -8   8        182.47        164.04        36.48 o                         
   0  -8   8        749.13        665.83        48.36 o                         
   1  -8   8       1128.00       1006.87        49.97 o                         
  -7  -7   8        576.53        619.87        36.29 o                         
  -6  -7   8        385.69        384.92        34.49 o                         
  -5  -7   8        297.95        313.55        37.87 o                         
  -4  -7   8       1732.97       1923.58        39.57 o                         
  -3  -7   8        207.87        228.67        28.27 o                         
  -2  -7   8       1426.59       1509.78        36.79 o                         
  -1  -7   8       1623.29       1550.42        47.50 o                         
   0  -7   8        115.04        128.56        32.68 o                         
   1  -7   8       1003.37        933.70        40.04 o                         
   2  -7   8         91.69         94.13        34.50 o                         
  -8  -6   8        340.81        354.67        37.23 o                         
  -7  -6   8        459.81        467.82        30.90 o                         
  -6  -6   8       1164.45       1208.24        37.10 o                         
  -5  -6   8         52.55         72.49        29.45 o                         
  -4  -6   8       1726.63       1660.55        45.74 o                         
  -3  -6   8       1987.01       1986.74        36.66 o                         
  -2  -6   8        771.06        750.23        30.00 o                         
  -1  -6   8       2945.76       3064.94        46.40 o                         
   0  -6   8         33.50         21.43        35.08 o                         
   1  -6   8        664.17        684.88        32.44 o                         
   2  -6   8        645.22        658.82        35.57 o                         
   3  -6   8         90.85        106.24        35.15 o                         
  -8  -5   8        550.12        518.53        44.29 o                         
  -7  -5   8          0.17          2.84        28.33 o                         
  -6  -5   8       1811.87       1766.63        38.56 o                         
  -5  -5   8       1981.16       1875.13        45.28 o                         
  -4  -5   8        715.30        720.00        31.72 o                         
  -3  -5   8       3584.62       3562.39        64.78 o                         
  -2  -5   8         12.98         20.34        25.13 o                         
  -1  -5   8       2332.49       2438.87        51.84 o                         
   0  -5   8       1400.86       1383.71        44.07 o                         
   1  -5   8        669.46        633.40        36.26 o                         
   2  -5   8       2256.61       2201.04        44.74 o                         
   3  -5   8         66.45         78.09        39.82 o                         
   4  -5   8        486.19        455.36        50.61 o                         
  -8  -4   8        696.53        663.87        56.98 o                         
  -7  -4   8        384.42        364.14        33.72 o                         
  -6  -4   8        973.83       1003.79        29.94 o                         
  -5  -4   8       3423.17       3434.94        42.87 o                         
  -4  -4   8         74.42         92.09        23.47 o                         
  -3  -4   8       2868.05       2838.51        50.93 o                         
  -2  -4   8       1729.43       1759.86        39.59 o                         
  -1  -4   8        828.09        842.97        28.11 o                         
   0  -4   8       3633.06       3735.48        66.17 o                         
   1  -4   8         24.22         35.41        31.78 o                         
   2  -4   8       2111.95       2057.21        41.60 o                         
   3  -4   8       1537.18       1527.64        50.43 o                         
   4  -4   8         92.29        105.90        37.89 o                         
   5  -4   8        996.85       1006.84        59.52 o                         
  -8  -3   8        830.80        927.05        48.87 o                         
  -7  -3   8       1537.21       1475.32        43.78 o                         
  -6  -3   8          0.95          9.23        26.10 o                         
  -5  -3   8       2459.77       2437.80        35.95 o                         
  -4  -3   8        999.68        973.50        28.14 o                         
  -3  -3   8       2500.17       2400.73        64.20 o                         
  -2  -3   8       5156.08       5081.01        73.56 o                         
  -1  -3   8         36.11         47.84        18.91 o                         
   0  -3   8       1908.36       1942.67        40.37 o                         
   1  -3   8       1115.76       1088.24        32.22 o                         
   2  -3   8        304.71        301.52        30.03 o                         
   3  -3   8       2379.48       2311.08        48.87 o                         
   4  -3   8        120.68        119.35        42.70 o                         
   5  -3   8       1078.59       1035.25        47.08 o                         
   6  -3   8        773.92        677.55        53.76 o                         
  -8  -2   8         34.91         37.49        32.87 o                         
  -7  -2   8       2038.26       2041.84        43.19 o                         
  -6  -2   8        951.58        950.94        27.86 o                         
  -5  -2   8       1750.97       1720.79        32.16 o                         
  -4  -2   8       3395.40       3368.11        37.23 o                         
  -3  -2   8         28.67         36.50        27.61 o                         
  -2  -2   8       5111.81       5125.68        71.72 o                         
  -1  -2   8       1072.76       1056.55        31.10 o                         
   0  -2   8       2341.40       2206.11        47.58 o                         
   1  -2   8       2168.84       2176.01        35.07 o                         
   2  -2   8          0.43         -7.57        24.86 o                         
   3  -2   8        978.33        954.51        43.53 o                         
   4  -2   8       1109.29       1093.58        37.27 o                         
   5  -2   8        349.27        359.48        38.25 o                         
   6  -2   8       1870.09       1788.71        52.43 o                         
  -8  -1   8        112.74         90.28        37.19 o                         
  -7  -1   8       1333.04       1325.92        46.08 o                         
  -6  -1   8       2051.54       2052.09        49.23 o                         
  -5  -1   8          5.71         11.28        26.03 o                         
  -4  -1   8       3762.64       3720.87        50.46 o                         
  -3  -1   8       1747.56       1689.91        39.21 o                         
  -2  -1   8       3098.16       3123.50        48.32 o                         
  -1  -1   8       2727.50       2708.71        43.57 o                         
   0  -1   8       1009.86        969.98        25.90 o                         
   1  -1   8       4616.72       4579.67        65.79 o                         
   2  -1   8       1544.92       1581.60        36.35 o                         
   3  -1   8        849.31        836.66        35.66 o                         
   4  -1   8       2381.62       2295.09        55.40 o                         
   5  -1   8          2.85         21.98        39.90 o                         
   6  -1   8       1113.93       1077.60        47.67 o                         
   7  -1   8        458.24        455.27        48.61 o                         
  -8   0   8        604.93        562.75        38.33 o                         
  -7   0   8        134.70        135.58        28.39 o                         
  -6   0   8       1848.06       1880.93        48.58 o                         
  -5   0   8        481.49        483.62        27.04 o                         
  -4   0   8       4107.20       4170.94        43.23 o                         
  -3   0   8       2997.14       3016.99        46.68 o                         
  -2   0   8        744.62        699.78        28.94 o                         
  -1   0   8       2569.36       2549.52        44.60 o                         
   0   0   8        942.91        903.63        33.45 o                         
   1   0   8       1974.13       1924.60        38.56 o                         
   2   0   8       6112.05       6345.88        65.59 o                         
   3   0   8         57.80         70.60        28.93 o                         
   4   0   8       3610.13       3556.81        64.26 o                         
   5   0   8        660.78        687.76        41.16 o                         
   6   0   8        763.19        725.13        53.96 o                         
   7   0   8       1193.85       1239.41        55.33 o                         
  -8   1   8       1121.10       1092.77        43.57 o                         
  -7   1   8        218.68        252.28        28.93 o                         
  -6   1   8       1983.86       1889.82        45.87 o                         
  -5   1   8       1609.55       1629.26        45.56 o                         
  -4   1   8       1619.34       1617.86        34.56 o                         
  -3   1   8       5248.50       5320.90        63.93 o                         
  -2   1   8        135.77        147.57        20.27 o                         
  -1   1   8       4273.74       4331.94        43.49 o                         
   0   1   8       3043.95       3069.24        38.58 o                         
   1   1   8         45.63         59.27        22.18 o                         
   2   1   8       2693.84       2725.32        45.24 o                         
   3   1   8        973.78       1001.08        37.87 o                         
   4   1   8       2128.00       2183.22        48.07 o                         
   5   1   8       4254.95       4242.08        63.81 o                         
   6   1   8         27.03         38.66        36.55 o                         
   7   1   8       1704.37       1729.09        53.01 o                         
   8   1   8        275.49        364.27        53.37 o                         
  -8   2   8       1033.86       1002.18        46.18 o                         
  -7   2   8        865.60        877.25        33.16 o                         
  -6   2   8        612.89        624.05        28.51 o                         
  -5   2   8       3288.61       3360.68        49.68 o                         
  -4   2   8        307.19        285.17        29.17 o                         
  -3   2   8       4124.23       4120.70        44.79 o                         
  -2   2   8       1987.78       2001.41        40.72 o                         
  -1   2   8       2892.64       2929.26        40.26 o                         
   0   2   8       8169.80       8542.35        57.02 o                         
   1   2   8        719.53        696.16        22.96 o                         
   2   2   8       2420.29       2428.50        44.65 o                         
   3   2   8       2579.93       2655.76        47.21 o                         
   4   2   8        181.58        183.66        32.84 o                         
   5   2   8       3492.89       3713.08        65.17 o                         
   6   2   8        745.62        744.79        47.86 o                         
   7   2   8        822.92        836.44        41.86 o                         
   8   2   8       1135.48       1159.52        48.77 o                         
  -7   3   8       1320.57       1322.85        42.73 o                         
  -6   3   8         31.84         34.15        32.79 o                         
  -5   3   8       2899.97       2921.55        48.85 o                         
  -4   3   8       1238.50       1229.44        35.35 o                         
  -3   3   8       1139.50       1115.65        29.89 o                         
  -2   3   8       3864.66       3824.40        52.03 o                         
  -1   3   8        586.21        592.19        25.60 o                         
   0   3   8       5911.26       6092.22        54.43 o                         
   1   3   8       4836.06       4983.14        47.28 o                         
   2   3   8        961.67        948.55        29.79 o                         
   3   3   8       6296.16       6469.95        63.42 o                         
   4   3   8        709.98        722.18        36.51 o                         
   5   3   8       2089.00       2132.53        44.74 o                         
   6   3   8       1715.14       1738.76        47.56 o                         
   7   3   8        146.78        143.64        40.67 o                         
   8   3   8        932.41        930.66        55.90 o                         
  -7   4   8       1067.97       1052.83        39.54 o                         
  -6   4   8        461.38        459.45        32.59 o                         
  -5   4   8       1381.00       1324.39        35.78 o                         
  -4   4   8       2920.60       2945.07        53.72 o                         
  -3   4   8         12.43         20.53        23.93 o                         
  -2   4   8       4694.88       4624.62        41.60 o                         
  -1   4   8       1704.53       1692.42        29.87 o                         
   0   4   8        263.91        283.20        19.80 o                         
   1   4   8       2435.69       2459.24        34.76 o                         
   2   4   8       1038.99       1032.84        25.19 o                         
   3   4   8       5715.63       5791.67        61.02 o                         
   4   4   8       5909.85       6205.05        73.52 o                         
   5   4   8        563.58        574.73        34.28 o                         
   6   4   8       2405.69       2433.67        55.51 o                         
   7   4   8         60.33         50.37        40.35 o                         
   8   4   8        518.85        526.23        41.97 o                         
  -7   5   8        558.99        567.59        38.86 o                         
  -6   5   8       1166.78       1118.44        44.42 o                         
  -5   5   8          5.87         11.67        30.39 o                         
  -4   5   8       2911.75       2845.39        59.97 o                         
  -3   5   8        835.98        837.87        30.79 o                         
  -2   5   8       2503.37       2485.68        37.10 o                         
  -1   5   8       2511.15       2496.27        34.35 o                         
   0   5   8        170.71        161.81        19.53 o                         
   1   5   8       2397.90       2346.34        38.33 o                         
   2   5   8       2527.79       2524.56        41.52 o                         
   3   5   8        996.61        993.47        28.17 o                         
   4   5   8       4549.97       4528.18        50.98 o                         
   5   5   8        251.42        230.19        28.36 o                         
   6   5   8       1527.60       1581.88        46.58 o                         
   7   5   8       1110.77       1108.85        41.25 o                         
   8   5   8        152.29        144.87        39.72 o                         
   9   5   8        677.74        676.44        47.02 o                         
  -6   6   8       1305.78       1303.72        42.62 o                         
  -5   6   8        379.83        373.61        33.71 o                         
  -4   6   8       1033.73       1046.90        39.67 o                         
  -3   6   8       1109.31       1113.07        32.42 o                         
  -2   6   8          2.00          1.32        22.30 o                         
  -1   6   8       3518.26       3516.40        34.85 o                         
   0   6   8       1916.48       1879.49        29.83 o                         
   1   6   8       2583.95       2541.41        33.51 o                         
   2   6   8       4751.26       4795.63        57.13 o                         
   3   6   8         12.75         21.98        19.14 o                         
   4   6   8       2266.90       2257.19        31.01 o                         
   5   6   8        808.70        814.01        26.21 o                         
   6   6   8        642.47        661.51        29.48 o                         
   7   6   8       1612.02       1698.80        45.51 o                         
   8   6   8         46.82         48.41        42.35 o                         
   9   6   8        363.18        366.68        56.96 o                         
  -5   7   8        652.04        681.40        40.41 o                         
  -4   7   8        183.24        198.34        32.57 o                         
  -3   7   8       1858.45       1920.30        37.21 o                         
  -2   7   8        448.05        462.02        31.61 o                         
  -1   7   8       1006.20       1004.10        30.88 o                         
   0   7   8       2225.46       2201.38        36.10 o                         
   1   7   8          0.72         11.18        23.21 o                         
   2   7   8       5914.57       5985.58        57.46 o                         
   3   7   8       1985.16       1915.42        34.61 o                         
   4   7   8       1565.17       1527.79        31.08 o                         
   5   7   8       2300.89       2292.26        38.97 o                         
   6   7   8         17.39         36.45        22.76 o                         
   7   7   8       1110.58       1161.92        35.36 o                         
   8   7   8        244.59        247.45        32.83 o                         
   9   7   8        195.20        198.78        49.75 o                         
  -5   8   8       1008.37       1031.29        58.34 o                         
  -4   8   8         93.91         88.74        39.03 o                         
  -3   8   8       1559.56       1549.19        54.45 o                         
  -2   8   8       1112.13       1133.38        53.12 o                         
  -1   8   8         61.14         70.75        28.29 o                         
   0   8   8       2418.70       2408.59        43.19 o                         
   1   8   8        642.99        612.85        35.49 o                         
   2   8   8       1815.32       1795.22        36.49 o                         
   3   8   8       3287.01       3147.07        51.11 o                         
   4   8   8          9.76         16.57        23.72 o                         
   5   8   8       2820.47       2836.82        37.62 o                         
   6   8   8        595.80        582.15        24.84 o                         
   7   8   8        638.83        643.88        29.59 o                         
   8   8   8        675.37        654.71        38.82 o                         
  -4   9   8        458.61        518.78        42.99 o                         
  -3   9   8        129.92        175.04        40.25 o                         
  -2   9   8       1887.39       2127.21        55.80 o                         
  -1   9   8        226.90        255.23        34.01 o                         
   0   9   8       2247.46       2222.05        48.16 o                         
   1   9   8       1665.27       1673.92        44.36 o                         
   2   9   8         13.59         20.04        30.35 o                         
   3   9   8       2444.92       2431.62        61.15 o                         
   4   9   8        519.48        490.33        28.47 o                         
   5   9   8       1397.22       1416.61        37.58 o                         
   6   9   8       1223.82       1200.57        44.41 o                         
   7   9   8          1.17         11.67        28.42 o                         
   8   9   8        630.16        601.94        39.90 o                         
  -3  10   8         48.83         64.89        37.35 o                         
  -2  10   8        998.82       1010.93        45.24 o                         
  -1  10   8        698.19        712.71        32.22 o                         
   0  10   8        149.71        130.04        30.87 o                         
   1  10   8       3055.62       3095.53        58.80 o                         
   2  10   8        715.93        735.03        31.55 o                         
   3  10   8       1880.88       1894.22        44.04 o                         
   4  10   8        999.37        979.81        37.23 o                         
   5  10   8        148.23        155.70        33.40 o                         
   6  10   8        880.00        880.18        44.37 o                         
   7  10   8        191.60        198.71        33.37 o                         
   8  10   8        278.74        284.63        42.31 o                         
  -2  11   8        213.66        205.94        35.31 o                         
  -1  11   8       1097.37       1148.06        37.54 o                         
   0  11   8        263.82        260.03        31.15 o                         
   1  11   8       1483.84       1495.17        42.06 o                         
   2  11   8       1334.95       1252.89        39.47 o                         
   3  11   8        138.72        139.06        33.40 o                         
   4  11   8       1380.07       1341.89        40.37 o                         
   5  11   8        143.75        142.89        36.91 o                         
   6  11   8        575.16        586.90        45.89 o                         
   7  11   8        412.84        416.33        43.10 o                         
  -1  12   8        937.44        907.77        41.82 o                         
   0  12   8        598.65        563.42        35.03 o                         
   1  12   8        100.50        101.96        37.47 o                         
   2  12   8        877.14        832.54        36.37 o                         
   3  12   8         58.71         50.53        32.05 o                         
   4  12   8        860.34        904.41        45.62 o                         
   5  12   8        492.05        519.00        43.98 o                         
   6  12   8         87.31        104.76        43.26 o                         
   7  12   8        670.55        686.99        70.33 o                         
   2  13   8        761.56        753.01        38.69 o                         
   3  13   8        187.37        242.76        33.29 o                         
   4  13   8        199.31        181.97        43.93 o                         
   5  13   8        674.55        663.34        44.53 o                         
  -5  -8   9        216.66        233.73        34.01 o                         
  -4  -8   9        458.17        538.75        45.31 o                         
  -3  -8   9       1037.86       1089.53        37.86 o                         
  -2  -8   9          0.27         12.76        37.14 o                         
  -1  -8   9       1187.23       1194.53        47.04 o                         
  -6  -7   9        615.29        705.56        39.20 o                         
  -5  -7   9        853.99        960.69        45.46 o                         
  -4  -7   9         35.82         32.81        27.19 o                         
  -3  -7   9       1127.16       1203.36        38.03 o                         
  -2  -7   9        456.42        414.40        28.29 o                         
  -1  -7   9       1125.12       1034.87        38.00 o                         
   0  -7   9       1388.83       1357.45        40.90 o                         
   1  -7   9          0.59         -1.94        37.66 o                         
  -7  -6   9        710.14        775.76        37.84 o                         
  -6  -6   9        232.67        240.11        30.67 o                         
  -5  -6   9       1431.96       1408.34        47.30 o                         
  -4  -6   9        344.66        325.77        36.18 o                         
  -3  -6   9       1068.16       1069.06        37.87 o                         
  -2  -6   9       1534.79       1628.53        37.43 o                         
  -1  -6   9        114.81        138.26        29.24 o                         
   0  -6   9       1607.57       1593.91        42.58 o                         
   1  -6   9        431.93        442.94        34.82 o                         
   2  -6   9        514.68        476.36        39.22 o                         
  -8  -5   9        200.28        210.36        36.44 o                         
  -7  -5   9        952.35       1043.03        40.63 o                         
  -6  -5   9        169.90        158.91        27.80 o                         
  -5  -5   9        946.88        945.77        40.85 o                         
  -4  -5   9       1967.55       1883.57        63.71 o                         
  -3  -5   9        380.99        363.32        29.23 o                         
  -2  -5   9       2254.17       2385.73        47.86 o                         
  -1  -5   9        154.02        160.31        38.51 o                         
   0  -5   9       1216.80       1165.88        36.78 o                         
   1  -5   9       1025.98       1012.06        38.35 o                         
   2  -5   9         59.27         58.26        32.08 o                         
   3  -5   9       1435.33       1392.92        45.59 o                         
  -8  -4   9         13.54         18.15        45.56 o                         
  -7  -4   9        698.23        719.66        39.10 o                         
  -6  -4   9       1051.47       1026.98        36.78 o                         
  -5  -4   9        245.31        241.50        25.60 o                         
  -4  -4   9       1702.59       1618.49        51.84 o                         
  -3  -4   9         47.53         53.57        26.37 o                         
  -2  -4   9       2158.14       2152.03        44.20 o                         
  -1  -4   9       1520.00       1514.07        37.49 o                         
   0  -4   9        749.65        714.54        31.09 o                         
   1  -4   9       3027.87       3007.91        48.68 o                         
   2  -4   9        613.57        608.04        32.47 o                         
   3  -4   9        665.87        640.12        36.81 o                         
   4  -4   9        712.13        698.06        43.27 o                         
  -8  -3   9        414.09        338.98        64.58 o                         
  -7  -3   9        574.37        619.77        46.09 o                         
  -6  -3   9       1598.11       1638.73        39.69 o                         
  -5  -3   9          2.05         -3.47        26.57 o                         
  -4  -3   9       1258.76       1216.69        35.58 o                         
  -3  -3   9        617.13        612.27        34.45 o                         
  -2  -3   9       1678.40       1665.03        44.00 o                         
  -1  -3   9       5509.30       5716.98        54.03 o                         
   0  -3   9        658.68        674.44        29.17 o                         
   1  -3   9       1979.53       1952.27        39.69 o                         
   2  -3   9       1028.68        963.72        38.27 o                         
   3  -3   9        112.13        120.59        35.00 o                         
   4  -3   9       1132.06       1046.70        64.28 o                         
   5  -3   9        303.88        315.67        54.12 o                         
  -8  -2   9        849.44        959.96        68.06 o                         
  -7  -2   9         11.38         30.94        36.61 o                         
  -6  -2   9       1598.94       1626.09        52.89 o                         
  -5  -2   9        508.69        526.63        31.52 o                         
  -4  -2   9       2735.88       2657.72        55.59 o                         
  -3  -2   9       4869.10       4744.96        64.10 o                         
  -2  -2   9        122.35        125.37        25.02 o                         
  -1  -2   9       2902.49       3010.30        67.80 o                         
   0  -2   9       1650.98       1654.71        34.20 o                         
   1  -2   9        785.08        777.79        31.32 o                         
   2  -2   9       2229.61       2186.97        40.37 o                         
   3  -2   9        182.44        178.52        33.65 o                         
   4  -2   9       1726.54       1727.81        47.50 o                         
   5  -2   9       1004.40        970.90        44.30 o                         
   6  -2   9         69.93         56.94        43.85 o                         
  -8  -1   9        879.53        850.42        50.80 o                         
  -7  -1   9        283.00        293.89        35.33 o                         
  -6  -1   9       1022.78       1045.48        33.75 o                         
  -5  -1   9       2463.86       2433.38        40.28 o                         
  -4  -1   9          4.13         14.50        38.48 o                         
  -3  -1   9       4997.93       5014.10        48.85 o                         
  -2  -1   9       2965.69       2819.31        54.10 o                         
  -1  -1   9       2322.80       2212.28        65.23 o                         
   0  -1   9       3066.42       3089.91        46.27 o                         
   1  -1   9          8.83          3.67        24.30 o                         
   2  -1   9       2806.60       2811.10        43.57 o                         
   3  -1   9       2088.41       2139.91        41.72 o                         
   4  -1   9        419.82        434.59        37.33 o                         
   5  -1   9       2027.74       2050.63        60.31 o                         
   6  -1   9        150.57        147.08        45.76 o                         
  -8   0   9        984.38        961.00        40.84 o                         
  -7   0   9       1144.33       1104.63        42.02 o                         
  -6   0   9         55.91         80.02        25.97 o                         
  -5   0   9       1541.09       1493.74        34.27 o                         
  -4   0   9       1115.62       1094.76        33.25 o                         
  -3   0   9       2255.56       2237.98        37.85 o                         
  -2   0   9       5209.18       5257.45        51.61 o                         
  -1   0   9         54.12         51.49        23.77 o                         
   0   0   9       5150.01       5172.63        64.58 o                         
   1   0   9       3257.08       3351.37        45.40 o                         
   2   0   9        696.98        692.17        32.52 o                         
   3   0   9       3016.44       3111.49        50.84 o                         
   4   0   9        156.32        156.76        41.92 o                         
   5   0   9       2016.46       1974.77        57.49 o                         
   6   0   9        819.76        827.80        55.28 o                         
   7   0   9        227.20        206.64        54.52 o                         
  -8   1   9         90.55        111.18        41.21 o                         
  -7   1   9       1359.73       1306.62        32.73 o                         
  -6   1   9        238.64        237.05        32.36 o                         
  -5   1   9       2325.11       2255.67        38.86 o                         
  -4   1   9       2566.07       2531.94        39.65 o                         
  -3   1   9        460.44        433.05        23.98 o                         
  -2   1   9       3333.95       3382.93        41.09 o                         
  -1   1   9       2634.07       2616.92        37.39 o                         
   0   1   9       1309.74       1318.69        32.59 o                         
   1   1   9       4899.63       5001.06        53.77 o                         
   2   1   9         21.49         19.16        27.17 o                         
   3   1   9       3011.76       3071.50        56.10 o                         
   4   1   9       1325.64       1326.25        41.82 o                         
   5   1   9        436.15        460.11        37.82 o                         
   6   1   9       1351.62       1329.06        56.21 o                         
   7   1   9         21.25         29.55        59.43 o                         
  -8   2   9         85.38        113.03        41.33 o                         
  -7   2   9        638.65        627.11        39.11 o                         
  -6   2   9       1025.97       1028.48        48.44 o                         
  -5   2   9        809.83        782.70        35.35 o                         
  -4   2   9       5276.07       5254.78        71.54 o                         
  -3   2   9       1693.49       1627.22        35.59 o                         
  -2   2   9       1776.30       1846.02        41.00 o                         
  -1   2   9       3148.96       3250.34        46.24 o                         
   0   2   9        274.70        283.13        21.23 o                         
   1   2   9       3759.03       3828.43        39.55 o                         
   2   2   9       1188.98       1167.89        32.21 o                         
   3   2   9       1433.85       1384.29        51.86 o                         
   4   2   9       2187.63       2358.19        55.15 o                         
   5   2   9          0.25         -6.93        39.64 o                         
   6   2   9       1993.18       1989.71        69.85 o                         
   7   2   9        487.70        521.05        47.88 o                         
   8   2   9        266.82        261.60        47.59 o                         
  -7   3   9        321.95        320.51        38.14 o                         
  -6   3   9       1342.94       1398.67        54.32 o                         
  -5   3   9        320.94        339.90        31.50 o                         
  -4   3   9       1575.25       1585.31        39.81 o                         
  -3   3   9       3480.35       3464.76        57.28 o                         
  -2   3   9        418.64        399.72        25.33 o                         
  -1   3   9       5567.65       5757.77        57.80 o                         
   0   3   9       1130.17       1124.47        27.36 o                         
   1   3   9       2436.11       2452.16        34.10 o                         
   2   3   9       1781.40       1777.34        37.08 o                         
   3   3   9        410.62        405.25        27.07 o                         
   4   3   9       4392.16       4363.67        58.83 o                         
   5   3   9        980.41        990.39        38.37 o                         
   6   3   9       1058.22       1086.19        39.99 o                         
   7   3   9        837.63        863.94        52.36 o                         
   8   3   9          0.31        -26.31        46.48 o                         
  -7   4   9          0.71          6.61        34.75 o                         
  -6   4   9       1354.93       1351.41        39.84 o                         
  -5   4   9        868.75        848.53        32.65 o                         
  -4   4   9        292.75        297.36        40.29 o                         
  -3   4   9       1990.66       1977.87        34.96 o                         
  -2   4   9        437.27        417.29        22.84 o                         
  -1   4   9       3413.84       3461.51        42.58 o                         
   0   4   9       3245.35       3318.86        41.22 o                         
   1   4   9        857.35        857.82        28.42 o                         
   2   4   9       4689.53       4771.00        45.01 o                         
   3   4   9       1400.62       1382.89        33.23 o                         
   4   4   9       2225.34       2293.50        56.68 o                         
   5   4   9       2181.92       2241.74        42.75 o                         
   6   4   9        122.05        118.67        34.45 o                         
   7   4   9       1438.82       1408.12        49.44 o                         
   8   4   9        102.65        135.54        44.00 o                         
  -6   5   9        606.49        670.72        34.40 o                         
  -5   5   9       2144.48       2206.22        57.37 o                         
  -4   5   9         84.97         70.47        37.29 o                         
  -3   5   9       2396.63       2365.96        45.35 o                         
  -2   5   9       1095.24       1084.62        27.92 o                         
  -1   5   9       1755.05       1835.63        38.52 o                         
   0   5   9       3414.97       3393.37        57.63 o                         
   1   5   9        609.02        605.02        24.52 o                         
   2   5   9       3183.84       3255.53        49.59 o                         
   3   5   9       3796.36       3873.27        44.52 o                         
   4   5   9        138.97        180.08        28.03 o                         
   5   5   9       1884.88       1962.71        38.93 o                         
   6   5   9        110.70        100.67        29.86 o                         
   7   5   9       1353.59       1402.91        42.44 o                         
   8   5   9        936.24        947.86        55.01 o                         
  -6   6   9          2.41         16.77        41.57 o                         
  -5   6   9       1540.32       1594.39        41.35 o                         
  -4   6   9       1208.67       1172.03        36.78 o                         
  -3   6   9       1327.56       1341.20        33.42 o                         
  -2   6   9       3478.35       3599.24        39.39 o                         
  -1   6   9        123.58        138.52        24.22 o                         
   0   6   9       2835.03       2860.51        40.48 o                         
   1   6   9       2361.88       2332.00        34.53 o                         
   2   6   9       1204.43       1203.48        33.98 o                         
   3   6   9       2999.56       3040.29        38.34 o                         
   4   6   9         44.34         45.21        27.29 o                         
   5   6   9       2075.41       2010.82        40.90 o                         
   6   6   9       1368.07       1328.30        36.56 o                         
   7   6   9         48.43         39.72        35.72 o                         
   8   6   9       1022.66       1000.40        54.57 o                         
  -5   7   9        352.63        360.77        44.76 o                         
  -4   7   9       1198.31       1272.02        46.07 o                         
  -3   7   9         10.29         12.65        29.55 o                         
  -2   7   9       2626.65       2678.95        44.39 o                         
  -1   7   9       2442.19       2386.64        34.47 o                         
   0   7   9        863.17        850.74        27.16 o                         
   1   7   9       2857.49       2838.25        37.82 o                         
   2   7   9          2.55          4.55        25.05 o                         
   3   7   9       3470.87       3467.48        42.51 o                         
   4   7   9       1860.80       1840.17        36.52 o                         
   5   7   9        469.96        468.46        26.91 o                         
   6   7   9       1950.66       1981.09        36.65 o                         
   7   7   9        108.24        121.94        32.76 o                         
   8   7   9        536.35        492.75        39.36 o                         
  -5   8   9          3.81         14.28        53.88 o                         
  -4   8   9       1071.57       1163.88        60.85 o                         
  -3   8   9        446.31        447.30        39.23 o                         
  -2   8   9        733.72        731.59        36.77 o                         
  -1   8   9       1658.23       1687.34        36.88 o                         
   0   8   9         27.01         16.55        27.48 o                         
   1   8   9       3226.16       3167.74        55.75 o                         
   2   8   9       2083.09       1971.38        32.11 o                         
   3   8   9        279.29        258.80        35.29 o                         
   4   8   9       1876.88       1815.52        41.75 o                         
   5   8   9         54.56         58.44        30.07 o                         
   6   8   9       1685.08       1735.69        37.23 o                         
   7   8   9        568.14        559.81        30.20 o                         
   8   8   9        173.09        169.29        35.67 o                         
  -4   9   9        575.14        650.01        62.39 o                         
  -3   9   9       1054.65       1097.78        46.25 o                         
  -2   9   9         66.39         68.67        38.24 o                         
  -1   9   9       1969.76       2039.82        52.44 o                         
   0   9   9        507.54        532.51        34.91 o                         
   1   9   9        973.27        950.85        44.88 o                         
   2   9   9       1534.11       1495.18        36.71 o                         
   3   9   9         26.25         31.18        29.00 o                         
   4   9   9       1346.59       1310.28        32.64 o                         
   5   9   9        587.09        541.58        35.24 o                         
   6   9   9        446.69        447.27        36.36 o                         
   7   9   9        867.23        913.33        40.27 o                         
   8   9   9         29.95         27.44        38.78 o                         
  -3  10   9       1396.49       1495.84        68.80 o                         
  -2  10   9        350.87        351.34        38.49 o                         
  -1  10   9        796.09        906.87        51.69 o                         
   0  10   9        889.64        931.25        41.61 o                         
   1  10   9         38.03         54.42        34.76 o                         
   2  10   9       1514.04       1553.90        40.77 o                         
   3  10   9        342.25        328.44        31.39 o                         
   4  10   9       1311.95       1225.53        38.01 o                         
   5  10   9       1059.67       1023.00        44.68 o                         
   6  10   9          0.14         29.79        49.44 o                         
   7  10   9        523.88        553.64        40.18 o                         
   8  10   9        242.18        252.36        51.04 o                         
  -2  11   9        454.40        430.22        39.51 o                         
  -1  11   9         91.67         94.38        33.45 o                         
   0  11   9       1125.08       1202.06        35.04 o                         
   1  11   9        301.73        284.31        35.59 o                         
   2  11   9        944.83        965.22        37.46 o                         
   3  11   9        963.53        943.45        37.26 o                         
   4  11   9        120.27        127.41        31.53 o                         
   5  11   9       1235.66       1172.15        50.06 o                         
   6  11   9        299.83        271.40        41.09 o                         
   7  11   9        363.53        329.90        46.69 o                         
   0  12   9        903.54        921.61        37.96 o                         
   1  12   9        678.12        665.08        42.75 o                         
   2  12   9         92.75         92.62        31.25 o                         
   3  12   9        812.06        828.68        40.54 o                         
   4  12   9        199.10        183.58        37.07 o                         
   5  12   9        516.81        502.86        40.49 o                         
   6  12   9        796.59        737.44        52.48 o                         
   2  13   9         24.06         25.03        32.57 o                         
   3  13   9        694.33        673.11        39.10 o                         
   4  13   9        622.89        598.41        47.50 o                         
   5  13   9         11.37          7.46        44.66 o                         
  -5  -7  10        448.30        476.18        38.03 o                         
  -4  -7  10        651.67        665.60        33.73 o                         
  -3  -7  10          1.41         -0.81        28.16 o                         
  -2  -7  10       1274.15       1236.40        43.41 o                         
  -1  -7  10        392.57        404.47        31.92 o                         
   0  -7  10        118.41        108.13        32.86 o                         
  -6  -6  10        467.17        490.45        53.78 o                         
  -5  -6  10         62.67         95.83        34.94 o                         
  -4  -6  10       1999.88       2081.03        50.66 o                         
  -3  -6  10        529.46        566.41        32.90 o                         
  -2  -6  10        534.44        569.69        37.38 o                         
  -1  -6  10       1083.56       1077.26        33.82 o                         
   0  -6  10          0.04         -0.87        31.69 o                         
   1  -6  10       1059.41       1018.25        49.97 o                         
   2  -6  10        294.77        274.99        44.44 o                         
  -7  -5  10        206.67        220.31        34.33 o                         
  -6  -5  10       1651.38       1642.53        69.76 o                         
  -5  -5  10        170.85        137.28        36.81 o                         
  -4  -5  10        909.05        908.67        31.14 o                         
  -3  -5  10       1613.73       1620.60        34.58 o                         
  -2  -5  10         32.43         44.79        32.83 o                         
  -1  -5  10       1953.31       2036.37        52.88 o                         
   0  -5  10        343.93        368.07        33.89 o                         
   1  -5  10        709.17        741.21        36.49 o                         
   2  -5  10       1175.20       1101.72        43.35 o                         
   3  -5  10          8.82         -8.66        47.84 o                         
  -7  -4  10        102.85        108.33        35.56 o                         
  -6  -4  10       1241.11       1264.03        60.28 o                         
  -5  -4  10       1204.03       1240.51        47.49 o                         
  -4  -4  10         97.71        103.06        28.79 o                         
  -3  -4  10       2320.14       2287.14        50.93 o                         
  -2  -4  10        307.59        299.01        31.85 o                         
  -1  -4  10        608.67        602.24        28.24 o                         
   0  -4  10       1793.37       1791.12        40.55 o                         
   1  -4  10          7.49         22.49        31.62 o                         
   2  -4  10       2631.72       2625.90        46.32 o                         
   3  -4  10        334.96        368.57        37.99 o                         
   4  -4  10        600.15        588.34        42.15 o                         
  -8  -3  10        780.82        840.20        56.89 o                         
  -7  -3  10        620.67        646.20        37.11 o                         
  -6  -3  10        234.89        259.34        51.74 o                         
  -5  -3  10       2491.71       2397.42        56.74 o                         
  -4  -3  10        154.50        170.73        24.85 o                         
  -3  -3  10       1397.93       1388.34        39.85 o                         
  -2  -3  10       1258.08       1342.35        55.67 o                         
  -1  -3  10          6.17         12.25        25.20 o                         
   0  -3  10       3536.66       3631.38        44.85 o                         
   1  -3  10        584.80        587.51        28.96 o                         
   2  -3  10        950.35        959.51        44.47 o                         
   3  -3  10       1226.84       1176.25        44.55 o                         
   4  -3  10          4.63         13.21        42.02 o                         
  -8  -2  10        319.45        315.88        39.63 o                         
  -7  -2  10       1391.55       1349.54        40.99 o                         
  -6  -2  10          5.69        -12.78        34.76 o                         
  -5  -2  10       1715.05       1611.09        54.03 o                         
  -4  -2  10       1136.01       1160.58        28.42 o                         
  -3  -2  10         13.46         14.80        27.45 o                         
  -2  -2  10       3886.84       3846.95        62.01 o                         
  -1  -2  10        493.49        529.84        28.83 o                         
   0  -2  10       2342.49       2440.10        42.88 o                         
   1  -2  10       1197.29       1213.33        39.90 o                         
   2  -2  10        143.79        150.99        29.51 o                         
   3  -2  10       2530.19       2538.93        55.80 o                         
   4  -2  10        344.07        379.48        40.42 o                         
   5  -2  10        480.92        456.71        47.82 o                         
  -8  -1  10          1.13         -0.95        44.55 o                         
  -7  -1  10       1749.91       1753.94        43.35 o                         
  -6  -1  10        661.63        643.92        35.76 o                         
  -5  -1  10        346.15        332.67        32.13 o                         
  -4  -1  10       2300.14       2230.08        55.86 o                         
  -3  -1  10        473.14        491.23        25.62 o                         
  -2  -1  10       1872.67       1859.49        44.17 o                         
  -1  -1  10       1570.19       1568.84        37.25 o                         
   0  -1  10        322.98        309.07        26.53 o                         
   1  -1  10       4333.71       4562.89        65.25 o                         
   2  -1  10         63.82         94.73        33.29 o                         
   3  -1  10       2412.30       2349.36        50.66 o                         
   4  -1  10       1387.37       1372.21        48.03 o                         
   5  -1  10         22.57         -7.07        46.49 o                         
   6  -1  10        926.60        920.14        59.37 o                         
  -8   0  10        202.53        157.70        38.60 o                         
  -7   0  10        578.64        515.87        50.91 o                         
  -6   0  10       1489.97       1454.08        36.72 o                         
  -5   0  10         82.47         75.55        27.59 o                         
  -4   0  10       1853.37       1864.65        38.31 o                         
  -3   0  10        966.32        947.20        30.46 o                         
  -2   0  10        334.33        344.88        28.63 o                         
  -1   0  10       3348.71       3338.64        43.37 o                         
   0   0  10         25.93         30.69        26.06 o                         
   1   0  10       4429.44       4532.16        52.48 o                         
   2   0  10       2014.92       2068.34        42.07 o                         
   3   0  10        335.31        324.45        33.82 o                         
   4   0  10       2920.35       2946.94        62.54 o                         
   5   0  10        108.89        118.40        39.72 o                         
   6   0  10        686.34        734.07        53.18 o                         
  -7   1  10         10.31          8.07        35.05 o                         
  -6   1  10       1236.16       1218.96        47.07 o                         
  -5   1  10        517.72        477.23        30.07 o                         
  -4   1  10        547.61        551.52        27.28 o                         
  -3   1  10       2221.48       2196.93        36.19 o                         
  -2   1  10         47.39         38.78        25.21 o                         
  -1   1  10       5139.43       5332.61        56.84 o                         
   0   1  10       1486.05       1469.21        38.93 o                         
   1   1  10        867.42        874.34        30.48 o                         
   2   1  10       5690.16       5778.83        77.40 o                         
   3   1  10        100.91         85.82        33.42 o                         
   4   1  10       1844.90       1786.28        61.33 o                         
   5   1  10        537.50        545.43        40.82 o                         
   6   1  10        131.23        138.12        50.62 o                         
   7   1  10       1126.38       1136.92        76.40 o                         
  -7   2  10        260.85        245.25        36.36 o                         
  -6   2  10        707.94        700.32        44.77 o                         
  -5   2  10       1023.66       1062.92        37.32 o                         
  -4   2  10         68.99         74.99        26.38 o                         
  -3   2  10       3401.66       3412.03        55.67 o                         
  -2   2  10       1001.48       1022.89        28.82 o                         
  -1   2  10       1739.11       1741.54        30.27 o                         
   0   2  10       7218.84       7328.28        70.84 o                         
   1   2  10          1.51          1.52        21.02 o                         
   2   2  10       5115.19       5243.98        54.77 o                         
   3   2  10        661.61        652.29        44.96 o                         
   4   2  10        286.00        286.41        39.55 o                         
   5   2  10       1818.74       1711.66        62.37 o                         
   6   2  10         15.68         22.68        47.89 o                         
   7   2  10       1049.80       1035.00        66.92 o                         
  -7   3  10        571.63        572.33        37.57 o                         
  -6   3  10        109.59        108.20        34.00 o                         
  -5   3  10       2062.21       2073.68        43.41 o                         
  -4   3  10        572.75        568.16        36.74 o                         
  -3   3  10        967.32        947.44        33.42 o                         
  -2   3  10       4024.65       3999.06        49.04 o                         
  -1   3  10          2.98         -0.48        25.21 o                         
   0   3  10       8461.54       8677.33        59.82 o                         
   1   3  10        756.51        734.89        23.40 o                         
   2   3  10       1607.68       1627.39        35.59 o                         
   3   3  10       3093.70       3180.44        46.69 o                         
   4   3  10          4.25          7.64        31.89 o                         
   5   3  10       2440.28       2399.25        55.56 o                         
   6   3  10        768.94        756.48        47.02 o                         
   7   3  10        121.64        113.44        49.23 o                         
  -7   4  10        832.63        802.73        43.27 o                         
  -6   4  10        125.25        113.57        36.38 o                         
  -5   4  10        866.39        877.10        51.81 o                         
  -4   4  10       1553.77       1436.49        48.63 o                         
  -3   4  10          6.88         11.72        23.10 o                         
  -2   4  10       4410.21       4346.73        49.38 o                         
  -1   4  10        626.81        629.99        27.98 o                         
   0   4  10       2714.90       2723.94        38.83 o                         
   1   4  10       4436.78       4610.04        57.03 o                         
   2   4  10          6.37         14.14        21.45 o                         
   3   4  10       4589.33       4706.31        54.55 o                         
   4   4  10        792.05        766.15        39.35 o                         
   5   4  10        370.37        360.18        35.16 o                         
   6   4  10       1454.54       1429.09        45.36 o                         
   7   4  10         18.40         23.01        38.37 o                         
   8   4  10        700.13        706.21        49.38 o                         
  -6   5  10        468.94        492.79        51.18 o                         
  -5   5  10         54.76         41.71        41.02 o                         
  -4   5  10       1638.15       1591.88        37.24 o                         
  -3   5  10        146.59        148.42        24.31 o                         
  -2   5  10       3352.50       3373.71        46.03 o                         
  -1   5  10       3357.41       3346.05        41.50 o                         
   0   5  10        116.73        125.18        24.28 o                         
   1   5  10       4941.89       5118.37        50.61 o                         
   2   5  10        810.40        828.86        26.48 o                         
   3   5  10        634.58        640.16        32.88 o                         
   4   5  10       1714.59       1702.12        38.54 o                         
   5   5  10         17.41         14.39        30.85 o                         
   6   5  10       1600.11       1643.99        42.42 o                         
   7   5  10        277.98        299.80        36.88 o                         
   8   5  10        188.54        177.88        42.09 o                         
  -6   6  10        619.98        612.33        38.95 o                         
  -5   6  10         75.14        102.20        34.12 o                         
  -4   6  10       1458.66       1433.59        39.19 o                         
  -3   6  10       1473.35       1477.82        35.83 o                         
  -2   6  10        544.06        527.66        31.12 o                         
  -1   6  10       5459.21       5476.95        62.35 o                         
   0   6  10        481.11        475.92        26.62 o                         
   1   6  10       1558.57       1569.42        38.83 o                         
   2   6  10       1417.73       1433.65        30.45 o                         
   3   6  10        164.06        162.08        24.78 o                         
   4   6  10       2227.97       2212.66        48.87 o                         
   5   6  10        108.33         84.81        31.18 o                         
   6   6  10        532.45        533.43        34.79 o                         
   7   6  10       1152.84       1183.48        43.04 o                         
   8   6  10          0.20         12.28        44.51 o                         
  -5   7  10        461.31        432.15        53.88 o                         
  -4   7  10        261.59        257.74        35.08 o                         
  -3   7  10       2181.94       2146.47        48.10 o                         
  -2   7  10        309.70        282.31        30.59 o                         
  -1   7  10       1895.70       1881.50        34.36 o                         
   0   7  10       1766.16       1750.68        32.75 o                         
   1   7  10        598.39        606.60        28.77 o                         
   2   7  10       3445.98       3365.15        51.86 o                         
   3   7  10          9.48          9.10        25.49 o                         
   4   7  10       1196.74       1144.15        30.99 o                         
   5   7  10       1349.47       1320.75        38.68 o                         
   6   7  10          1.68         23.98        27.09 o                         
   7   7  10       1321.53       1288.64        40.15 o                         
   8   7  10         76.99         93.13        40.44 o                         
  -4   8  10          5.94         17.37        40.33 o                         
  -3   8  10       1499.57       1516.93        57.05 o                         
  -2   8  10        924.93        930.01        36.13 o                         
  -1   8  10        362.42        405.07        32.18 o                         
   0   8  10       2277.21       2284.00        35.79 o                         
   1   8  10         14.16         34.61        26.12 o                         
   2   8  10       2133.62       2050.12        34.66 o                         
   3   8  10       1258.20       1183.06        36.51 o                         
   4   8  10         53.95         57.96        24.91 o                         
   5   8  10       2195.40       2051.64        63.24 o                         
   6   8  10         93.88         91.42        31.63 o                         
   7   8  10        605.93        609.25        37.26 o                         
   8   8  10        503.08        485.71        41.43 o                         
  -4   9  10        257.00        231.14        46.93 o                         
  -3   9  10        702.65        724.00        44.73 o                         
  -2   9  10       1870.89       1954.55        52.75 o                         
  -1   9  10         24.92         22.31        32.60 o                         
   0   9  10       2144.93       2173.72        49.46 o                         
   1   9  10        480.79        452.69        44.08 o                         
   2   9  10        182.65        167.53        25.18 o                         
   3   9  10       1738.97       1682.27        43.92 o                         
   4   9  10         62.97         70.36        27.17 o                         
   5   9  10       1087.20       1079.09        37.98 o                         
   6   9  10        723.70        751.92        37.62 o                         
   7   9  10         67.06         81.64        37.70 o                         
   8   9  10        869.36        856.39        49.48 o                         
  -3  10  10          0.58         25.63        46.02 o                         
  -2  10  10       1793.38       1929.61        61.95 o                         
  -1  10  10        458.78        432.44        47.99 o                         
   0  10  10        757.03        806.02        39.67 o                         
   1  10  10       1505.52       1463.29        53.76 o                         
   2  10  10          0.10        -10.97        31.27 o                         
   3  10  10       1112.46       1051.68        43.58 o                         
   4  10  10        445.45        435.46        31.21 o                         
   5  10  10        168.16        164.32        35.61 o                         
   6  10  10       1161.41       1164.78        61.66 o                         
   7  10  10         15.70          7.01        52.14 o                         
  -1  11  10        733.34        783.60        45.78 o                         
   0  11  10          3.43         14.83        31.99 o                         
   1  11  10       1290.59       1289.14        38.57 o                         
   2  11  10        394.61        393.13        31.77 o                         
   3  11  10        415.07        408.67        33.02 o                         
   4  11  10       1222.13       1181.43        42.65 o                         
   5  11  10          0.25         20.88        40.92 o                         
   6  11  10        719.70        703.93        51.79 o                         
   7  11  10        392.68        351.38        54.66 o                         
   0  12  10         89.96        114.62        35.08 o                         
   1  12  10        365.66        355.68        37.49 o                         
   2  12  10        752.62        736.77        42.69 o                         
   3  12  10          2.94         27.53        34.87 o                         
   4  12  10        883.08        928.62        38.35 o                         
   5  12  10        451.92        459.27        36.82 o                         
   6  12  10         71.78         71.52        41.65 o                         
   3  13  10        130.19        139.43        38.62 o                         
  -3  -7  11        739.06        778.33        34.09 o                         
  -2  -7  11         90.84        103.15        34.25 o                         
  -5  -6  11        745.14        778.92        40.37 o                         
  -4  -6  11          2.73          1.76        27.61 o                         
  -3  -6  11       1235.54       1300.77        42.30 o                         
  -2  -6  11        800.67        773.48        41.16 o                         
  -1  -6  11        137.11        160.57        31.08 o                         
   0  -6  11        885.19        877.37        41.98 o                         
  -6  -5  11          0.57         16.55        32.23 o                         
  -5  -5  11       1090.25       1161.31        40.64 o                         
  -4  -5  11        503.59        534.83        32.20 o                         
  -3  -5  11        377.93        392.33        28.07 o                         
  -2  -5  11       1065.53       1057.83        44.18 o                         
  -1  -5  11          2.54         19.86        39.70 o                         
   0  -5  11       1523.96       1616.94        62.32 o                         
   1  -5  11       1376.62       1360.98        50.31 o                         
   2  -5  11        108.84         75.73        45.44 o                         
  -7  -4  11        971.52        983.47        54.04 o                         
  -6  -4  11        200.11        194.72        37.79 o                         
  -5  -4  11        438.37        468.96        36.07 o                         
  -4  -4  11       1099.06       1151.97        39.11 o                         
  -3  -4  11         19.68         11.30        29.78 o                         
  -2  -4  11       1496.74       1619.51        57.81 o                         
  -1  -4  11        639.95        701.37        30.69 o                         
   0  -4  11        424.45        457.35        31.46 o                         
   1  -4  11       2092.43       2112.54        47.97 o                         
   2  -4  11        188.05        179.66        31.63 o                         
   3  -4  11        902.46        901.02        46.73 o                         
  -7  -3  11        426.96        475.12        42.99 o                         
  -6  -3  11        816.67        884.67        48.29 o                         
  -5  -3  11        223.15        232.76        29.63 o                         
  -4  -3  11       2073.74       2028.81        36.87 o                         
  -3  -3  11        295.07        302.77        33.28 o                         
  -2  -3  11        638.29        568.71        55.76 o                         
  -1  -3  11       1822.27       1880.49        45.04 o                         
   0  -3  11         11.35         25.61        29.44 o                         
   1  -3  11       1963.95       1940.94        51.47 o                         
   2  -3  11        569.56        561.15        43.37 o                         
   3  -3  11        587.65        543.24        42.72 o                         
   4  -3  11        981.66       1026.99        52.35 o                         
  -7  -2  11         94.75         98.55        46.18 o                         
  -6  -2  11       1541.59       1570.37        46.56 o                         
  -5  -2  11         29.24         38.23        29.59 o                         
  -4  -2  11       1172.61       1154.18        33.78 o                         
  -3  -2  11       1466.90       1447.21        32.88 o                         
  -2  -2  11         24.20         18.48        29.31 o                         
  -1  -2  11       3475.08       3576.49        48.33 o                         
   0  -2  11       1023.42       1046.25        34.92 o                         
   1  -2  11       1553.61       1510.53        44.31 o                         
   2  -2  11       1633.99       1580.70        41.26 o                         
   3  -2  11         53.85         64.79        39.58 o                         
   4  -2  11       1114.25       1073.25        47.39 o                         
   5  -2  11        255.55        251.80        53.14 o                         
  -7  -1  11          1.56         31.29        40.41 o                         
  -6  -1  11       1063.97       1041.28        40.15 o                         
  -5  -1  11        968.72        976.15        37.65 o                         
  -4  -1  11        121.51        111.29        30.48 o                         
  -3  -1  11       2514.19       2529.69        40.18 o                         
  -2  -1  11        260.42        249.38        28.02 o                         
  -1  -1  11       2865.19       2983.42        53.02 o                         
   0  -1  11       4304.92       4473.88        58.24 o                         
   1  -1  11         12.80         20.41        27.47 o                         
   2  -1  11       2328.17       2371.57        44.17 o                         
   3  -1  11        326.89        322.77        40.01 o                         
   4  -1  11       1268.72       1242.38        51.56 o                         
   5  -1  11        743.05        713.19        51.67 o                         
  -7   0  11        457.87        447.93        46.59 o                         
  -6   0  11        322.09        306.92        39.64 o                         
  -5   0  11       1965.30       2028.29        47.63 o                         
  -4   0  11         41.54         55.59        28.18 o                         
  -3   0  11       2479.06       2516.09        47.33 o                         
  -2   0  11       3046.74       3043.44        50.97 o                         
  -1   0  11         82.79         93.54        31.23 o                         
   0   0  11       3182.24       3310.41        42.44 o                         
   1   0  11        616.61        653.63        31.04 o                         
   2   0  11       1712.51       1699.62        47.88 o                         
   3   0  11       2119.40       2090.60        50.13 o                         
   4   0  11         72.41         95.77        44.87 o                         
   5   0  11       1294.67       1304.49        56.07 o                         
   6   0  11        142.09        154.20        54.71 o                         
  -7   1  11       1103.85       1085.88        50.85 o                         
  -6   1  11          7.53         16.51        39.37 o                         
  -5   1  11       1725.11       1691.98        35.85 o                         
  -4   1  11       1568.75       1486.81        35.40 o                         
  -3   1  11        318.94        338.24        26.27 o                         
  -2   1  11       4258.61       4481.34        72.81 o                         
  -1   1  11        460.97        446.49        27.75 o                         
   0   1  11       2153.93       2119.63        40.29 o                         
   1   1  11       2078.78       2154.20        45.50 o                         
   2   1  11        475.53        470.60        31.56 o                         
   3   1  11       2400.25       2525.93        59.15 o                         
   4   1  11        192.88        214.06        33.22 o                         
   5   1  11        683.44        699.79        51.58 o                         
   6   1  11        828.46        867.43        73.36 o                         
  -7   2  11        923.81        921.94        38.49 o                         
  -6   2  11        547.76        531.84        38.36 o                         
  -5   2  11        444.18        470.55        31.92 o                         
  -4   2  11       2464.76       2450.28        48.40 o                         
  -3   2  11          1.87         -6.91        25.16 o                         
  -2   2  11       2614.73       2643.68        43.84 o                         
  -1   2  11       3550.67       3474.33        39.27 o                         
   0   2  11        126.47        138.62        26.00 o                         
   1   2  11       4079.30       4290.01        49.83 o                         
   2   2  11          3.65         21.83        27.15 o                         
   3   2  11       2419.90       2468.87        51.41 o                         
   4   2  11        572.03        564.17        41.88 o                         
   5   2  11        215.23        211.60        51.36 o                         
   6   2  11       1038.98       1034.94        54.27 o                         
   7   2  11        318.98        283.92        49.89 o                         
  -7   3  11        293.42        276.61        39.08 o                         
  -6   3  11       1221.95       1215.84        47.41 o                         
  -5   3  11         54.21         59.21        32.83 o                         
  -4   3  11       2102.39       2151.76        43.56 o                         
  -3   3  11       1376.43       1308.48        33.94 o                         
  -2   3  11        293.46        330.49        29.37 o                         
  -1   3  11       4158.90       4295.44        46.40 o                         
   0   3  11         75.04         73.29        23.07 o                         
   1   3  11       2890.31       2935.69        38.99 o                         
   2   3  11       1034.98       1027.02        32.44 o                         
   3   3  11        814.72        788.20        34.19 o                         
   4   3  11       2136.79       2098.95        51.56 o                         
   5   3  11         54.38         63.78        38.53 o                         
   6   3  11        998.50        960.81        44.95 o                         
   7   3  11        545.70        497.62        54.38 o                         
  -6   4  11       1130.85       1082.49        57.32 o                         
  -5   4  11        331.62        321.61        43.31 o                         
  -4   4  11        474.62        483.39        30.31 o                         
  -3   4  11       3375.55       3454.32        47.20 o                         
  -2   4  11         43.56         35.49        26.47 o                         
  -1   4  11       2520.97       2634.25        47.93 o                         
   0   4  11        364.16        393.06        26.84 o                         
   1   4  11       1797.43       1813.06        34.40 o                         
   2   4  11       3039.39       3062.41        43.46 o                         
   3   4  11         61.22         67.16        26.39 o                         
   4   4  11       1596.65       1607.10        52.53 o                         
   5   4  11        871.28        934.01        41.40 o                         
   6   4  11        291.07        289.02        37.00 o                         
   7   4  11       1015.02        981.35        48.20 o                         
  -6   5  11        608.85        594.18        43.72 o                         
  -5   5  11       1331.21       1330.71        42.62 o                         
  -4   5  11         15.62         11.37        29.93 o                         
  -3   5  11       1816.29       1824.90        32.68 o                         
  -2   5  11        578.16        558.34        27.76 o                         
  -1   5  11       1313.00       1294.17        32.78 o                         
   0   5  11       3172.42       3192.96        52.25 o                         
   1   5  11        163.77        178.61        27.89 o                         
   2   5  11       2848.63       2868.96        38.27 o                         
   3   5  11        465.58        460.40        29.54 o                         
   4   5  11        913.59        931.22        37.82 o                         
   5   5  11       1673.52       1720.14        42.88 o                         
   6   5  11        116.12         88.56        36.14 o                         
   7   5  11        613.73        597.17        51.17 o                         
  -5   6  11       1319.09       1308.28        45.95 o                         
  -4   6  11        150.27        154.48        31.99 o                         
  -3   6  11       1051.69       1106.37        34.05 o                         
  -2   6  11       2258.71       2220.92        39.58 o                         
  -1   6  11        113.35        130.37        24.96 o                         
   0   6  11       2672.05       2682.27        40.24 o                         
   1   6  11        475.99        498.54        32.31 o                         
   2   6  11       1817.84       1829.56        33.95 o                         
   3   6  11       2525.44       2490.44        42.97 o                         
   4   6  11         83.94         86.91        28.07 o                         
   5   6  11       1554.19       1537.59        39.69 o                         
   6   6  11        628.34        649.89        42.78 o                         
   7   6  11        133.56        118.74        40.06 o                         
  -5   7  11        647.85        662.11        47.92 o                         
  -4   7  11       1400.83       1316.04        47.80 o                         
  -3   7  11        116.10        114.16        32.52 o                         
  -2   7  11       1947.97       1899.65        42.47 o                         
  -1   7  11        119.49        123.55        26.96 o                         
   0   7  11       1549.17       1545.24        34.04 o                         
   1   7  11       2671.91       2630.35        44.43 o                         
   2   7  11        171.26        190.58        28.21 o                         
   3   7  11       2398.69       2399.32        39.32 o                         
   4   7  11        505.20        521.41        29.60 o                         
   5   7  11        454.15        431.91        36.59 o                         
   6   7  11       1206.56       1166.63        37.60 o                         
   7   7  11          0.21         12.61        35.58 o                         
  -4   8  11        966.64        967.80        53.43 o                         
  -3   8  11         92.46         68.89        34.38 o                         
  -2   8  11        760.23        760.85        35.12 o                         
  -1   8  11       1643.08       1568.09        49.21 o                         
   0   8  11        473.69        466.52        25.33 o                         
   1   8  11       2735.26       2607.46        44.04 o                         
   2   8  11        118.33        127.77        26.70 o                         
   3   8  11        680.09        656.63        33.12 o                         
   4   8  11       1459.19       1439.03        37.00 o                         
   5   8  11          7.78         17.61        41.09 o                         
   6   8  11       1175.50       1120.02        43.13 o                         
   7   8  11        324.54        240.29        46.67 o                         
  -3   9  11        555.21        579.56        42.96 o                         
  -2   9  11        237.94        242.31        37.80 o                         
  -1   9  11       1751.91       1745.76        44.94 o                         
   0   9  11         11.04          9.98        33.13 o                         
   1   9  11       1148.07       1106.27        40.53 o                         
   2   9  11       1112.56       1074.02        29.76 o                         
   3   9  11         98.25        117.04        31.71 o                         
   4   9  11       1495.89       1476.44        44.97 o                         
   5   9  11        324.08        282.12        51.65 o                         
   6   9  11        341.87        358.60        41.65 o                         
   7   9  11        530.58        536.89        45.51 o                         
  -2  10  11          5.41        -23.61        46.95 o                         
  -1  10  11        924.31        945.04        46.85 o                         
   0  10  11        671.38        673.91        41.83 o                         
   1  10  11        257.31        251.02        37.01 o                         
   2  10  11       1542.77       1508.26        46.32 o                         
   3  10  11        118.53         89.39        36.26 o                         
   4  10  11        579.15        574.97        30.25 o                         
   5  10  11        546.02        493.23        39.31 o                         
   6  10  11        106.75        119.38        52.71 o                         
   7  10  11        706.74        746.45        58.58 o                         
  -1  11  11        352.75        366.85        47.10 o                         
   0  11  11       1172.86       1161.03        59.67 o                         
   1  11  11         10.18          5.57        31.25 o                         
   2  11  11        569.19        573.60        36.72 o                         
   3  11  11        511.86        475.35        33.61 o                         
   4  11  11        221.49        226.98        31.35 o                         
   5  11  11        904.75        961.09        57.59 o                         
   6  11  11         39.25         34.82        45.15 o                         
   1  12  11        303.26        275.43        41.62 o                         
   2  12  11        324.20        316.56        39.90 o                         
   3  12  11        882.88        825.85        38.50 o                         
   4  12  11          5.21         24.23        36.83 o                         
   5  12  11        436.87        413.50        49.02 o                         
  -3  -6  12         68.45         73.53        36.70 o                         
  -2  -6  12        643.92        610.87        49.41 o                         
  -5  -5  12         55.00         55.73        34.05 o                         
  -4  -5  12        838.94        849.99        33.86 o                         
  -3  -5  12        843.54        820.26        36.57 o                         
  -2  -5  12        236.65        282.93        47.78 o                         
  -1  -5  12       1264.39       1371.79        59.07 o                         
   0  -5  12          4.17         38.25        37.72 o                         
   1  -5  12        838.65        832.89        45.73 o                         
  -6  -4  12        692.71        650.70        39.98 o                         
  -5  -4  12        299.22        317.06        33.37 o                         
  -4  -4  12        535.49        536.98        33.52 o                         
  -3  -4  12       1687.65       1798.31        52.45 o                         
  -2  -4  12         40.97         61.69        33.62 o                         
  -1  -4  12       1118.09       1115.80        42.62 o                         
   0  -4  12       1177.68       1215.03        42.79 o                         
   1  -4  12        113.78        112.50        33.70 o                         
   2  -4  12       1296.08       1325.56        50.38 o                         
  -6  -3  12        433.75        410.82        47.23 o                         
  -5  -3  12       1522.49       1551.84        47.92 o                         
  -4  -3  12          7.00         15.02        26.70 o                         
  -3  -3  12       1898.65       1843.98        47.09 o                         
  -2  -3  12        678.35        716.25        37.89 o                         
  -1  -3  12        237.83        203.56        34.42 o                         
   0  -3  12       1669.19       1661.64        54.10 o                         
   1  -3  12         62.73         67.75        34.56 o                         
   2  -3  12        945.97        970.40        43.90 o                         
   3  -3  12        588.35        560.76        54.36 o                         
  -7  -2  12        858.35        806.14        45.47 o                         
  -6  -2  12          0.73        -14.63        33.29 o                         
  -5  -2  12       1975.04       1979.97        44.98 o                         
  -4  -2  12        853.12        826.43        33.95 o                         
  -3  -2  12        495.21        521.90        31.79 o                         
  -2  -2  12       1583.84       1610.03        43.23 o                         
  -1  -2  12         15.47          6.36        26.51 o                         
   0  -2  12       1977.24       1993.68        46.83 o                         
   1  -2  12        621.32        622.76        33.97 o                         
   2  -2  12        540.15        519.94        40.70 o                         
   3  -2  12       1645.55       1615.57        51.75 o                         
   4  -2  12         34.94         33.64        47.12 o                         
  -7  -1  12        890.53        990.99        57.33 o                         
  -6  -1  12        171.33        190.63        34.73 o                         
  -5  -1  12        685.86        672.45        34.88 o                         
  -4  -1  12       1528.91       1523.59        44.58 o                         
  -3  -1  12         38.14         28.91        25.30 o                         
  -2  -1  12       2091.83       2277.01        43.37 o                         
  -1  -1  12        588.30        607.13        32.90 o                         
   0  -1  12       1471.70       1536.74        40.43 o                         
   1  -1  12       2232.19       2359.56        48.78 o                         
   2  -1  12          7.82          1.37        33.35 o                         
   3  -1  12       1366.86       1288.66        47.73 o                         
   4  -1  12        737.62        721.20        49.69 o                         
   5  -1  12        136.40        104.42        50.28 o                         
  -7   0  12        533.67        584.63        48.45 o                         
  -6   0  12        765.95        734.54        39.68 o                         
  -5   0  12         65.91         64.43        35.66 o                         
  -4   0  12       1744.29       1763.73        40.45 o                         
  -3   0  12        176.42        202.89        32.53 o                         
  -2   0  12       1684.96       1647.69        41.33 o                         
  -1   0  12       2281.35       2353.85        47.70 o                         
   0   0  12          2.32         -3.57        26.90 o                         
   1   0  12       1703.86       1737.95        37.78 o                         
   2   0  12        604.29        590.83        44.82 o                         
   3   0  12        838.53        839.33        39.58 o                         
   4   0  12       1728.70       1815.77        69.58 o                         
   5   0  12          1.56         -7.72        44.60 o                         
  -7   1  12         67.02         88.05        37.31 o                         
  -6   1  12       1457.06       1329.81        57.83 o                         
  -5   1  12        216.50        206.25        33.70 o                         
  -4   1  12       1761.49       1772.32        38.39 o                         
  -3   1  12       1299.29       1291.54        45.71 o                         
  -2   1  12        466.63        465.64        38.05 o                         
  -1   1  12       2301.31       2384.37        43.48 o                         
   0   1  12        314.25        341.69        28.31 o                         
   1   1  12       1068.52       1090.11        40.29 o                         
   2   1  12       2183.78       2229.48        47.59 o                         
   3   1  12         46.98         48.19        34.63 o                         
   4   1  12       1363.86       1390.57        44.48 o                         
   5   1  12        268.59        291.32        45.38 o                         
   6   1  12        296.40        249.18        70.57 o                         
  -6   2  12       1063.03       1063.54        39.03 o                         
  -5   2  12       1220.57       1215.65        39.50 o                         
  -4   2  12        158.78        195.37        30.91 o                         
  -3   2  12       2401.69       2394.57        46.60 o                         
  -2   2  12         68.02         80.15        23.38 o                         
  -1   2  12       2218.19       2215.71        42.59 o                         
   0   2  12       1629.96       1682.33        41.88 o                         
   1   2  12        547.75        519.56        32.08 o                         
   2   2  12       3501.75       3385.62        59.49 o                         
   3   2  12        420.41        402.26        41.95 o                         
   4   2  12        704.53        729.84        44.82 o                         
   5   2  12       1100.44       1124.71        52.71 o                         
   6   2  12         12.52         39.28        44.28 o                         
  -6   3  12        312.57        279.55        37.43 o                         
  -5   3  12       1425.79       1470.75        36.99 o                         
  -4   3  12          1.81         11.18        27.34 o                         
  -3   3  12       1672.51       1638.02        45.60 o                         
  -2   3  12       1233.86       1208.04        32.87 o                         
  -1   3  12        298.14        333.85        25.15 o                         
   0   3  12       3836.89       4039.42        60.44 o                         
   1   3  12        157.26        168.53        25.04 o                         
   2   3  12       2813.93       2777.83        46.05 o                         
   3   3  12       2443.16       2472.65        42.39 o                         
   4   3  12         20.76         27.01        32.69 o                         
   5   3  12       1169.11       1165.09        47.87 o                         
   6   3  12        160.33        146.68        49.90 o                         
  -6   4  12          4.20          5.34        34.01 o                         
  -5   4  12       1316.98       1353.95        42.56 o                         
  -4   4  12        309.70        318.56        28.08 o                         
  -3   4  12        944.30        932.91        29.52 o                         
  -2   4  12       2797.04       2852.30        55.18 o                         
  -1   4  12         76.12         72.31        26.35 o                         
   0   4  12       2606.64       2596.21        42.18 o                         
   1   4  12       2141.68       2119.09        44.32 o                         
   2   4  12         56.92         56.47        23.51 o                         
   3   4  12       2000.06       2060.19        47.99 o                         
   4   4  12        276.18        244.13        43.05 o                         
   5   4  12        910.13        927.87        43.33 o                         
   6   4  12        971.84        925.97        54.54 o                         
   7   4  12        100.33         76.80        50.76 o                         
  -5   5  12        467.07        456.02        41.95 o                         
  -4   5  12       1763.74       1777.80        37.12 o                         
  -3   5  12          3.16         -2.34        27.46 o                         
  -2   5  12       2780.49       2706.39        38.49 o                         
  -1   5  12        816.83        815.98        31.18 o                         
   0   5  12        636.94        627.16        32.47 o                         
   1   5  12       2631.36       2661.91        47.64 o                         
   2   5  12        433.77        424.80        26.27 o                         
   3   5  12        936.76        933.99        31.08 o                         
   4   5  12        754.12        768.45        38.97 o                         
   5   5  12        399.61        403.67        41.06 o                         
   6   5  12       1302.98       1299.08        49.88 o                         
   7   5  12        173.78        185.45        58.34 o                         
  -5   6  12         14.37         21.09        62.70 o                         
  -4   6  12       1364.63       1302.93        44.94 o                         
  -3   6  12        506.08        513.99        30.12 o                         
  -2   6  12        600.27        588.56        29.63 o                         
  -1   6  12       1898.55       1856.08        35.66 o                         
   0   6  12         18.46         22.01        26.47 o                         
   1   6  12       2203.80       2153.60        44.15 o                         
   2   6  12       1240.90       1232.00        33.07 o                         
   3   6  12        589.85        556.69        35.08 o                         
   4   6  12       1788.87       1885.44        43.15 o                         
   5   6  12         30.90         32.26        28.33 o                         
   6   6  12        525.21        515.10        43.10 o                         
   7   6  12        412.59        381.10        52.85 o                         
  -4   7  12        714.19        674.06        42.04 o                         
  -3   7  12        924.36        872.59        36.54 o                         
  -2   7  12         13.11         17.44        25.91 o                         
  -1   7  12       1499.58       1447.17        34.34 o                         
   0   7  12        831.14        796.07        29.45 o                         
   1   7  12        566.46        572.13        31.28 o                         
   2   7  12       2313.91       2267.42        49.91 o                         
   3   7  12          7.88         21.60        26.68 o                         
   4   7  12       1339.70       1323.45        40.04 o                         
   5   7  12        575.58        570.93        36.37 o                         
   6   7  12        254.02        246.75        32.81 o                         
   7   7  12        753.27        710.01        47.87 o                         
  -4   8  12        178.26        173.50        41.69 o                         
  -3   8  12       1145.40       1083.45        46.69 o                         
  -2   8  12        141.39        126.10        30.79 o                         
  -1   8  12        741.87        754.85        32.98 o                         
   0   8  12       1912.24       1854.50        38.51 o                         
   1   8  12         27.13         32.59        31.20 o                         
   2   8  12       1129.98       1138.33        39.15 o                         
   3   8  12        216.42        217.81        33.92 o                         
   4   8  12        570.68        570.37        31.78 o                         
   5   8  12       1249.64       1229.60        44.26 o                         
   6   8  12          3.14          4.91        35.79 o                         
   7   8  12        807.45        718.73        49.20 o                         
  -3   9  12        602.09        707.45        55.19 o                         
  -2   9  12        921.44        949.44        42.08 o                         
  -1   9  12         39.79         29.91        37.78 o                         
   0   9  12       1519.55       1501.42        34.88 o                         
   1   9  12        214.28        185.93        31.39 o                         
   2   9  12        637.14        568.54        32.03 o                         
   3   9  12        942.90        853.41        38.20 o                         
   4   9  12         30.25         47.69        31.68 o                         
   5   9  12       1203.72       1143.74        51.20 o                         
   6   9  12        248.22        232.04        41.57 o                         
   7   9  12        303.59        294.13        47.92 o                         
  -2  10  12        920.01        982.07        50.80 o                         
  -1  10  12        121.00        124.41        43.18 o                         
   0  10  12        603.88        590.28        40.72 o                         
   1  10  12        782.79        722.65        42.56 o                         
   2  10  12         78.87         83.59        26.32 o                         
   3  10  12       1727.96       1649.22        40.45 o                         
   4  10  12        268.70        250.62        30.93 o                         
   5  10  12        618.62        593.44        40.57 o                         
   6  10  12        551.49        500.85        45.86 o                         
  -1  11  12        532.97        541.74        45.82 o                         
   0  11  12         41.54         80.28        43.73 o                         
   1  11  12       1028.30       1090.84        46.02 o                         
   2  11  12        117.22        104.17        42.06 o                         
   3  11  12        846.92        793.37        46.81 o                         
   4  11  12        778.33        687.07        47.87 o                         
   5  11  12         40.39         60.34        54.89 o                         
   1  12  12        528.33        539.60        39.59 o                         
   2  12  12        492.95        475.39        40.27 o                         
   3  12  12        133.04        113.18        33.22 o                         
   4  12  12        726.18        684.20        41.11 o                         
  -3  -5  13        617.27        615.49        37.71 o                         
  -2  -5  13       1148.60       1177.86        72.08 o                         
  -5  -4  13        424.98        445.79        34.87 o                         
  -4  -4  13       1002.14       1049.62        37.88 o                         
  -3  -4  13        358.49        352.50        31.92 o                         
  -2  -4  13       1434.76       1475.32        51.19 o                         
  -1  -4  13        151.69        153.30        41.44 o                         
   0  -4  13        421.57        423.84        41.07 o                         
   1  -4  13        748.36        781.35        46.77 o                         
  -5  -3  13        432.37        454.43        37.97 o                         
  -4  -3  13       1755.49       1833.34        46.81 o                         
  -3  -3  13        137.65        160.80        35.73 o                         
  -2  -3  13        807.11        886.82        47.10 o                         
  -1  -3  13        825.32        892.13        43.38 o                         
   0  -3  13        322.97        338.93        33.69 o                         
   1  -3  13        870.33        924.21        44.22 o                         
   2  -3  13        102.48         86.44        47.45 o                         
  -6  -2  13       1162.26       1226.83        42.84 o                         
  -5  -2  13          7.75         25.87        38.45 o                         
  -4  -2  13       1239.22       1250.84        33.92 o                         
  -3  -2  13       1015.55       1048.28        36.39 o                         
  -2  -2  13        514.00        534.12        30.37 o                         
  -1  -2  13       1495.60       1495.51        41.91 o                         
   0  -2  13         17.64         39.09        33.59 o                         
   1  -2  13        968.19       1001.30        53.19 o                         
   2  -2  13        592.53        590.10        44.60 o                         
   3  -2  13        185.34        163.20        47.08 o                         
  -6  -1  13        871.47        867.72        46.68 o                         
  -5  -1  13        675.55        716.51        35.45 o                         
  -4  -1  13        632.79        646.03        40.15 o                         
  -3  -1  13       1660.82       1741.24        42.15 o                         
  -2  -1  13          0.93          1.19        28.40 o                         
  -1  -1  13       1659.90       1639.56        40.53 o                         
   0  -1  13        979.29       1019.67        48.27 o                         
   1  -1  13        649.03        605.65        35.49 o                         
   2  -1  13       1275.72       1273.64        40.00 o                         
   3  -1  13         91.65        102.71        40.98 o                         
   4  -1  13        619.49        683.59        58.40 o                         
  -6   0  13        551.83        607.77        41.51 o                         
  -5   0  13       1396.87       1350.82        45.66 o                         
  -4   0  13          0.31         14.01        30.92 o                         
  -3   0  13       1606.79       1574.40        44.04 o                         
  -2   0  13        655.22        687.57        33.02 o                         
  -1   0  13       1624.60       1698.14        49.75 o                         
   0   0  13       1744.71       1826.55        42.35 o                         
   1   0  13         41.91         52.27        29.98 o                         
   2   0  13        791.71        819.26        36.86 o                         
   3   0  13       1271.99       1217.34        47.38 o                         
   4   0  13        210.40        244.72        52.35 o                         
  -6   1  13         67.74         39.49        43.74 o                         
  -5   1  13       1646.77       1559.97        48.25 o                         
  -4   1  13        614.36        603.87        33.02 o                         
  -3   1  13       1595.68       1616.27        40.37 o                         
  -2   1  13       1991.99       1946.13        49.42 o                         
  -1   1  13         76.72         61.16        33.14 o                         
   0   1  13       1137.70       1128.35        36.16 o                         
   1   1  13       1021.68       1030.48        37.18 o                         
   2   1  13        351.92        373.17        36.88 o                         
   3   1  13       1258.44       1201.32        44.83 o                         
   4   1  13         11.37         14.63        39.41 o                         
   5   1  13        918.11        935.22        60.00 o                         
  -6   2  13        304.00        296.84        41.74 o                         
  -5   2  13       1004.27       1026.31        37.76 o                         
  -4   2  13       1678.42       1686.12        42.38 o                         
  -3   2  13        257.30        259.23        33.37 o                         
  -2   2  13       2030.71       2073.67        50.09 o                         
  -1   2  13        946.83        973.88        39.17 o                         
   0   2  13        604.81        567.30        30.43 o                         
   1   2  13       1258.07       1262.19        35.31 o                         
   2   2  13         88.24        100.65        33.54 o                         
   3   2  13       1413.48       1360.48        47.74 o                         
   4   2  13        762.86        767.15        42.09 o                         
   5   2  13        370.04        353.06        40.18 o                         
  -6   3  13        994.58       1021.81        38.34 o                         
  -5   3  13         72.34         67.95        30.14 o                         
  -4   3  13       1373.80       1361.62        34.94 o                         
  -3   3  13        211.78        210.79        33.97 o                         
  -2   3  13       1039.24       1075.04        36.14 o                         
  -1   3  13       1362.84       1408.78        44.46 o                         
   0   3  13        139.96        180.02        27.42 o                         
   1   3  13       1910.28       1902.63        39.37 o                         
   2   3  13        972.78        976.73        40.22 o                         
   3   3  13        807.52        859.81        41.23 o                         
   4   3  13       1397.16       1382.92        52.26 o                         
   5   3  13          5.25         13.94        37.36 o                         
   6   3  13        797.21        765.19        55.30 o                         
  -5   4  13         71.08         57.76        33.52 o                         
  -4   4  13        891.78        898.37        32.78 o                         
  -3   4  13        689.36        698.02        32.33 o                         
  -2   4  13        470.13        482.14        28.59 o                         
  -1   4  13       1616.30       1650.26        37.86 o                         
   0   4  13        392.74        403.15        30.27 o                         
   1   4  13        979.33        963.68        36.83 o                         
   2   4  13       1722.86       1662.42        38.18 o                         
   3   4  13          2.79         -9.21        27.98 o                         
   4   4  13       1229.10       1222.95        52.41 o                         
   5   4  13        425.40        382.17        49.52 o                         
   6   4  13        788.95        747.54        51.17 o                         
  -5   5  13        357.12        379.22        38.76 o                         
  -4   5  13        648.08        644.19        35.28 o                         
  -3   5  13       2010.95       1967.66        36.67 o                         
  -2   5  13        167.58        154.56        30.14 o                         
  -1   5  13       1163.05       1132.13        34.77 o                         
   0   5  13        789.09        769.83        35.65 o                         
   1   5  13        256.47        252.64        26.26 o                         
   2   5  13       1025.71       1005.13        31.52 o                         
   3   5  13        388.15        411.41        29.43 o                         
   4   5  13       1323.46       1319.56        40.35 o                         
   5   5  13       1432.70       1433.38        46.14 o                         
   6   5  13         64.58         77.94        41.44 o                         
  -4   6  13          2.69         10.43        37.72 o                         
  -3   6  13       1349.48       1391.18        41.43 o                         
  -2   6  13        856.10        830.72        33.80 o                         
  -1   6  13        316.70        362.58        34.25 o                         
   0   6  13       1049.18       1001.55        46.34 o                         
   1   6  13        136.31        128.54        29.18 o                         
   2   6  13       1785.65       1741.75        37.17 o                         
   3   6  13       1522.00       1518.54        38.25 o                         
   4   6  13        516.84        523.05        32.29 o                         
   5   6  13       1338.19       1398.60        45.33 o                         
   6   6  13        224.56        247.34        36.15 o                         
  -4   7  13        338.46        391.23        51.43 o                         
  -3   7  13        369.94        380.07        33.62 o                         
  -2   7  13        610.24        627.84        32.04 o                         
  -1   7  13          0.86         -3.74        29.04 o                         
   0   7  13       1375.74       1317.15        40.01 o                         
   1   7  13       1816.64       1718.37        37.28 o                         
   2   7  13        435.21        440.15        39.49 o                         
   3   7  13       2025.51       2045.75        44.74 o                         
   4   7  13        140.05        139.29        32.43 o                         
   5   7  13       1052.14       1009.33        40.49 o                         
   6   7  13        673.21        661.05        43.95 o                         
  -3   8  13         21.97         16.09        37.81 o                         
  -2   8  13        849.79        834.65        41.06 o                         
  -1   8  13        419.35        445.34        28.22 o                         
   0   8  13        539.62        548.65        28.35 o                         
   1   8  13       1565.82       1485.45        41.36 o                         
   2   8  13        119.28        104.33        33.89 o                         
   3   8  13       1224.29       1271.25        47.38 o                         
   4   8  13       1185.53       1113.25        40.03 o                         
   5   8  13        186.72        186.83        34.87 o                         
   6   8  13        714.25        664.61        43.23 o                         
  -2   9  13        373.61        381.46        39.52 o                         
  -1   9  13       1039.80       1034.97        40.21 o                         
   0   9  13          1.22         18.29        27.38 o                         
   1   9  13       1160.56       1097.77        37.16 o                         
   2   9  13        563.66        525.82        32.10 o                         
   3   9  13        471.41        484.54        38.31 o                         
   4   9  13        980.49        924.61        39.51 o                         
   5   9  13         50.10         56.63        34.14 o                         
   6   9  13        570.62        617.58        65.26 o                         
  -1  10  13        818.45        825.80        43.92 o                         
   0  10  13        456.39        493.62        51.19 o                         
   1  10  13        411.71        408.12        30.27 o                         
   2  10  13        933.37        872.69        34.05 o                         
   3  10  13          1.68         25.24        28.76 o                         
   4  10  13       1130.69       1086.19        43.17 o                         
   5  10  13        320.58        285.91        43.06 o                         
   0  11  13        522.12        538.01        53.66 o                         
   1  11  13          1.89         33.67        42.35 o                         
   2  11  13       1048.00       1036.80        52.06 o                         
   3  11  13        496.99        443.51        42.30 o                         
   4  11  13        542.77        518.10        39.74 o                         
   5  11  13        475.17        452.26        52.46 o                         
  -2  -4  14         87.29         96.72        43.55 o                         
  -4  -3  14        148.08        134.15        37.36 o                         
  -3  -3  14       1253.26       1300.12        37.68 o                         
  -2  -3  14        116.49         95.53        61.01 o                         
  -1  -3  14        660.04        716.01        44.79 o                         
   0  -3  14        801.06        829.95        47.42 o                         
   1  -3  14         40.73         35.01        44.02 o                         
  -5  -2  14        981.82       1003.66        46.45 o                         
  -4  -2  14         88.12         85.65        32.21 o                         
  -3  -2  14        983.21        975.26        38.33 o                         
  -2  -2  14        874.79        916.06        33.14 o                         
  -1  -2  14        145.26        135.54        35.21 o                         
   0  -2  14       1616.99       1675.06        45.78 o                         
   1  -2  14        219.00        235.59        37.21 o                         
   2  -2  14        443.98        431.73        42.76 o                         
  -5  -1  14        729.72        742.80        54.42 o                         
  -4  -1  14        611.68        658.32        51.94 o                         
  -3  -1  14        270.41        285.62        29.47 o                         
  -2  -1  14       1901.72       1917.93        42.56 o                         
  -1  -1  14        186.44        193.30        30.86 o                         
   0  -1  14        978.40       1009.76        42.61 o                         
   1  -1  14        726.01        772.71        40.16 o                         
   2  -1  14         23.70         21.40        34.22 o                         
   3  -1  14        865.80        856.35        46.49 o                         
  -5   0  14        329.41        349.82        47.98 o                         
  -4   0  14       1062.09       1058.87        46.18 o                         
  -3   0  14         74.98         84.82        33.00 o                         
  -2   0  14       1443.85       1383.67        47.09 o                         
  -1   0  14        900.07        934.01        35.21 o                         
   0   0  14        304.08        303.18        30.87 o                         
   1   0  14       1251.57       1320.26        47.84 o                         
   2   0  14        164.99        173.87        33.40 o                         
   3   0  14        421.77        474.60        37.94 o                         
   4   0  14        651.77        705.38        65.23 o                         
  -5   1  14          0.18         19.96        54.41 o                         
  -4   1  14       1322.56       1310.90        43.80 o                         
  -3   1  14        630.02        619.12        39.81 o                         
  -2   1  14        736.08        690.77        45.27 o                         
  -1   1  14       1484.04       1514.48        44.90 o                         
   0   1  14         36.94         51.51        27.24 o                         
   1   1  14        954.13       1024.07        40.08 o                         
   2   1  14        795.40        799.07        35.43 o                         
   3   1  14        108.64        129.23        41.32 o                         
   4   1  14       1059.71       1077.24        51.34 o                         
  -5   2  14        397.59        349.07        44.59 o                         
  -4   2  14        847.78        836.45        46.30 o                         
  -3   2  14       1410.98       1388.46        50.40 o                         
  -2   2  14          8.14          1.72        36.67 o                         
  -1   2  14       1470.58       1521.44        50.24 o                         
   0   2  14        694.83        716.75        35.41 o                         
   1   2  14        325.12        352.30        32.34 o                         
   2   2  14       1550.89       1513.74        42.29 o                         
   3   2  14         18.39         50.14        31.77 o                         
   4   2  14       1123.47       1096.59        44.42 o                         
   5   2  14        569.14        628.93        43.89 o                         
  -5   3  14        756.21        741.08        38.13 o                         
  -4   3  14         21.31         42.77        30.92 o                         
  -3   3  14       1601.28       1551.44        40.83 o                         
  -2   3  14        659.88        680.14        33.53 o                         
  -1   3  14        685.25        700.16        51.02 o                         
   0   3  14       1519.81       1470.38        36.47 o                         
   1   3  14          2.88         14.33        28.33 o                         
   2   3  14       1693.27       1665.04        50.77 o                         
   3   3  14        753.23        755.70        35.79 o                         
   4   3  14        198.24        200.00        37.35 o                         
   5   3  14       1173.73       1254.10        51.94 o                         
  -5   4  14        957.93        890.24        42.40 o                         
  -4   4  14        209.82        212.56        30.29 o                         
  -3   4  14        839.51        831.53        34.89 o                         
  -2   4  14       1225.76       1224.12        34.46 o                         
  -1   4  14         11.22         21.22        34.01 o                         
   0   4  14       2099.08       2098.07        52.04 o                         
   1   4  14        651.91        649.35        40.25 o                         
   2   4  14        485.38        497.50        28.16 o                         
   3   4  14       1291.39       1276.75        45.47 o                         
   4   4  14         19.54          6.56        38.29 o                         
   5   4  14       1119.45       1126.98        47.70 o                         
  -4   5  14        642.58        643.93        39.33 o                         
  -3   5  14        125.44        148.44        31.51 o                         
  -2   5  14       1778.89       1745.20        44.76 o                         
  -1   5  14        412.86        385.77        32.75 o                         
   0   5  14        889.11        920.49        48.16 o                         
   1   5  14       1175.57       1172.32        35.83 o                         
   2   5  14          0.49         -9.19        27.57 o                         
   3   5  14       1522.24       1438.06        40.32 o                         
   4   5  14        566.48        548.61        39.00 o                         
   5   5  14        356.32        394.39        39.57 o                         
   6   5  14        686.43        691.04        42.52 o                         
  -4   6  14       1223.47       1191.41        49.02 o                         
  -3   6  14        325.73        335.81        32.39 o                         
  -2   6  14       1101.01       1099.02        37.51 o                         
  -1   6  14        771.47        767.81        33.33 o                         
   0   6  14        106.04        116.92        31.98 o                         
   1   6  14       1486.55       1462.61        38.41 o                         
   2   6  14        555.45        522.34        36.52 o                         
   3   6  14        690.76        751.86        35.42 o                         
   4   6  14       1155.15       1142.74        36.54 o                         
   5   6  14         20.70         32.80        33.79 o                         
   6   6  14        710.18        707.61        37.98 o                         
  -3   7  14        628.14        631.03        37.07 o                         
  -2   7  14         83.78        106.24        42.83 o                         
  -1   7  14       1023.77       1005.01        35.74 o                         
   0   7  14        231.30        218.15        30.21 o                         
   1   7  14       1020.42        984.76        34.67 o                         
   2   7  14       1173.15       1172.26        48.73 o                         
   3   7  14         63.02         56.26        28.33 o                         
   4   7  14       1168.79       1132.78        39.57 o                         
   5   7  14        123.25        124.06        29.76 o                         
   6   7  14        414.95        385.05        44.70 o                         
  -3   8  14        546.03        541.42        48.58 o                         
  -2   8  14         35.45         68.86        34.94 o                         
  -1   8  14        918.92        903.59        32.68 o                         
   0   8  14        799.73        727.54        34.48 o                         
   1   8  14        112.09        116.85        28.19 o                         
   2   8  14       1177.22       1119.56        40.87 o                         
   3   8  14         93.59         78.41        33.13 o                         
   4   8  14        664.80        632.94        38.92 o                         
   5   8  14        598.01        540.92        37.38 o                         
  -2   9  14        270.33        266.72        41.99 o                         
  -1   9  14        353.80        353.75        35.03 o                         
   0   9  14       1035.83        982.47        38.42 o                         
   1   9  14         60.79         51.58        30.91 o                         
   2   9  14        801.91        707.81        37.52 o                         
   3   9  14        471.73        458.27        39.57 o                         
   4   9  14        100.00         90.93        35.45 o                         
   5   9  14        745.60        730.73        40.34 o                         
   0  10  14        973.29       1064.74        65.09 o                         
   1  10  14        332.78        307.13        31.15 o                         
   2  10  14        210.47        200.02        33.52 o                         
   3  10  14        769.12        714.15        35.06 o                         
   4  10  14         10.33         12.94        35.49 o                         
   5  10  14        822.51        832.52        57.75 o                         
   2  11  14          2.83         16.14        45.29 o                         
   3  11  14       1012.09        928.63        48.84 o                         
  -3  -2  15        150.01        164.84        36.75 o                         
  -2  -2  15        339.20        360.10        33.80 o                         
  -1  -2  15        889.45        923.85        46.81 o                         
   0  -2  15          0.27          5.08        38.60 o                         
  -4  -1  15        496.11        509.13        42.18 o                         
  -3  -1  15        697.57        715.95        36.45 o                         
  -2  -1  15          1.48         -7.21        29.08 o                         
  -1  -1  15       1069.41       1115.57        43.36 o                         
   0  -1  15        258.12        277.56        40.76 o                         
   1  -1  15        756.11        804.52        50.51 o                         
  -4   0  15         86.66        127.11        43.24 o                         
  -3   0  15       1170.32       1191.38        39.07 o                         
  -2   0  15        226.90        207.78        31.48 o                         
  -1   0  15        607.69        658.17        34.29 o                         
   0   0  15        697.15        761.85        38.09 o                         
   1   0  15         62.04         52.09        34.52 o                         
   2   0  15       1207.08       1241.61        42.91 o                         
  -4   1  15        109.76        110.90        38.16 o                         
  -3   1  15        752.02        709.23        44.38 o                         
  -2   1  15        974.86       1074.79        45.54 o                         
  -1   1  15        168.69        178.78        34.36 o                         
   0   1  15       1348.20       1378.70        36.65 o                         
   1   1  15         77.94         69.23        31.28 o                         
   2   1  15        912.03        870.82        35.53 o                         
   3   1  15        824.44        825.22        48.45 o                         
  -4   2  15        615.46        596.86        42.56 o                         
  -3   2  15         98.01         59.23        39.61 o                         
  -2   2  15       1114.84       1138.69        52.92 o                         
  -1   2  15         24.68         28.27        32.21 o                         
   0   2  15       1571.34       1537.54        38.13 o                         
   1   2  15       1411.35       1405.20        42.64 o                         
   2   2  15        110.10         97.41        42.52 o                         
   3   2  15       1277.57       1360.82        53.61 o                         
   4   2  15        102.46        107.21        36.27 o                         
  -4   3  15        789.67        827.79        36.80 o                         
  -3   3  15          2.53         10.15        38.85 o                         
  -2   3  15        891.49        841.89        57.59 o                         
  -1   3  15        873.74        896.39        45.57 o                         
   0   3  15        270.46        246.05        32.28 o                         
   1   3  15       2265.51       2266.63        51.51 o                         
   2   3  15        130.68        148.08        32.82 o                         
   3   3  15        778.28        737.69        44.25 o                         
   4   3  15        393.49        377.82        50.50 o                         
  -4   4  15        671.15        633.99        35.03 o                         
  -3   4  15        470.18        479.64        35.74 o                         
  -2   4  15        329.07        334.26        30.59 o                         
  -1   4  15       1753.71       1781.57        62.86 o                         
   0   4  15         15.99         14.52        30.23 o                         
   1   4  15       1166.34       1133.04        53.68 o                         
   2   4  15        376.53        421.44        45.74 o                         
   3   4  15        235.41        203.31        33.21 o                         
   4   4  15       1008.50        974.84        37.51 o                         
  -4   5  15        196.89        190.12        38.28 o                         
  -3   5  15        941.21        920.01        37.45 o                         
  -2   5  15          0.56          5.04        29.48 o                         
  -1   5  15       1597.87       1561.44        41.86 o                         
   0   5  15        417.19        384.10        33.85 o                         
   1   5  15        603.03        587.53        36.42 o                         
   2   5  15       1077.92       1026.66        33.52 o                         
   3   5  15          0.91          9.81        34.99 o                         
   4   5  15        912.03        905.47        43.04 o                         
   5   5  15        382.29        341.79        36.04 o                         
  -3   6  15        867.35        817.34        44.35 o                         
  -2   6  15        228.50        219.21        32.44 o                         
  -1   6  15        910.52        901.58        37.84 o                         
   0   6  15       1518.96       1514.27        44.56 o                         
   1   6  15          8.83         14.92        30.30 o                         
   2   6  15       1259.48       1199.68        36.69 o                         
   3   6  15        387.01        343.52        32.72 o                         
   4   6  15        285.37        293.03        34.87 o                         
   5   6  15        609.73        583.11        38.72 o                         
  -3   7  15        696.43        626.84        39.02 o                         
  -2   7  15       1015.36       1008.51        47.56 o                         
  -1   7  15         59.77         49.80        30.97 o                         
   0   7  15       1297.21       1263.10        36.52 o                         
   1   7  15        329.06        369.43        28.63 o                         
   2   7  15        531.81        551.05        38.14 o                         
   3   7  15        962.88        961.97        39.58 o                         
   4   7  15          9.37          0.82        33.69 o                         
   5   7  15        686.24        640.62        41.93 o                         
  -2   8  15       1065.99       1055.83        46.83 o                         
  -1   8  15        176.77        186.23        33.28 o                         
   0   8  15        620.31        544.95        41.06 o                         
   1   8  15        840.04        767.84        34.73 o                         
   2   8  15        107.50        126.98        34.46 o                         
   3   8  15        959.60        967.73        53.00 o                         
   4   8  15        164.26        159.33        36.79 o                         
   5   8  15        206.90        171.09        37.04 o                         
  -1   9  15        711.01        729.91        38.95 o                         
   0   9  15        157.81        133.56        37.28 o                         
   1   9  15        998.12        884.79        37.61 o                         
   2   9  15         46.77         59.99        33.48 o                         
   3   9  15        370.12        337.70        39.05 o                         
   4   9  15        549.83        552.67        47.20 o                         
   1  10  15        530.10        524.61        35.18 o                         
   2  10  15        411.08        400.38        36.86 o                         
   3  10  15         40.41         49.46        35.91 o                         
  -3   0  16          1.21         13.29        34.17 o                         
  -2   0  16       1246.05       1292.25        41.57 o                         
  -1   0  16        457.12        490.02        38.57 o                         
   0   0  16        285.08        297.03        38.36 o                         
   1   0  16        947.28        936.82        39.21 o                         
  -3   1  16        185.88        184.90        42.62 o                         
  -2   1  16        451.26        448.54        39.80 o                         
  -1   1  16        925.75        899.66        39.67 o                         
   0   1  16          0.65          5.19        32.99 o                         
   1   1  16       1130.36       1198.78        48.52 o                         
   2   1  16        163.01        129.39        39.66 o                         
  -3   2  16        767.19        756.93        41.66 o                         
  -2   2  16          7.10         21.82        38.27 o                         
  -1   2  16       1192.42       1263.65        71.11 o                         
   0   2  16        152.75        162.78        34.68 o                         
   1   2  16        759.19        735.95        45.80 o                         
   2   2  16        998.22        939.92        44.72 o                         
  -3   3  16       1092.08       1043.15        43.98 o                         
  -2   3  16         81.97         77.33        45.60 o                         
  -1   3  16        815.01        821.07        44.99 o                         
   0   3  16       1256.45       1261.44        47.81 o                         
   1   3  16          4.94        -28.99        34.00 o                         
   2   3  16       1186.58       1190.04        49.67 o                         
   3   3  16         19.46          4.30        37.45 o                         
  -3   4  16        811.02        758.91        45.10 o                         
  -2   4  16        819.14        819.26        38.71 o                         
  -1   4  16         49.92         68.66        51.53 o                         
   0   4  16       1710.63       1527.56        51.28 o                         
   1   4  16         52.61         76.46        34.17 o                         
   2   4  16        659.01        626.54        44.23 o                         
   3   4  16        267.20        285.90        36.50 o                         
  -3   5  16         60.79         78.07        35.47 o                         
  -2   5  16       1306.70       1319.19        48.38 o                         
  -1   5  16         56.29         47.43        34.07 o                         
   0   5  16       1090.40        984.35        44.28 o                         
   1   5  16        310.18        317.08        30.07 o                         
   2   5  16        316.14        259.46        42.75 o                         
   3   5  16       1161.72       1191.28        47.52 o                         
   4   5  16         63.53         52.18        40.09 o                         
  -2   6  16        796.04        796.62        37.23 o                         
  -1   6  16        375.06        383.64        37.17 o                         
   0   6  16        278.49        292.88        32.82 o                         
   1   6  16       1239.44       1206.28        38.82 o                         
   2   6  16          3.63         14.31        31.12 o                         
   3   6  16        958.54        934.77        44.34 o                         
   4   6  16        421.15        353.58        47.44 o                         
  -1   7  16       1059.94        996.12        40.05 o                         
   0   7  16          4.07         17.40        30.11 o                         
   1   7  16        793.63        763.30        40.21 o                         
   2   7  16        277.54        273.99        42.07 o                         
   3   7  16        174.34        170.95        32.74 o                         
   4   7  16        777.04        787.36        45.22 o                         
   0   8  16        170.18        127.85        34.88 o                         
   1   8  16        351.20        358.73        33.36 o                         
   2   8  16        760.78        704.55        41.64 o                         
   3   8  16          2.26        -11.44        38.89 o                         
   1   9  16         93.18         97.32        31.03 o                         
   2   9  16        875.08        841.22        40.62 o                         
  -1   2  17         31.33         32.90        42.12 o                         
   0   2  17        902.97        923.59        52.82 o                         
  -1   3  17        159.06        173.50        35.17 o                         
   0   3  17        475.02        485.21        36.13 o                         
   1   3  17       1129.62       1149.75        51.89 o                         
  -1   4  17        614.70        641.71        50.47 o                         
   0   4  17         37.32         57.93        39.37 o                         
   1   4  17        969.29        885.33        41.33 o                         
   2   4  17        206.71        195.76        34.95 o                         
  -1   5  17       1034.82       1026.05        49.32 o                         
   0   5  17         78.53         63.22        36.34 o                         
   1   5  17        523.71        477.24        40.24 o                         
   2   5  17        520.08        521.53        41.15 o                         
   0   6  17        606.26        582.02        37.72 o                         
   1   6  17         90.94         74.22        38.21 o                         
   2   6  17        744.04        694.22        36.04 o                         
                                                                                
